# Supplementary material for: Air pollution modulates brown adipose tissue function through epigenetic regulation by HDAC9 and KDM2B
Source: JCI Insight. 2025 Sep 23;10(18):e187023. doi: 10.1172/jci.insight.187023 (PMC12548086; doi:10.1172/jci.insight.187023)
Supplement: Supplemental data [file jciinsight-10-187023-s152.xlsx]

## Sheet: Curated list of DMR Sup Table1A
Coordinate	Chromosome	Start	Stop	GeneStart	GeneStop	Strand	GeneID	GeneSymbol	EntrezID	Direction	FA1	FA2	FA3	PM1	PM2	PM3
chr1:130550329-130550397	chr1	130550329	130550397	130462576	130557075	1	ENSMUSG00000085526	Gm16083	NA	Hyper	44	45	32	36	63	75
chr1:131811608-131811862	chr1	131811608	131811862	131797381	131821473	1	ENSMUSG00000042251	Pm20d1	212933	Hyper	88	65	72	92	81	92
chr1:135155260-135155331	chr1	135155260	135155331	135146824	135156269	1	ENSMUSG00000026426	Arl8a	68724	Hyper	96	100	95	100	95	100
chr1:139726857-139727215	chr1	139726857	139727215	139697623	139781243	-1	ENSMUSG00000070594	Gm4788	214403	Hyper	70	100	70	100	80	100
chr1:172132237-172132495	chr1	172132237	172132495	172126755	172136493	1	ENSMUSG00000003464	Pex19	19298	Hyper	41	34	28	66	53	52
chr1:172144364-172144456	chr1	172144364	172144456	172144274	172144901	-1	ENSMUSG00000089803	Gm10171	NA	Hyper	100	43	100	100	100	100
chr1:34307350-34307467	chr1	34307350	34307467	33908225	34308661	1	ENSMUSG00000026131	Dst	13518	Hyper	43	44	36	54	72	69
chr1:39474684-39474884	chr1	39474684	39474884	39371492	39478755	-1	ENSMUSG00000003134	Tbc1d8	54610	Hyper	10	7	1	12	24	28
chr1:40807830-40808098	chr1	40807830	40808098	40805601	40856887	1	ENSMUSG00000079588	Tmem182	381339	Hyper	54	50	53	49	70	80
chr1:73987934-73988169	chr1	73987934	73988169	73910231	74124449	-1	ENSMUSG00000055322	Tns1	21961	Hyper	32	30	30	54	50	69
chr1:82820329-82820519	chr1	82820329	82820519	82819835	82820377	1	ENSMUSG00000100170	Gm28942	NA	Hyper	26	27	32	50	50	48
chr10:108517119-108517467	chr10	108517119	108517467	108497650	109010982	-1	ENSMUSG00000035864	Syt1	20979	Hyper	49	57	51	78	66	74
chr10:119475504-119475696	chr10	119475504	119475696	119453830	120087261	1	ENSMUSG00000034813	Grip1	74053	Hyper	26	38	33	42	57	49
chr10:120426433-120426517	chr10	120426433	120426517	120361275	120476469	-1	ENSMUSG00000056758	Hmga2	15364	Hyper	34	20	38	57	71	60
chr10:120857834-120857941	chr10	120857834	120857941	120781096	120899101	-1	ENSMUSG00000051236	Msrb3	320183	Hyper	18	23	20	28	38	27
chr10:120857834-120857941	chr10	120857834	120857941	120857629	120863326	1	ENSMUSG00000087480	Gm15910	NA	Hyper	18	23	20	28	38	27
chr10:121426461-121426922	chr10	121426461	121426922	121410350	121476347	-1	ENSMUSG00000025795	Rassf3	192678	Hyper	16	30	28	31	46	33
chr10:121426461-121426922	chr10	121426461	121426922	121423664	121462694	-1	ENSMUSG00000112009	Gm48591	NA	Hyper	16	30	28	31	46	33
chr10:59950314-59950514	chr10	59950314	59950514	59949669	59951834	-1	ENSMUSG00000020108	Ddit4	74747	Hyper	10	25	27	31	40	44
chr10:83244845-83245232	chr10	83244845	83245232	83230848	83337882	-1	ENSMUSG00000034591	Slc41a2	338365	Hyper	60	83	84	70	84	83
chr10:84983984-84984264	chr10	84983984	84984264	84917616	85018337	1	ENSMUSG00000035620	Ric8b	237422	Hyper	52	55	49	76	71	76
chr10:86491707-86492008	chr10	86491707	86492008	86055125	86498896	-1	ENSMUSG00000059602	Syn3	27204	Hyper	38	21	36	46	25	65
chr11:115584762-115585128	chr11	115584762	115585128	115584255	115604051	-1	ENSMUSG00000020740	Gga3	260302	Hyper	43	38	41	64	58	57
chr11:11615208-11615242	chr11	11615208	11615242	11589223	11627835	-1	ENSMUSG00000062511	4930512M02Rik	102631730	Hyper	100	100	49	77	100	100
chr11:119762955-119763255	chr11	119762955	119763255	119602905	119899576	1	ENSMUSG00000025583	Rptor	74370	Hyper	42	43	47	62	62	57
chr11:120281536-120281799	chr11	120281536	120281799	120232947	120292296	1	ENSMUSG00000039741	Bahcc1	268515	Hyper	14	33	20	27	51	58
chr11:120661744-120661863	chr11	120661744	120661863	120659157	120661815	1	ENSMUSG00000053613	Notumos	NA	Hyper	67	53	62	77	70	74
chr11:31670858-31670989	chr11	31670858	31670989	31665181	31671885	-1	ENSMUSG00000044502	Bod1	69556	Hyper	42	53	46	56	60	75
chr11:53429682-53429709	chr11	53429682	53429709	53427922	53430831	-1	ENSMUSG00000044894	Uqcrq	22272	Hyper	63	69	39	80	62	75
chr11:55268763-55269374	chr11	55268763	55269374	55250609	55336564	-1	ENSMUSG00000055333	Fat2	245827	Hyper	52	45	48	59	67	68
chr11:60844775-60845297	chr11	60844775	60845297	60830631	60860195	1	ENSMUSG00000042569	Dhrs7b	216820	Hyper	35	29	23	38	57	45
chr11:68504160-68504479	chr11	68504160	68504479	68503019	68552698	1	ENSMUSG00000046207	Pik3r6	104709	Hyper	41	50	42	56	55	65
chr11:69474796-69474873	chr11	69474796	69474873	69420809	69549110	-1	ENSMUSG00000005237	Dnah2	327954	Hyper	15	20	31	30	52	48
chr11:76303476-76303653	chr11	76303476	76303653	76257198	76399140	-1	ENSMUSG00000020844	Nxn	18230	Hyper	47	42	62	60	73	65
chr11:79956517-79956701	chr11	79956517	79956701	79932321	79962390	-1	ENSMUSG00000035575	Utp6	216987	Hyper	51	57	56	77	64	66
chr11:98919216-98919374	chr11	98919216	98919374	98907801	98923940	1	ENSMUSG00000017499	Cdc6	23834	Hyper	39	49	33	54	48	65
chr12:100386536-100386688	chr12	100386536	100386688	100300770	100520826	-1	ENSMUSG00000033530	Ttc7b	104718	Hyper	50	56	52	50	73	65
chr12:33252594-33252662	chr12	33252594	33252662	33147693	33373185	1	ENSMUSG00000020564	Atxn7l1	380753	Hyper	42	26	50	67	64	76
chr12:34737711-34738155	chr12	34737711	34738155	34047580	34917095	-1	ENSMUSG00000004698	Hdac9	79221	Hyper	22	33	50	75	42	71
chr12:40525240-40525346	chr12	40525240	40525346	40445952	40846874	1	ENSMUSG00000035954	Dock4	238130	Hyper	39	16	25	30	26	70
chr12:80944467-80944653	chr12	80944467	80944653	80942673	80945396	-1	ENSMUSG00000112880	Gm20337	NA	Hyper	42	48	42	50	57	63
chr12:85104612-85104974	chr12	85104612	85104974	85086385	85110759	-1	ENSMUSG00000042320	Prox2	73422	Hyper	41	43	40	49	65	66
chr12:99548330-99548380	chr12	99548330	99548380	99190078	99563582	-1	ENSMUSG00000033713	Foxn3	71375	Hyper	46	80	80	84	61	64
chr13:110147628-110147875	chr13	110147628	110147875	110054187	110280996	-1	ENSMUSG00000021700	Rab3c	67295	Hyper	66	100	85	100	92	92
chr13:115088075-115088372	chr13	115088075	115088372	114953096	115101964	-1	ENSMUSG00000042284	Itga1	109700	Hyper	53	65	55	75	71	72
chr13:115088075-115088372	chr13	115088075	115088372	115035273	115101921	-1	ENSMUSG00000114470	Gm49395	NA	Hyper	53	65	55	75	71	72
chr13:115088075-115088372	chr13	115088075	115088372	115088355	115090186	-1	ENSMUSG00000042275	Pelo	105083	Hyper	53	65	55	75	71	72
chr13:20134062-20134266	chr13	20134062	20134266	20090596	20608353	1	ENSMUSG00000041112	Elmo1	140580	Hyper	13	14	17	27	39	7
chr13:40590447-40590880	chr13	40590447	40590880	40559320	40606479	-1	ENSMUSG00000114198	Gm47039	NA	Hyper	60	50	53	89	89	100
chr13:4067943-4068467	chr13	4067943	4068467	4049011	4090688	1	ENSMUSG00000033715	Akr1c14	105387	Hyper	75	100	95	100	100	78
chr13:4072622-4072860	chr13	4072622	4072860	4049011	4090688	1	ENSMUSG00000033715	Akr1c14	105387	Hyper	66	16	51	100	50	100
chr13:44209367-44209719	chr13	44209367	44209719	44185760	44216487	-1	ENSMUSG00000113186	A330076C08Rik	NA	Hyper	31	25	32	37	35	46
chr13:53443715-53443898	chr13	53443715	53443898	53393657	53455630	1	ENSMUSG00000107008	Gm2762	NA	Hyper	16	16	19	26	34	28
chr13:99018851-99019207	chr13	99018851	99019207	99007099	99021695	1	ENSMUSG00000114414	A930014D07Rik	NA	Hyper	24	29	37	34	42	52
chr14:10611219-10611652	chr14	10611219	10611652	9550092	11162035	-1	ENSMUSG00000060579	Fhit	14198	Hyper	66	28	87	50	83	50
chr14:115112357-115112536	chr14	115112357	115112536	115092215	116525179	1	ENSMUSG00000022112	Gpc5	103978	Hyper	40	42	67	100	100	50
chr14:115804749-115804903	chr14	115804749	115804903	115092215	116525179	1	ENSMUSG00000022112	Gpc5	103978	Hyper	10	8	10	4	8	12
chr14:115804749-115804903	chr14	115804749	115804903	115788144	115871278	-1	ENSMUSG00000093497	Gm20713	NA	Hyper	10	8	10	4	8	12
chr14:11762722-11762855	chr14	11762722	11762855	11553532	12242041	1	ENSMUSG00000021745	Ptprg	19270	Hyper	89	80	85	84	87	76
chr14:11763271-11763548	chr14	11763271	11763548	11553532	12242041	1	ENSMUSG00000021745	Ptprg	19270	Hyper	34	39	24	65	52	54
chr14:119798897-119799071	chr14	119798897	119799071	119138341	119869815	1	ENSMUSG00000053465	Hs6st3	50787	Hyper	50	64	57	82	71	78
chr14:119798897-119799071	chr14	119798897	119799071	119798978	119817574	1	ENSMUSG00000115639	4930404K13Rik	NA	Hyper	50	64	57	82	71	78
chr14:16554484-16554718	chr14	16554484	16554718	16430839	16819156	-1	ENSMUSG00000017491	Rarb	218772	Hyper	11	15	7	28	43	32
chr14:22036534-22036718	chr14	22036534	22036718	22019712	23056085	1	ENSMUSG00000063458	Lrmda	76633	Hyper	57	52	65	88	86	68
chr14:27371804-27371983	chr14	27371804	27371983	27114899	27403911	1	ENSMUSG00000021895	Arhgef3	71704	Hyper	48	40	30	59	45	42
chr14:34452987-34453291	chr14	34452987	34453291	34410734	34503341	-1	ENSMUSG00000021796	Bmpr1a	12166	Hyper	64	68	81	79	95	97
chr14:34703496-34704237	chr14	34703496	34704237	34673928	34747983	1	ENSMUSG00000041408	Wapl	218914	Hyper	57	58	50	100	90	90
chr14:35094196-35094600	chr14	35094196	35094600	34820108	35583379	1	ENSMUSG00000041078	Grid1	14803	Hyper	68	64	66	81	70	85
chr14:52034824-52035038	chr14	52034824	52035038	52033962	52042459	-1	ENSMUSG00000044286	Olfr221	258420	Hyper	32	31	20	55	44	51
chr14:63451345-63451663	chr14	63451345	63451663	63436394	63465498	1	ENSMUSG00000035095	Fam167a	219148	Hyper	35	34	44	60	62	56
chr14:65113044-65113223	chr14	65113044	65113223	65052060	65149855	-1	ENSMUSG00000021978	Extl3	54616	Hyper	20	17	30	68	51	57
chr14:6757859-6758078	chr14	6757859	6758078	6684255	6783942	1	ENSMUSG00000097901	Gm26680	NA	Hyper	61	50	66	66	66	16
chr15:100121115-100121244	chr15	100121115	100121244	100038664	100219473	1	ENSMUSG00000023026	Dip2b	239667	Hyper	43	30	27	50	48	38
chr15:100586540-100586696	chr15	100586540	100586696	100575318	100599984	-1	ENSMUSG00000009739	Pou6f1	19009	Hyper	52	52	62	72	86	63
chr15:42647665-42648097	chr15	42647665	42648097	42424723	42676977	-1	ENSMUSG00000022309	Angpt1	11600	Hyper	15	9	9	40	40	66
chr15:79751639-79751819	chr15	79751639	79751819	79742698	79757394	1	ENSMUSG00000087543	Gm16576	NA	Hyper	75	60	70	78	92	77
chr15:81855090-81855566	chr15	81855090	81855566	81848272	81858796	-1	ENSMUSG00000048546	Tob2	57259	Hyper	32	39	44	54	56	62
chr15:82983858-82984086	chr15	82983858	82984086	82808436	82987872	-1	ENSMUSG00000041852	Tcf20	21411	Hyper	1	4	3	7	22	46
chr15:82983858-82984086	chr15	82983858	82984086	82982725	82987830	-1	ENSMUSG00000100552	Gm29019	NA	Hyper	1	4	3	7	22	46
chr15:83127139-83127265	chr15	83127139	83127265	83125976	83149384	-1	ENSMUSG00000041815	Poldip3	73826	Hyper	79	80	63	88	92	87
chr15:87628840-87628885	chr15	87628840	87628885	87544299	87759364	1	ENSMUSG00000054863	Tafa5	106014	Hyper	41	39	32	65	61	72
chr15:89421263-89421487	chr15	89421263	89421487	89416405	89425863	-1	ENSMUSG00000078937	Cpt1b	12895	Hyper	58	57	57	64	71	80
chr15:89421263-89421487	chr15	89421263	89421487	89416405	89429696	-1	ENSMUSG00000116461	Gm44502	NA	Hyper	58	57	57	64	71	80
chr15:99326601-99326678	chr15	99326601	99326678	99317225	99370482	-1	ENSMUSG00000023008	Fmnl3	22379	Hyper	23	17	27	36	31	57
chr16:35455875-35456138	chr16	35455875	35456138	35397312	35490873	-1	ENSMUSG00000022844	Pdia5	72599	Hyper	53	42	43	74	64	70
chr16:35949392-35949897	chr16	35949392	35949897	35938470	35972605	1	ENSMUSG00000022906	Parp9	80285	Hyper	31	27	29	41	44	50
chr16:48492587-48492973	chr16	48492587	48492973	48431237	48630900	1	ENSMUSG00000022652	Morc1	17450	Hyper	33	62	57	75	87	100
chr16:57280355-57280569	chr16	57280355	57280569	57266139	57292865	-1	ENSMUSG00000022753	Tmem30c	71027	Hyper	14	13	22	44	32	32
chr16:8843686-8844208	chr16	8843686	8844208	8830100	8858922	1	ENSMUSG00000022507	1810013L24Rik	69053	Hyper	17	14	4	20	16	33
chr17:18604873-18605310	chr17	18604873	18605310	18573151	18616003	1	ENSMUSG00000091679	Vmn2r96	433070	Hyper	60	60	40	66	100	100
chr17:26027928-26028248	chr17	26027928	26028248	25989036	26069555	-1	ENSMUSG00000037098	Rab11fip3	215445	Hyper	30	33	31	47	50	48
chr17:30626812-30627273	chr17	30626812	30627273	30459502	30923831	-1	ENSMUSG00000118341	Gm50252	NA	Hyper	25	46	17	62	9	25
chr17:30626812-30627273	chr17	30626812	30627273	30584936	30626871	-1	ENSMUSG00000024026	Glo1	109801	Hyper	25	46	17	62	9	25
chr17:30626812-30627273	chr17	30626812	30627273	30622441	30626905	-1	ENSMUSG00000099474	1700097N02Rik	NA	Hyper	25	46	17	62	9	25
chr17:30626812-30627273	chr17	30626812	30627273	30624354	30877365	1	ENSMUSG00000033826	Dnah8	13417	Hyper	25	46	17	62	9	25
chr17:3220300-3220728	chr17	3220300	3220728	3198110	3311120	1	ENSMUSG00000116858	Gm49797	NA	Hyper	33	32	34	51	51	59
chr17:33760952-33761257	chr17	33760952	33761257	33759992	33761870	1	ENSMUSG00000090952	Gm17251	NA	Hyper	81	57	66	100	83	83
chr17:56413178-56413246	chr17	56413178	56413246	56412426	56476483	-1	ENSMUSG00000013236	Ptprs	19280	Hyper	33	46	37	74	51	47
chr17:5854039-5854094	chr17	5854039	5854094	5841329	5931954	1	ENSMUSG00000002365	Snx9	66616	Hyper	50	53	63	79	68	71
chr17:5890677-5890877	chr17	5890677	5890877	5841329	5931954	1	ENSMUSG00000002365	Snx9	66616	Hyper	28	27	25	50	71	33
chr17:6233600-6233836	chr17	6233600	6233836	6106437	6251128	1	ENSMUSG00000034377	Tulp4	68842	Hyper	63	48	56	81	68	100
chr17:75464012-75464170	chr17	75464012	75464170	75435896	75529054	1	ENSMUSG00000071042	Rasgrp3	240168	Hyper	44	33	24	39	74	77
chr17:84611511-84612369	chr17	84611511	84612369	84511895	84622138	1	ENSMUSG00000040852	Plekhh2	213556	Hyper	19	14	20	29	38	35
chr17:84611511-84612369	chr17	84611511	84612369	84575877	84626395	-1	ENSMUSG00000117647	Gm49969	NA	Hyper	19	14	20	29	38	35
chr17:94750900-94751184	chr17	94750900	94751184	94750100	94775132	1	ENSMUSG00000098090	2700099C18Rik	NA	Hyper	42	45	37	63	45	62
chr18:25539197-25539344	chr18	25539197	25539344	25477632	25754157	-1	ENSMUSG00000024268	Celf4	108013	Hyper	51	55	53	70	76	78
chr18:33890631-33890725	chr18	33890631	33890725	33796327	34006966	-1	ENSMUSG00000024376	Epb41l4a	13824	Hyper	30	8	23	42	50	44
chr18:75499151-75499432	chr18	75499151	75499432	75431224	75697554	-1	ENSMUSG00000052928	Ctif	269037	Hyper	46	38	39	67	69	56
chr18:79039088-79039413	chr18	79039088	79039413	78750380	79109391	-1	ENSMUSG00000024548	Setbp1	240427	Hyper	45	54	43	65	73	72
chr18:83016487-83016695	chr18	83016487	83016695	83011903	83078855	1	ENSMUSG00000118094	AC142100.1	NA	Hyper	52	68	57	66	78	72
chr18:83016487-83016695	chr18	83016487	83016695	83012663	83021155	-1	ENSMUSG00000117976	Gm50437	NA	Hyper	52	68	57	66	78	72
chr19:3916909-3917096	chr19	3916909	3917096	3913491	3929808	-1	ENSMUSG00000024885	Aldh3b1	67689	Hyper	41	32	41	50	56	62
chr19:40414832-40415306	chr19	40414832	40415306	40294753	40513779	-1	ENSMUSG00000025006	Sorbs1	20411	Hyper	25	17	11	54	44	32
chr19:41282440-41282530	chr19	41282440	41282530	41272377	41385102	-1	ENSMUSG00000025017	Pik3ap1	83490	Hyper	39	24	47	41	51	48
chr19:56401868-56402178	chr19	56401868	56402178	56397129	56442344	1	ENSMUSG00000025076	Casp7	12369	Hyper	25	39	37	46	47	42
chr19:5717005-5717134	chr19	5717005	5717134	5707376	5726317	-1	ENSMUSG00000024937	Ehbp1l1	114601	Hyper	35	42	26	46	30	54
chr19:57755074-57755331	chr19	57755074	57755331	57611034	58133343	1	ENSMUSG00000054843	Atrnl1	226255	Hyper	41	66	42	77	82	89
chr19:9829110-9829308	chr19	9829110	9829308	9828899	9836897	-1	ENSMUSG00000118383	Gm50321	NA	Hyper	6	6	2	6	8	12
chr2:113695375-113695454	chr2	113695375	113695454	113327736	113716767	1	ENSMUSG00000044042	Fmn1	14260	Hyper	16	12	11	25	30	31
chr2:113695375-113695454	chr2	113695375	113695454	113691053	113708550	-1	ENSMUSG00000084798	4930533B01Rik	NA	Hyper	16	12	11	25	30	31
chr2:147368949-147369175	chr2	147368949	147369175	147361925	147393295	1	ENSMUSG00000037034	Pax1	18503	Hyper	16	10	47	25	69	71
chr2:163468907-163469017	chr2	163468907	163469017	163466379	163472629	-1	ENSMUSG00000048486	Fitm2	228859	Hyper	40	40	71	75	72	71
chr2:165790561-165790685	chr2	165790561	165790685	165784152	165899016	-1	ENSMUSG00000039671	Zmynd8	228880	Hyper	45	50	37	48	67	78
chr2:166856134-166856504	chr2	166856134	166856504	166805588	166898052	1	ENSMUSG00000074582	Arfgef2	99371	Hyper	49	35	55	60	65	75
chr2:173247591-173247684	chr2	173247591	173247684	173224458	173276533	-1	ENSMUSG00000038400	Pmepa1	65112	Hyper	62	42	43	63	68	73
chr2:179914785-179915091	chr2	179914785	179915091	179912152	179976646	-1	ENSMUSG00000039117	Taf4	228980	Hyper	45	42	49	64	66	58
chr2:21198794-21199147	chr2	21198794	21199147	21180731	21205365	-1	ENSMUSG00000026679	Enkur	71233	Hyper	52	40	32	65	57	60
chr2:24714757-24714905	chr2	24714757	24714905	24603887	24763152	-1	ENSMUSG00000004113	Cacna1b	12287	Hyper	70	61	54	65	57	65
chr2:30192000-30192120	chr2	30192000	30192120	30185124	30205847	-1	ENSMUSG00000039648	Kyat1	70266	Hyper	44	52	45	56	62	76
chr2:31044741-31044994	chr2	31044741	31044994	31026206	31142008	-1	ENSMUSG00000075415	Fnbp1	14269	Hyper	50	41	55	56	77	81
chr2:33811490-33811847	chr2	33811490	33811847	33729953	33887946	-1	ENSMUSG00000038740	Mvb12b	72543	Hyper	42	37	45	53	59	62
chr2:33811490-33811847	chr2	33811490	33811847	33805816	33813591	1	ENSMUSG00000086484	Nron	NA	Hyper	42	37	45	53	59	62
chr2:69153022-69153104	chr2	69153022	69153104	69135800	69189330	1	ENSMUSG00000034738	Nostrin	329416	Hyper	65	61	51	76	82	63
chr2:72324580-72324704	chr2	72324580	72324704	72285637	72442610	1	ENSMUSG00000004085	Map3k20	65964	Hyper	31	30	43	46	38	42
chr2:73500976-73501212	chr2	73500976	73501212	73429610	73529734	-1	ENSMUSG00000075284	Wipf1	215280	Hyper	17	12	19	26	29	46
chr2:84612735-84613062	chr2	84612735	84613062	84600071	84650765	-1	ENSMUSG00000034101	Ctnnd1	12388	Hyper	44	44	43	62	57	60
chr2:84612735-84613062	chr2	84612735	84613062	84601439	84678041	-1	ENSMUSG00000101645	Gm28635	NA	Hyper	44	44	43	62	57	60
chr2:94173994-94174386	chr2	94173994	94174386	94160636	94264918	-1	ENSMUSG00000075020	Mir670hg	NA	Hyper	73	58	46	74	77	77
chr3:100833162-100833241	chr3	100833162	100833241	100825459	100896922	1	ENSMUSG00000051076	Vtcn1	242122	Hyper	50	55	26	74	76	53
chr3:122629273-122629342	chr3	122629273	122629342	122622255	122630168	-1	ENSMUSG00000106365	Gm43568	NA	Hyper	41	40	25	33	82	50
chr3:130049372-130049587	chr3	130049372	130049587	129982759	130061553	-1	ENSMUSG00000001052	Sec24b	99683	Hyper	69	75	53	71	80	80
chr3:131474766-131474880	chr3	131474766	131474880	131318985	131491411	-1	ENSMUSG00000050931	Sgms2	74442	Hyper	31	30	31	49	63	53
chr3:137891230-137891407	chr3	137891230	137891407	137867675	137916557	1	ENSMUSG00000074212	Dnajb14	70604	Hyper	46	27	41	47	61	57
chr3:30480747-30480972	chr3	30480747	30480972	29951296	30548008	-1	ENSMUSG00000027684	Mecom	14013	Hyper	30	29	37	51	61	44
chr3:32167548-32167652	chr3	32167548	32167652	31902507	32200180	1	ENSMUSG00000037610	Kcnmb2	72413	Hyper	83	75	88	100	100	100
chr3:58987138-58987231	chr3	58987138	58987231	58987170	58987805	1	ENSMUSG00000059776	Rpl13-ps6	NA	Hyper	14	33	35	53	57	76
chr3:95134498-95134709	chr3	95134498	95134709	95134088	95139518	1	ENSMUSG00000053769	Lysmd1	217779	Hyper	33	2	23	87	100	50
chr3:97710638-97710820	chr3	97710638	97710820	97689824	97888707	-1	ENSMUSG00000038170	Pde4dip	83679	Hyper	92	85	100	96	86	95
chr4:105198678-105198912	chr4	105198678	105198912	105157347	105232764	1	ENSMUSG00000028517	Plpp3	67916	Hyper	41	36	25	55	48	53
chr4:114862582-114863174	chr4	114862582	114863174	114817161	114902859	-1	ENSMUSG00000085323	9130410C08Rik	NA	Hyper	20	19	25	32	38	39
chr4:141641197-141641464	chr4	141641197	141641464	141625734	141664899	-1	ENSMUSG00000028917	Plekhm2	69582	Hyper	23	28	32	51	47	50
chr4:149115480-149115524	chr4	149115480	149115524	149104146	149120647	1	ENSMUSG00000028974	Dffa	13347	Hyper	47	39	39	68	66	85
chr4:149927719-149927862	chr4	149927719	149927862	149896283	149955043	-1	ENSMUSG00000039911	Spsb1	74646	Hyper	35	44	47	48	48	60
chr4:15058215-15058394	chr4	15058215	15058394	14952245	15149794	-1	ENSMUSG00000040536	Necab1	69352	Hyper	63	63	63	80	83	100
chr4:152339912-152340014	chr4	152339912	152340014	152338651	152390194	1	ENSMUSG00000005045	Chd5	269610	Hyper	27	21	25	48	57	67
chr4:154336721-154337041	chr4	154336721	154337041	154316125	154636873	-1	ENSMUSG00000039410	Prdm16	70673	Hyper	23	27	35	48	43	61
chr4:154336721-154337041	chr4	154336721	154337041	154336127	154349918	1	ENSMUSG00000097871	B230104I21Rik	NA	Hyper	23	27	35	48	43	61
chr4:20294741-20294834	chr4	20294741	20294834	20118874	20778866	-1	ENSMUSG00000055761	Nkain3	269513	Hyper	40	66	50	50	100	100
chr4:43046767-43046936	chr4	43046767	43046936	43045966	43053254	1	ENSMUSG00000096974	Gm26881	NA	Hyper	20	28	27	41	69	33
chr4:54154998-54155101	chr4	54154998	54155101	54151831	54163678	-1	ENSMUSG00000086987	Gm12484	NA	Hyper	50	66	68	100	100	89
chr4:54977680-54977905	chr4	54977680	54977905	54945048	55083563	1	ENSMUSG00000060206	Zfp462	242466	Hyper	38	20	30	47	47	42
chr4:59837504-59837766	chr4	59837504	59837766	59805840	59904737	1	ENSMUSG00000028385	Snx30	209131	Hyper	49	52	49	70	60	73
chr4:62313740-62313963	chr4	62313740	62313963	62300342	62360548	-1	ENSMUSG00000066151	Fkbp15	338355	Hyper	46	37	47	75	58	54
chr4:85999256-85999510	chr4	85999256	85999510	85514172	86428385	1	ENSMUSG00000066113	Adamtsl1	77739	Hyper	71	79	77	92	100	100
chr4:88780332-88780380	chr4	88780332	88780380	88779850	88780660	1	ENSMUSG00000096591	Gm13272	545648	Hyper	10	15	17	9	26	31
chr4:88797052-88797530	chr4	88797052	88797530	88797397	88797945	1	ENSMUSG00000099420	Gm13279	545653	Hyper	20	5	5	50	50	50
chr5:100236561-100236785	chr5	100236561	100236785	100220440	100355119	-1	ENSMUSG00000085915	Gm8091	NA	Hyper	57	51	56	75	69	62
chr5:106623543-106623650	chr5	106623543	106623650	106557946	106696571	-1	ENSMUSG00000098302	Gm28039	NA	Hyper	42	37	47	44	47	53
chr5:106623543-106623650	chr5	106623543	106623650	106616739	106697287	-1	ENSMUSG00000049606	Zfp644	52397	Hyper	42	37	47	44	47	53
chr5:122938398-122938664	chr5	122938398	122938664	122870665	122989823	-1	ENSMUSG00000029475	Kdm2b	30841	Hyper	46	78	52	66	70	59
chr5:124614824-124614946	chr5	124614824	124614946	124598749	124627738	1	ENSMUSG00000029386	Tctn2	67978	Hyper	43	47	28	40	71	61
chr5:125728528-125728746	chr5	125728528	125728746	125531774	125792583	1	ENSMUSG00000070498	Tmem132b	208151	Hyper	81	73	74	81	90	86
chr5:134637645-134637791	chr5	134637645	134637791	134619721	134639490	-1	ENSMUSG00000040731	Eif4h	22384	Hyper	58	63	70	83	84	79
chr5:135113951-135114325	chr5	135113951	135114325	135089890	135138382	1	ENSMUSG00000005373	Mlxipl	58805	Hyper	46	49	44	63	66	70
chr5:135534138-135534396	chr5	135534138	135534396	135406531	135545120	-1	ENSMUSG00000039959	Hip1	215114	Hyper	60	63	62	77	77	62
chr5:136232188-136232773	chr5	136232188	136232773	136218147	136246556	-1	ENSMUSG00000005057	Sh2b2	23921	Hyper	19	23	26	24	52	61
chr5:136242936-136243429	chr5	136242936	136243429	136218147	136246556	-1	ENSMUSG00000005057	Sh2b2	23921	Hyper	41	46	45	50	72	73
chr5:137400386-137400561	chr5	137400386	137400561	137378637	137477064	-1	ENSMUSG00000079173	Zan	22635	Hyper	26	25	39	52	53	50
chr5:148363741-148364033	chr5	148363741	148364033	148327410	148399904	-1	ENSMUSG00000041313	Slc7a1	11987	Hyper	43	26	22	54	54	54
chr5:148969207-148969295	chr5	148969207	148969295	148893775	148995147	-1	ENSMUSG00000106892	Gm42791	NA	Hyper	35	30	34	69	48	54
chr5:148969207-148969295	chr5	148969207	148969295	148948897	148996566	-1	ENSMUSG00000085237	Gm15406	NA	Hyper	35	30	34	69	48	54
chr5:148969207-148969295	chr5	148969207	148969295	148953748	148970122	-1	ENSMUSG00000108207	1810059H22Rik	NA	Hyper	35	30	34	69	48	54
chr5:21391894-21392336	chr5	21391894	21392336	21292961	21424677	-1	ENSMUSG00000064280	Ccdc146	75172	Hyper	23	15	16	11	34	34
chr5:28604967-28605093	chr5	28604967	28605093	28458274	28933995	1	ENSMUSG00000097726	9530036O11Rik	NA	Hyper	39	80	50	92	80	100
chr5:43555308-43555525	chr5	43555308	43555525	43515538	43618803	1	ENSMUSG00000061535	C1qtnf7	109323	Hyper	26	30	22	45	56	41
chr5:43555308-43555525	chr5	43555308	43555525	43549928	43601731	-1	ENSMUSG00000087290	Gm15866	NA	Hyper	26	30	22	45	56	41
chr5:63938639-63939083	chr5	63938639	63939083	63908897	63968897	-1	ENSMUSG00000047881	Rell1	100532	Hyper	48	30	35	62	52	66
chr5:73652418-73652693	chr5	73652418	73652693	73651379	73679512	1	ENSMUSG00000029155	Spata18	73472	Hyper	22	29	35	57	57	42
chr6:101366901-101367179	chr6	101366901	101367179	101149609	101377897	-1	ENSMUSG00000035357	Pdzrn3	55983	Hyper	29	20	25	55	52	34
chr6:120994470-120994590	chr6	120994470	120994590	120931707	121130999	-1	ENSMUSG00000051586	Mical3	194401	Hyper	28	30	29	57	44	63
chr6:120994470-120994590	chr6	120994470	120994590	120958844	120997498	1	ENSMUSG00000108171	Gm43915	NA	Hyper	28	30	29	57	44	63
chr6:137805121-137805400	chr6	137805121	137805400	137754546	137857340	1	ENSMUSG00000030225	Dera	232449	Hyper	45	45	48	75	63	70
chr6:30227162-30227230	chr6	30227162	30227230	30211289	30304539	-1	ENSMUSG00000039159	Ube2h	22214	Hyper	9	27	17	38	10	32
chr6:34493436-34493501	chr6	34493436	34493501	34476207	34505613	1	ENSMUSG00000038871	Bpgm	12183	Hyper	14	19	10	39	21	52
chr6:6471521-6471712	chr6	6471521	6471712	6456189	6484487	-1	ENSMUSG00000093658	Gm20617	NA	Hyper	85	70	69	91	96	88
chr7:100937694-100937738	chr7	100937694	100937738	100937630	100974649	-1	ENSMUSG00000048779	P2ry6	233571	Hyper	55	32	38	62	79	57
chr7:101107288-101107607	chr7	101107288	101107607	101092863	101284405	1	ENSMUSG00000030691	Fchsd2	207278	Hyper	26	20	28	43	56	28
chr7:101486598-101486736	chr7	101486598	101486736	101410886	101512819	1	ENSMUSG00000030653	Gm45837	207728	Hyper	85	85	90	86	100	100
chr7:101486598-101486736	chr7	101486598	101486736	101421691	101512827	1	ENSMUSG00000110195	Pde2a	207728	Hyper	85	85	90	86	100	100
chr7:128718034-128718304	chr7	128718034	128718304	128696441	128740495	-1	ENSMUSG00000048170	Mcmbp	210711	Hyper	27	26	26	33	32	40
chr7:132896544-132896753	chr7	132896544	132896753	130162451	133123350	-1	ENSMUSG00000030849	Fgfr2	14183	Hyper	49	38	45	58	54	60
chr7:132896544-132896753	chr7	132896544	132896753	132874739	132931197	-1	ENSMUSG00000097595	1500002F19Rik	NA	Hyper	49	38	45	58	54	60
chr7:133093790-133094149	chr7	133093790	133094149	130162451	133123350	-1	ENSMUSG00000030849	Fgfr2	14183	Hyper	32	22	29	50	70	61
chr7:133093790-133094149	chr7	133093790	133094149	132987563	133124354	-1	ENSMUSG00000030970	Ctbp2	13017	Hyper	32	22	29	50	70	61
chr7:136677221-136677288	chr7	136677221	136677288	136667955	136710604	-1	ENSMUSG00000110101	Gm6249	NA	Hyper	48	37	37	50	59	62
chr7:140126732-140126915	chr7	140126732	140126915	140115799	140137224	1	ENSMUSG00000025464	Paox	212503	Hyper	48	53	45	69	79	48
chr7:142474950-142475046	chr7	142474950	142475046	142460809	142494867	1	ENSMUSG00000018819	Lsp1	16985	Hyper	30	56	46	59	60	68
chr7:19646744-19646921	chr7	19646744	19646921	19631571	19665033	-1	ENSMUSG00000002981	Clptm1	56457	Hyper	41	24	42	66	49	60
chr7:22229198-22229805	chr7	22229198	22229805	22228564	22229484	-1	ENSMUSG00000094149	Vmn1r252	667094	Hyper	7	2	10	7	22	8
chr7:25281147-25281377	chr7	25281147	25281377	25267704	25294159	1	ENSMUSG00000005442	Cic	71722	Hyper	46	32	42	55	27	61
chr7:28310736-28311001	chr7	28310736	28311001	28305516	28312072	-1	ENSMUSG00000003438	Timm50	66525	Hyper	49	57	57	66	83	74
chr7:30495438-30495585	chr7	30495438	30495585	30493622	30513402	1	ENSMUSG00000036892	Prodh2	56189	Hyper	68	67	54	80	68	80
chr7:35057370-35057620	chr7	35057370	35057620	35057264	35066733	-1	ENSMUSG00000108739	Gm45096	NA	Hyper	36	24	37	58	51	38
chr7:41701170-41701329	chr7	41701170	41701329	41667979	41727193	1	ENSMUSG00000074164	Vmn2r-ps54	NA	Hyper	48	50	54	60	58	64
chr7:45635225-45635313	chr7	45635225	45635313	45627488	45639093	1	ENSMUSG00000044562	Rasip1	69903	Hyper	42	42	32	78	63	60
chr7:47510468-47510977	chr7	47510468	47510977	47463806	47528862	-1	ENSMUSG00000096719	Mrgpra2b	235712	Hyper	24	75	24	100	100	100
chr7:47510468-47510977	chr7	47510468	47510977	47502456	47531784	-1	ENSMUSG00000101780	Gm7255	NA	Hyper	24	75	24	100	100	100
chr7:73676243-73676963	chr7	73676243	73676963	73676880	73678305	-1	ENSMUSG00000108473	Gm44739	NA	Hyper	42	50	48	69	72	57
chr7:82749048-82749275	chr7	82749048	82749275	82648614	82777852	1	ENSMUSG00000038563	Efl1	101592	Hyper	31	36	25	33	34	41
chr7:82749048-82749275	chr7	82749048	82749275	82743368	82755644	-1	ENSMUSG00000086690	4933406J10Rik	NA	Hyper	31	36	25	33	34	41
chr7:82755415-82755568	chr7	82755415	82755568	82648614	82777852	1	ENSMUSG00000038563	Efl1	101592	Hyper	36	40	54	65	74	81
chr7:82755415-82755568	chr7	82755415	82755568	82743368	82755644	-1	ENSMUSG00000086690	4933406J10Rik	NA	Hyper	36	40	54	65	74	81
chr7:8599762-8600082	chr7	8599762	8600082	8584976	8610512	-1	ENSMUSG00000092204	Vmn2r-ps49	NA	Hyper	53	53	53	100	85	100
chr9:108182921-108182930	chr9	108182921	108182930	108096022	108190384	-1	ENSMUSG00000032589	Bsn	12217	Hyper	56	36	31	47	72	76
chr9:117720076-117720319	chr9	117720076	117720319	116572746	117872681	-1	ENSMUSG00000039607	Rbms3	207181	Hyper	58	57	52	68	67	77
chr9:21184927-21185264	chr9	21184927	21185264	21165714	21213248	1	ENSMUSG00000032177	Pde4a	18577	Hyper	25	10	28	49	25	53
chr9:21881971-21882096	chr9	21881971	21882096	21872274	21892189	1	ENSMUSG00000111766	Gm47873	NA	Hyper	72	86	72	97	100	97
chr9:46135069-46135285	chr9	46135069	46135285	46012820	46224194	1	ENSMUSG00000034135	Sik3	70661	Hyper	38	25	50	84	57	100
chr9:62420469-62420706	chr9	62420469	62420706	62419492	62537044	-1	ENSMUSG00000041729	Coro2b	235431	Hyper	14	16	17	31	24	28
chr9:63661283-63661507	chr9	63661283	63661507	63646767	63757994	-1	ENSMUSG00000032402	Smad3	17127	Hyper	50	27	58	66	67	52
chr9:64936139-64936245	chr9	64936139	64936245	64922861	64951607	-1	ENSMUSG00000034452	Slc24a1	214111	Hyper	75	52	85	76	87	82
chr9:68985958-68986081	chr9	68985958	68986081	68653786	69388246	1	ENSMUSG00000032238	Rora	19883	Hyper	71	75	72	90	88	91
chr9:73233068-73233687	chr9	73233068	73233687	73192483	73268115	1	ENSMUSG00000098875	Gm27211	NA	Hyper	67	67	60	92	100	100
chr9:96438901-96439061	chr9	96438901	96439061	96426326	96449345	-1	ENSMUSG00000118397	Gm50488	NA	Hyper	20	15	28	30	38	41
chrX:13486562-13486698	chrX	13486562	13486698	13466110	13489313	1	ENSMUSG00000051228	Nyx	236690	Hyper	53	54	52	60	69	69
chrX:13643274-13643613	chrX	13643274	13643613	13517080	13851367	-1	ENSMUSG00000031012	Cask	12361	Hyper	80	69	69	100	85	100
chrX:159752177-159752329	chrX	159752177	159752329	159627272	159978069	1	ENSMUSG00000040990	Sh3kbp1	58194	Hyper	38	54	46	60	71	70
chr1:13209060-13209890	chr1	13209060	13209890	13139105	13374083	-1	ENSMUSG00000005886	Ncoa2	17978	Hypo	100	93	100	66	65	60
chr1:134127014-134127337	chr1	134127014	134127337	134111242	134151540	1	ENSMUSG00000026450	Chit1	71884	Hypo	73	73	100	53	49	49
chr1:14307138-14307170	chr1	14307138	14307170	14168954	14310235	-1	ENSMUSG00000025932	Eya1	14048	Hypo	64	56	69	33	35	39
chr1:160968831-160969054	chr1	160968831	160969054	160906418	160974978	1	ENSMUSG00000040423	Rc3h1	381305	Hypo	81	75	88	67	57	59
chr1:170255059-170255122	chr1	170255059	170255122	170254049	170255739	-1	ENSMUSG00000096964	Gm6345	NA	Hypo	100	82	70	70	68	69
chr1:177216126-177216701	chr1	177216126	177216701	177020073	177258203	-1	ENSMUSG00000019699	Akt3	23797	Hypo	50	55	50	50	25	42
chr1:183194379-183194437	chr1	183194379	183194437	183086266	183221522	-1	ENSMUSG00000030768	Disp1	68897	Hypo	42	54	39	17	23	18
chr1:187063303-187063467	chr1	187063303	187063467	187044648	187215465	-1	ENSMUSG00000026611	Spata17	74717	Hypo	77	100	100	92	60	60
chr1:187740644-187740841	chr1	187740644	187740841	187608791	188214885	1	ENSMUSG00000026610	Esrrg	26381	Hypo	60	61	66	50	42	36
chr1:34156351-34156430	chr1	34156351	34156430	33908225	34308661	1	ENSMUSG00000026131	Dst	13518	Hypo	56	63	61	62	32	48
chr1:52940518-52941082	chr1	52940518	52941082	52922324	53020179	-1	ENSMUSG00000043629	1700019D03Rik	67080	Hypo	96	100	100	79	100	100
chr1:60323835-60324497	chr1	60323835	60324497	60180599	60338328	1	ENSMUSG00000073664	Nbeal1	269198	Hypo	75	50	66	42	20	25
chr10:121395936-121396053	chr10	121395936	121396053	121365090	121397249	1	ENSMUSG00000034707	Gns	75612	Hypo	67	50	65	41	40	42
chr10:122837369-122838099	chr10	122837369	122838099	122678762	122945795	1	ENSMUSG00000034613	Ppm1h	319468	Hypo	88	85	82	90	52	100
chr10:127501581-127501803	chr10	127501581	127501803	127501686	127508823	1	ENSMUSG00000040287	Stac3	237611	Hypo	41	48	50	66	15	21
chr10:32503261-32503544	chr10	32503261	32503544	31689310	32890462	-1	ENSMUSG00000069670	Nkain2	432450	Hypo	100	85	100	66	83	75
chr10:41288222-41288545	chr10	41288222	41288545	41188172	41303260	-1	ENSMUSG00000038417	Fig4	103199	Hypo	59	50	80	65	67	50
chr10:63177385-63177582	chr10	63177385	63177582	63115795	63203952	-1	ENSMUSG00000020067	Mypn	68802	Hypo	59	65	65	56	33	40
chr10:95193402-95193468	chr10	95193402	95193468	95174746	95324133	-1	ENSMUSG00000045867	Cradd	12905	Hypo	98	91	96	89	97	100
chr10:95773801-95773852	chr10	95773801	95773852	95746077	95797236	1	ENSMUSG00000101517	4732465J04Rik	NA	Hypo	48	76	77	48	53	48
chr11:100426819-100427036	chr11	100426819	100427036	100422321	100441808	-1	ENSMUSG00000017176	Nt5c3b	68106	Hypo	73	83	76	47	76	58
chr11:100756255-100756315	chr11	100756255	100756315	100740376	100759942	-1	ENSMUSG00000035355	Kcnh4	380728	Hypo	86	77	79	78	71	79
chr11:103899370-103899512	chr11	103899370	103899512	103821782	103954056	-1	ENSMUSG00000034187	Nsf	18195	Hypo	76	73	66	52	51	53
chr11:107548846-107548964	chr11	107548846	107548964	107547930	107693826	1	ENSMUSG00000020721	Helz	78455	Hypo	72	41	60	50	24	27
chr11:113352113-113352310	chr11	113352113	113352310	113244853	113650079	-1	ENSMUSG00000041654	Slc39a11	69806	Hypo	59	51	52	37	30	37
chr11:113737349-113737768	chr11	113737349	113737768	113726850	113751881	-1	ENSMUSG00000041598	Cdc42ep4	56699	Hypo	60	49	43	38	21	23
chr11:118142819-118142986	chr11	118142819	118142986	118132019	118248592	-1	ENSMUSG00000017132	Cyth1	19157	Hypo	47	47	49	35	34	39
chr11:121072144-121072412	chr11	121072144	121072412	121067407	121081220	-1	ENSMUSG00000025165	Sectm1a	209588	Hypo	88	88	88	61	61	61
chr11:22336992-22337550	chr11	22336992	22337550	22005828	22342292	-1	ENSMUSG00000042302	Ehbp1	216565	Hypo	100	100	85	60	76	81
chr11:22338089-22338474	chr11	22338089	22338474	22005828	22342292	-1	ENSMUSG00000042302	Ehbp1	216565	Hypo	100	100	85	100	62	100
chr11:36539188-36539469	chr11	36539188	36539469	36006656	37235964	-1	ENSMUSG00000049336	Tenm2	23964	Hypo	62	59	71	45	45	45
chr11:40067463-40067965	chr11	40067463	40067965	40008194	40337831	1	ENSMUSG00000085301	Gm12132	NA	Hypo	80	85	100	83	33	91
chr11:44563081-44563423	chr11	44563081	44563423	44518964	44565520	1	ENSMUSG00000019189	Rnf145	74315	Hypo	62	62	65	38	50	35
chr11:45831305-45831687	chr11	45831305	45831687	45808087	45841171	1	ENSMUSG00000086686	F630206G17Rik	NA	Hypo	77	78	83	74	56	59
chr11:48870220-48870433	chr11	48870220	48870433	48861968	48871683	-1	ENSMUSG00000046879	Irgm1	15944	Hypo	45	64	38	19	17	22
chr11:50718914-50719018	chr11	50718914	50719018	50602084	50807573	1	ENSMUSG00000036545	Adamts2	216725	Hypo	50	64	41	48	39	25
chr11:50718914-50719018	chr11	50718914	50719018	50717670	50718915	-1	ENSMUSG00000087080	Gm12199	NA	Hypo	50	64	41	48	39	25
chr11:74885129-74885521	chr11	74885129	74885521	74849261	74897060	-1	ENSMUSG00000038351	Sgsm2	97761	Hypo	100	100	87	93	90	100
chr11:78213239-78213441	chr11	78213239	78213441	78206746	78245987	-1	ENSMUSG00000002052	Supt6	20926	Hypo	85	75	85	56	80	55
chr12:102422142-102422373	chr12	102422142	102422373	102394084	102439813	-1	ENSMUSG00000021190	Lgmn	19141	Hypo	63	62	73	60	47	40
chr12:107950824-107950869	chr12	107950824	107950869	107910403	108003602	-1	ENSMUSG00000048251	Bcl11b	58208	Hypo	79	64	65	47	51	41
chr12:19611614-19611950	chr12	19611614	19611950	19606929	19623085	1	ENSMUSG00000113957	Gm9257	NA	Hypo	87	85	83	46	62	77
chr12:54776689-54777313	chr12	54776689	54777313	54746349	54795703	-1	ENSMUSG00000005656	Snx6	72183	Hypo	95	100	100	67	100	67
chr12:70666925-70666964	chr12	70666925	70666964	70650182	70693780	1	ENSMUSG00000114005	Gm24474	NA	Hypo	100	98	100	81	81	81
chr12:71207616-71207887	chr12	71207616	71207887	71136848	71243303	1	ENSMUSG00000034601	2700049A03Rik	76967	Hypo	91	91	100	50	100	65
chr12:71208530-71208862	chr12	71208530	71208862	71136848	71243303	1	ENSMUSG00000034601	2700049A03Rik	76967	Hypo	95	95	100	100	59	100
chr12:75846484-75846835	chr12	75846484	75846835	75818134	76110926	1	ENSMUSG00000063450	Syne2	319565	Hypo	62	64	55	43	31	57
chr12:77019685-77019990	chr12	77019685	77019990	76972460	77022037	1	ENSMUSG00000112857	Gm35041	NA	Hypo	42	58	51	19	36	35
chr12:79813946-79814106	chr12	79813946	79814106	79297282	79814690	1	ENSMUSG00000059060	Rad51b	19363	Hypo	73	44	44	35	43	32
chr12:98926521-98926955	chr12	98926521	98926955	98920574	98983238	1	ENSMUSG00000021013	Ttc8	76260	Hypo	100	50	100	66	55	71
chr12:99377239-99377346	chr12	99377239	99377346	99190078	99563582	-1	ENSMUSG00000033713	Foxn3	71375	Hypo	36	23	26	34	15	20
chr12:99377239-99377346	chr12	99377239	99377346	99376596	99377248	-1	ENSMUSG00000113610	Gm47132	NA	Hypo	36	23	26	34	15	20
chr13:103622240-103622375	chr13	103622240	103622375	103591395	103707633	-1	ENSMUSG00000114206	Gm30551	NA	Hypo	94	97	87	72	78	67
chr13:107999874-107999999	chr13	107999874	107999999	107996285	108004669	1	ENSMUSG00000114627	B230220B15Rik	NA	Hypo	87	44	100	100	60	100
chr13:112847950-112848053	chr13	112847950	112848053	112800792	112867894	1	ENSMUSG00000021759	Plpp1	19012	Hypo	56	57	50	33	44	29
chr13:120018200-120018324	chr13	120018200	120018324	120010390	120018931	1	ENSMUSG00000114608	Gm36161	NA	Hypo	26	53	36	11	14	19
chr13:40589423-40589513	chr13	40589423	40589513	40559320	40606479	-1	ENSMUSG00000114198	Gm47039	NA	Hypo	100	100	86	62	62	100
chr13:58787399-58787588	chr13	58787399	58787588	58775458	58797448	-1	ENSMUSG00000114231	Gm40968	NA	Hypo	90	91	93	90	60	83
chr13:63160880-63161049	chr13	63160880	63161049	62964893	63326096	1	ENSMUSG00000021458	Aopep	72061	Hypo	91	75	91	75	75	100
chr13:68928392-68928753	chr13	68928392	68928753	68620043	68999541	-1	ENSMUSG00000021536	Adcy2	210044	Hypo	50	57	55	43	38	32
chr13:6999010-6999250	chr13	6999010	6999250	6995654	7076316	-1	ENSMUSG00000114017	Gm40662	NA	Hypo	71	85	80	80	28	28
chr13:95870147-95870369	chr13	95870147	95870369	95627174	95892483	-1	ENSMUSG00000021676	Iqgap2	544963	Hypo	39	34	35	25	28	35
chr14:118674888-118675021	chr14	118674888	118675021	118482692	118706219	-1	ENSMUSG00000032849	Abcc4	239273	Hypo	50	46	50	37	31	22
chr14:20447343-20447529	chr14	20447343	20447529	20394193	20452226	-1	ENSMUSG00000039543	Cfap70	76670	Hypo	45	46	49	23	28	34
chr14:32682863-32682901	chr14	32682863	32682901	32659119	32685293	-1	ENSMUSG00000071540	3425401B19Rik	100504518	Hypo	75	77	62	46	50	35
chr14:34708875-34709040	chr14	34708875	34709040	34673928	34747983	1	ENSMUSG00000041408	Wapl	218914	Hypo	85	88	88	70	66	70
chr14:42318366-42318693	chr14	42318366	42318693	42310210	42325394	1	ENSMUSG00000094157	Gm7995	666233	Hypo	90	71	100	56	56	56
chr14:45445824-45445976	chr14	45445824	45445976	45442754	45447073	-1	ENSMUSG00000115209	Gm34250	NA	Hypo	44	52	52	18	23	44
chr14:46820854-46820871	chr14	46820854	46820871	46808149	46822242	-1	ENSMUSG00000062014	Gmfb	63985	Hypo	74	78	73	57	43	45
chr15:26729187-26729355	chr15	26729187	26729355	26540459	26895580	-1	ENSMUSG00000043556	Fbxl7	448987	Hypo	64	70	79	60	32	36
chr15:26729187-26729355	chr15	26729187	26729355	26728270	26730767	-1	ENSMUSG00000115301	Gm6330	NA	Hypo	64	70	79	60	32	36
chr15:35120435-35120849	chr15	35120435	35120849	34875496	35178921	-1	ENSMUSG00000022329	Stk3	56274	Hypo	100	100	84	93	100	87
chr15:51289225-51289303	chr15	51289225	51289303	51231640	51395610	-1	ENSMUSG00000115654	Gm19303	NA	Hypo	76	60	56	42	33	76
chr15:53748916-53749055	chr15	53748916	53749055	53453810	53902537	-1	ENSMUSG00000058656	Samd12	320679	Hypo	42	39	50	16	28	50
chr15:64170229-64170446	chr15	64170229	64170446	64086857	64382919	-1	ENSMUSG00000022377	Asap1	13196	Hypo	31	60	42	33	23	20
chr15:80582759-80582896	chr15	80582759	80582896	80572594	80652854	1	ENSMUSG00000042351	Grap2	17444	Hypo	56	88	75	60	43	34
chr15:81416588-81416772	chr15	81416588	81416772	81400138	81457482	1	ENSMUSG00000022401	Xpnpep3	321003	Hypo	86	81	90	78	82	97
chr15:81416588-81416772	chr15	81416588	81416772	81415560	81419188	-1	ENSMUSG00000091492	Gm17025	NA	Hypo	86	81	90	78	82	97
chr15:98984957-98984982	chr15	98984957	98984982	98983348	98996446	1	ENSMUSG00000097587	4930578M01Rik	NA	Hypo	68	64	64	39	58	57
chr15:99773127-99773235	chr15	99773127	99773235	99765991	99782332	1	ENSMUSG00000090406	Gm17058	NA	Hypo	72	50	37	30	55	46
chr16:11526769-11527052	chr16	11526769	11527052	11322908	11755472	1	ENSMUSG00000071669	Snx29	74478	Hypo	80	86	81	75	60	72
chr16:27424806-27424978	chr16	27424806	27424978	27388869	27452218	1	ENSMUSG00000038127	Ccdc50	67501	Hypo	88	100	88	70	70	70
chr16:36767908-36768292	chr16	36767908	36768292	36750177	36784962	-1	ENSMUSG00000022899	Slc15a2	57738	Hypo	83	95	75	33	100	92
chr16:56232901-56233272	chr16	56232901	56233272	56204313	56273756	1	ENSMUSG00000035270	Impg2	224224	Hypo	63	58	68	43	35	53
chr16:70556889-70557025	chr16	70556889	70557025	70313949	70569716	1	ENSMUSG00000022707	Gbe1	74185	Hypo	100	84	84	32	32	32
chr16:70557397-70557611	chr16	70557397	70557611	70313949	70569716	1	ENSMUSG00000022707	Gbe1	74185	Hypo	100	100	80	34	34	75
chr16:72897363-72897596	chr16	72897363	72897596	72308306	73046095	1	ENSMUSG00000022883	Robo1	19876	Hypo	83	81	84	52	68	74
chr16:85898042-85898114	chr16	85898042	85898114	85856173	85901828	-1	ENSMUSG00000022894	Adamts5	23794	Hypo	81	83	89	61	72	72
chr16:95785698-95786147	chr16	95785698	95786147	95756541	95929077	-1	ENSMUSG00000117232	1600002D24Rik	NA	Hypo	100	83	50	59	50	59
chr17:17394509-17394646	chr17	17394509	17394646	17374309	17394899	1	ENSMUSG00000116564	Riok2	67045	Hypo	14	13	18	16	18	11
chr17:17394509-17394646	chr17	17394509	17394646	17389943	17411993	-1	ENSMUSG00000097379	Gm26873	NA	Hypo	14	13	18	16	18	11
chr17:17555000-17555653	chr17	17555000	17555653	17521410	17625050	-1	ENSMUSG00000023845	Lnpep	240028	Hypo	100	100	100	73	100	81
chr17:21550678-21550753	chr17	21550678	21550753	21535539	21562601	1	ENSMUSG00000051341	Zfp52	22710	Hypo	94	100	94	100	72	72
chr17:26918131-26918389	chr17	26918131	26918389	26896314	26934563	-1	ENSMUSG00000118147	Gm41555	NA	Hypo	66	66	75	35	66	55
chr17:26918131-26918389	chr17	26918131	26918389	26917091	26932583	1	ENSMUSG00000024301	Kifc5b	16580	Hypo	66	66	75	35	66	55
chr17:31262545-31262748	chr17	31262545	31262748	31255019	31277383	-1	ENSMUSG00000024033	Rsph1	22092	Hypo	55	78	74	52	46	55
chr17:56173701-56173776	chr17	56173701	56173776	56162477	56173955	1	ENSMUSG00000044469	Tnfaip8l1	66443	Hypo	64	66	57	40	46	50
chr17:5643170-5643494	chr17	5643170	5643494	5492557	5753811	1	ENSMUSG00000034265	Zdhhc14	224454	Hypo	72	75	77	59	58	50
chr17:57255636-57255784	chr17	57255636	57255784	57249455	57263665	1	ENSMUSG00000019487	Trip10	106628	Hypo	37	28	32	21	14	15
chr17:63057905-63058416	chr17	63057905	63058416	63057452	63500017	-1	ENSMUSG00000023965	Fbxl17	50758	Hypo	67	74	81	61	54	50
chr17:68046234-68046309	chr17	68046234	68046309	68025818	68173556	-1	ENSMUSG00000117243	Gm49944	NA	Hypo	59	43	48	25	36	28
chr17:7029476-7029712	chr17	7029476	7029712	6978904	7043950	1	ENSMUSG00000116876	Gm49721	NA	Hypo	86	100	100	100	55	60
chr17:7029476-7029712	chr17	7029476	7029712	7025568	7087597	1	ENSMUSG00000094083	Gm1604b	381059	Hypo	86	100	100	100	55	60
chr17:7951392-7951512	chr17	7951392	7951512	7945614	7979824	1	ENSMUSG00000073471	Rsph3a	66832	Hypo	100	100	85	62	62	66
chr17:80987317-80987435	chr17	80987317	80987435	80944632	81001816	1	ENSMUSG00000024245	Tmem178	68027	Hypo	75	64	81	68	58	75
chr18:12101639-12101864	chr18	12101639	12101864	11964450	12121537	-1	ENSMUSG00000049411	Tmem241	338363	Hypo	64	80	64	66	73	60
chr18:13560734-13561016	chr18	13560734	13561016	13462416	13601400	-1	ENSMUSG00000117608	AC103362.1	NA	Hypo	27	26	51	22	22	17
chr18:22990452-22990880	chr18	22990452	22990880	22693181	23041653	-1	ENSMUSG00000041923	Nol4	319211	Hypo	100	100	83	100	68	80
chr18:36027159-36027259	chr18	36027159	36027259	36017652	36197380	-1	ENSMUSG00000060275	Nrg2	100042150	Hypo	23	41	31	9	17	18
chr18:41873249-41873509	chr18	41873249	41873509	41747234	41874834	-1	ENSMUSG00000117745	Gm50410	NA	Hypo	100	95	100	57	57	75
chr18:47453261-47453486	chr18	47453261	47453486	47452668	47476331	1	ENSMUSG00000117602	9130209A04Rik	NA	Hypo	82	76	82	60	68	59
chr18:47739927-47740106	chr18	47739927	47740106	47733108	47744937	1	ENSMUSG00000118139	Gm41720	NA	Hypo	84	50	84	39	39	100
chr18:5752347-5752478	chr18	5752347	5752478	5591860	5775467	1	ENSMUSG00000024238	Zeb1	21417	Hypo	90	90	100	71	71	71
chr18:61259152-61259403	chr18	61259152	61259403	61220315	61289924	1	ENSMUSG00000024575	Pde6a	225600	Hypo	100	100	83	100	33	92
chr18:61259152-61259403	chr18	61259152	61259403	61259008	61259972	-1	ENSMUSG00000091957	Rps2-ps10	NA	Hypo	100	100	83	100	33	92
chr18:67396893-67396950	chr18	67396893	67396950	67390717	67402749	1	ENSMUSG00000001473	Tubb6	67951	Hypo	67	53	70	54	41	25
chr18:69516711-69516952	chr18	69516711	69516952	69343356	69689079	1	ENSMUSG00000053477	Tcf4	21413	Hypo	92	86	90	87	64	76
chr18:7529226-7529567	chr18	7529226	7529567	7347959	7626866	-1	ENSMUSG00000057440	Mpp7	75739	Hypo	95	95	96	66	73	88
chr19:10905623-10905700	chr19	10905623	10905700	10895231	10909559	1	ENSMUSG00000024735	Prpf19	28000	Hypo	56	42	34	41	32	20
chr19:35905462-35905614	chr19	35905462	35905614	35835217	35924578	-1	ENSMUSG00000094707	A830019P07Rik	NA	Hypo	99	100	100	100	57	100
chr19:41846381-41846524	chr19	41846381	41846524	41845972	41848132	-1	ENSMUSG00000047604	Frat2	212398	Hypo	37	31	26	14	27	7
chr19:5307952-5308014	chr19	5307952	5308014	5298331	5308738	1	ENSMUSG00000047658	Gal3st3	545276	Hypo	90	87	84	82	88	59
chr19:6297643-6297927	chr19	6297643	6297927	6276725	6300096	1	ENSMUSG00000024772	Ehd1	13660	Hypo	65	66	54	35	30	51
chr2:104711102-104711485	chr2	104711102	104711485	104657288	104712169	-1	ENSMUSG00000027175	Tcp11l1	320554	Hypo	72	62	75	57	63	65
chr2:112267409-112267458	chr2	112267409	112267458	112265825	112363163	1	ENSMUSG00000027130	Slc12a6	107723	Hypo	63	78	70	58	65	68
chr2:112267409-112267458	chr2	112267409	112267458	112266314	112406319	1	ENSMUSG00000096764	Gm21985	NA	Hypo	63	78	70	58	65	68
chr2:13658568-13658625	chr2	13658568	13658625	13651021	13794064	-1	ENSMUSG00000003418	St8sia6	241230	Hypo	83	81	83	88	61	100
chr2:13658646-13659115	chr2	13658646	13659115	13651021	13794064	-1	ENSMUSG00000003418	St8sia6	241230	Hypo	86	88	85	77	58	85
chr2:13659937-13660278	chr2	13659937	13660278	13651021	13794064	-1	ENSMUSG00000003418	St8sia6	241230	Hypo	91	100	91	75	47	47
chr2:151869702-151870011	chr2	151869702	151870011	151842927	151874668	1	ENSMUSG00000032852	Rspo4	228770	Hypo	72	53	71	25	43	26
chr2:154357257-154357347	chr2	154357257	154357347	154335380	154373010	-1	ENSMUSG00000027487	Cdk5rap1	66971	Hypo	100	81	87	85	28	85
chr2:164571861-164572023	chr2	164571861	164572023	164569695	164573459	-1	ENSMUSG00000074596	Spint3	629747	Hypo	50	46	45	48	28	27
chr2:57182672-57182723	chr2	57182672	57182723	57181831	57188257	1	ENSMUSG00000086396	4930555B11Rik	NA	Hypo	71	72	74	61	68	59
chr2:57250564-57250661	chr2	57250564	57250661	57237635	57370719	1	ENSMUSG00000026827	Gpd2	14571	Hypo	93	86	93	100	77	96
chr2:90370907-90371703	chr2	90370907	90371703	90358171	90383161	-1	ENSMUSG00000085547	Gm13767	NA	Hypo	66	100	100	100	100	37
chr2:90373023-90373390	chr2	90373023	90373390	90358171	90383161	-1	ENSMUSG00000085547	Gm13767	NA	Hypo	50	79	71	72	78	71
chr3:102170157-102170303	chr3	102170157	102170303	102153583	102204693	-1	ENSMUSG00000027860	Vangl1	229658	Hypo	76	100	90	100	100	100
chr3:10342170-10342277	chr3	10342170	10342277	10339953	10351317	-1	ENSMUSG00000039795	Zfand1	66361	Hypo	90	72	85	73	57	60
chr3:105894534-105894845	chr3	105894534	105894845	105870858	105908926	1	ENSMUSG00000000562	Adora3	11542	Hypo	70	67	66	56	52	40
chr3:105894534-105894845	chr3	105894534	105894845	105870858	105908926	1	ENSMUSG00000000562	Adora3	69296	Hypo	70	67	66	56	52	40
chr3:105894534-105894845	chr3	105894534	105894845	105870903	105924042	1	ENSMUSG00000074344	Tmigd3	69296	Hypo	70	67	66	56	52	40
chr3:109141394-109142090	chr3	109141394	109142090	109123149	109168457	1	ENSMUSG00000040322	Slc25a24	229731	Hypo	92	83	91	36	70	85
chr3:109143790-109144390	chr3	109143790	109144390	109123149	109168457	1	ENSMUSG00000040322	Slc25a24	229731	Hypo	50	100	89	57	50	43
chr3:152265075-152265133	chr3	152265075	152265133	152236982	152266350	-1	ENSMUSG00000039103	Nexn	68810	Hypo	76	68	85	59	58	46
chr3:156802373-156802757	chr3	156802373	156802757	156561794	157316445	1	ENSMUSG00000040037	Negr1	320840	Hypo	79	83	100	66	47	85
chr3:159227901-159228184	chr3	159227901	159228184	159076364	159308081	1	ENSMUSG00000106053	Gm20752	NA	Hypo	96	100	100	71	71	71
chr3:50055335-50055858	chr3	50055335	50055858	49892526	50443614	-1	ENSMUSG00000027737	Slc7a11	26570	Hypo	100	100	100	83	100	66
chr3:55919347-55919685	chr3	55919347	55919685	55625195	56183701	-1	ENSMUSG00000027799	Nbea	26422	Hypo	85	100	85	100	68	25
chr3:55919347-55919685	chr3	55919347	55919685	55890306	55936699	1	ENSMUSG00000104677	Gm43376	NA	Hypo	85	100	85	100	68	25
chr3:84148480-84148815	chr3	84148480	84148815	84087933	84155786	-1	ENSMUSG00000033752	Mnd1	76915	Hypo	100	75	92	66	66	66
chr4:102493621-102493899	chr4	102493621	102493899	102087543	102607259	1	ENSMUSG00000028525	Pde4b	18578	Hypo	4	9	19	7	1	6
chr4:108284949-108285353	chr4	108284949	108285353	108229724	108301096	-1	ENSMUSG00000034636	Zyg11b	414872	Hypo	100	89	100	59	100	59
chr4:130568211-130568358	chr4	130568211	130568358	130531602	130574173	-1	ENSMUSG00000078532	Nkain1	67149	Hypo	35	41	55	38	15	42
chr4:148141320-148141450	chr4	148141320	148141450	148130384	148145699	1	ENSMUSG00000029003	Mad2l2	71890	Hypo	57	59	50	59	41	46
chr4:32466277-32466465	chr4	32466277	32466465	32238804	32586108	1	ENSMUSG00000040270	Bach2	12014	Hypo	77	71	72	63	48	58
chr4:46513180-46514009	chr4	46513180	46514009	46493781	46536141	-1	ENSMUSG00000039853	Trim14	74735	Hypo	96	76	75	71	55	87
chr4:95073490-95073845	chr4	95073490	95073845	95051534	95167318	1	ENSMUSG00000087366	Junos	NA	Hypo	70	66	60	35	43	54
chr5:100235472-100235580	chr5	100235472	100235580	100220440	100355119	-1	ENSMUSG00000085915	Gm8091	NA	Hypo	77	75	80	61	54	60
chr5:105727797-105727891	chr5	105727797	105727891	105699969	105832436	1	ENSMUSG00000046079	Lrrc8d	231549	Hypo	100	97	100	100	90	20
chr5:111419070-111419382	chr5	111419070	111419382	111417362	111457033	1	ENSMUSG00000070576	Mn1	433938	Hypo	67	70	64	53	26	47
chr5:123682653-123682784	chr5	123682653	123682784	123577795	123684618	-1	ENSMUSG00000049550	Clip1	56430	Hypo	19	25	34	18	9	5
chr5:123682653-123682784	chr5	123682653	123682784	123682130	123683468	-1	ENSMUSG00000104877	Gm42651	NA	Hypo	19	25	34	18	9	5
chr5:124317351-124317595	chr5	124317351	124317595	124250959	124327972	-1	ENSMUSG00000038126	Mphosph9	269702	Hypo	62	81	60	50	41	50
chr5:12519832-12519986	chr5	12519832	12519986	12383385	12588948	1	ENSMUSG00000040254	Sema3d	108151	Hypo	100	100	100	75	66	75
chr5:131051550-131051933	chr5	131051550	131051933	130872082	131308497	-1	ENSMUSG00000034040	Galnt17	212996	Hypo	80	77	77	100	53	53
chr5:142457158-142457436	chr5	142457158	142457436	142401497	142462011	1	ENSMUSG00000056493	Foxk1	17425	Hypo	55	50	52	38	36	28
chr5:142797671-142797773	chr5	142797671	142797773	142724661	142817662	-1	ENSMUSG00000039477	Tnrc18	231861	Hypo	46	49	49	47	42	33
chr5:147432094-147432318	chr5	147432094	147432318	147430161	147548502	1	ENSMUSG00000029647	Pan3	72587	Hypo	58	52	52	38	46	33
chr5:148152495-148152543	chr5	148152495	148152543	147957320	148316065	1	ENSMUSG00000029651	Mtus2	77521	Hypo	72	58	63	36	47	50
chr5:21239565-21239702	chr5	21239565	21239702	21186255	21315132	1	ENSMUSG00000039934	Gsap	212167	Hypo	98	98	98	100	50	78
chr5:21240017-21241069	chr5	21240017	21241069	21186255	21315132	1	ENSMUSG00000039934	Gsap	212167	Hypo	100	100	92	92	52	75
chr5:27361369-27362125	chr5	27361369	27362125	26817203	27727505	1	ENSMUSG00000061576	Dpp6	13483	Hypo	95	90	88	71	80	16
chr5:32150257-32150401	chr5	32150257	32150401	32135801	32157842	1	ENSMUSG00000029135	Fosl2	14284	Hypo	68	59	48	48	50	55
chr5:42138381-42138616	chr5	42138381	42138616	42067960	42216798	1	ENSMUSG00000067285	Gm16223	NA	Hypo	94	100	94	65	100	65
chr5:5367996-5368357	chr5	5367996	5368357	4803391	5420312	-1	ENSMUSG00000028926	Cdk14	18647	Hypo	61	85	77	31	66	50
chr5:71528664-71529199	chr5	71528664	71529199	71442824	71548205	-1	ENSMUSG00000049387	Cox7b2	78174	Hypo	71	60	60	21	66	35
chr5:74705090-74705174	chr5	74705090	74705174	74702598	74728605	1	ENSMUSG00000085657	Gm15984	NA	Hypo	83	81	91	67	57	67
chr5:74721062-74721335	chr5	74721062	74721335	74702598	74728605	1	ENSMUSG00000085657	Gm15984	NA	Hypo	63	54	62	53	31	29
chr5:76931141-76931807	chr5	76931141	76931807	76913249	76951578	-1	ENSMUSG00000029246	Ppat	231327	Hypo	96	100	100	56	56	56
chr5:76931141-76931807	chr5	76931141	76931807	76928372	76947758	1	ENSMUSG00000072852	2310040G07Rik	NA	Hypo	96	100	100	56	56	56
chr5:76934289-76934422	chr5	76934289	76934422	76913249	76951578	-1	ENSMUSG00000029246	Ppat	231327	Hypo	99	100	99	33	33	33
chr5:76934289-76934422	chr5	76934289	76934422	76928372	76947758	1	ENSMUSG00000072852	2310040G07Rik	NA	Hypo	99	100	99	33	33	33
chr5:81627603-81627754	chr5	81627603	81627754	81020138	81825133	1	ENSMUSG00000037605	Adgrl3	319387	Hypo	93	100	86	80	75	75
chr5:92393260-92393307	chr5	92393260	92393307	92331827	92414628	1	ENSMUSG00000034842	Art3	109979	Hypo	70	52	56	56	48	39
chr5:92616493-92617024	chr5	92616493	92617024	92607954	92675271	-1	ENSMUSG00000050050	Ccdc158	320696	Hypo	100	100	92	100	60	100
chr5:92617463-92617763	chr5	92617463	92617763	92607954	92675271	-1	ENSMUSG00000050050	Ccdc158	320696	Hypo	97	97	97	81	80	70
chr6:103581476-103582080	chr6	103581476	103582080	103510586	103750211	1	ENSMUSG00000030077	Chl1	12661	Hypo	72	14	73	56	26	75
chr6:108270496-108270837	chr6	108270496	108270837	108213096	108551109	1	ENSMUSG00000030102	Itpr1	16438	Hypo	97	100	100	100	66	66
chr6:122959793-122960199	chr6	122959793	122960199	122952515	122969875	1	ENSMUSG00000043832	Clec4a3	73149	Hypo	98	98	100	69	100	69
chr6:128299144-128299280	chr6	128299144	128299280	128224288	128300823	-1	ENSMUSG00000030353	Tead4	21679	Hypo	72	70	61	50	53	41
chr6:140988842-140989497	chr6	140988842	140989497	140955609	141044134	1	ENSMUSG00000107638	Gm30524	NA	Hypo	92	77	100	41	77	41
chr6:32585713-32585803	chr6	32585713	32585803	32144268	32588192	-1	ENSMUSG00000029765	Plxna4	243743	Hypo	18	64	62	100	59	50
chr6:56247973-56248181	chr6	56247973	56248181	56069804	56652487	-1	ENSMUSG00000004347	Pde1c	18575	Hypo	92	92	92	90	63	76
chr6:67004525-67004884	chr6	67004525	67004884	66896397	67021350	1	ENSMUSG00000036402	Gng12	14701	Hypo	100	50	75	66	55	71
chr6:67004525-67004884	chr6	67004525	67004884	66990031	67009260	-1	ENSMUSG00000107634	Gm36816	NA	Hypo	100	50	75	66	55	71
chr6:88567745-88568118	chr6	88567745	88568118	88545114	88637950	-1	ENSMUSG00000033182	Kbtbd12	74589	Hypo	76	100	88	23	23	20
chr6:90464198-90464262	chr6	90464198	90464262	90462576	90475238	1	ENSMUSG00000030087	Klf15	66277	Hypo	82	75	66	42	35	64
chr6:96596842-96596897	chr6	96596842	96596897	96113154	96657198	1	ENSMUSG00000059187	Tafa1	320265	Hypo	100	86	86	62	62	62
chr7:110019628-110019661	chr7	110019628	110019661	109998376	110151202	-1	ENSMUSG00000101585	1600010M07Rik	NA	Hypo	65	52	54	36	28	33
chr7:110019628-110019661	chr7	110019628	110019661	110018274	110056609	1	ENSMUSG00000066232	Ipo7	233726	Hypo	65	52	54	36	28	33
chr7:112432245-112432843	chr7	112432245	112432843	112427505	112591692	1	ENSMUSG00000030770	Parva	57342	Hypo	100	97	100	77	100	100
chr7:117494701-117494756	chr7	117494701	117494756	117380979	117673580	1	ENSMUSG00000030657	Xylt1	233781	Hypo	84	91	78	76	76	45
chr7:143082135-143082265	chr7	143082135	143082265	143069153	143094642	-1	ENSMUSG00000009246	Trpm5	56843	Hypo	33	39	33	20	22	8
chr7:16909192-16909441	chr7	16909192	16909441	16906490	16910905	1	ENSMUSG00000043017	Ptgir	19222	Hypo	55	67	57	37	52	21
chr7:4460176-4460578	chr7	4460176	4460578	4445697	4471285	-1	ENSMUSG00000091177	Gm15494	NA	Hypo	87	95	93	84	61	66
chr7:4877906-4878040	chr7	4877906	4878040	4877153	4896973	1	ENSMUSG00000086784	Isoc2a	664994	Hypo	68	59	76	40	46	54
chr7:50057409-50057983	chr7	50057409	50057983	49974864	50866608	1	ENSMUSG00000055409	Nell1	338352	Hypo	57	100	100	25	66	76
chr7:57372118-57372500	chr7	57372118	57372500	56716465	57387188	-1	ENSMUSG00000055026	Gabrg3	14407	Hypo	100	100	100	65	65	100
chr7:82217337-82217898	chr7	82217337	82217898	82173840	82307419	1	ENSMUSG00000030638	Sh3gl3	20408	Hypo	82	100	66	61	80	50
chr7:96775212-96775522	chr7	96775212	96775522	96171246	96911093	1	ENSMUSG00000048078	Tenm4	23966	Hypo	90	82	92	69	65	72
chr9:102904040-102904258	chr9	102904040	102904258	102834917	102908305	1	ENSMUSG00000032547	Ryk	20187	Hypo	50	42	45	34	36	45
chr9:103664520-103664761	chr9	103664520	103664761	103482947	103761837	-1	ENSMUSG00000042757	Tmem108	81907	Hypo	72	74	79	68	49	60
chr9:114282776-114283035	chr9	114282776	114283035	114237697	114317028	-1	ENSMUSG00000064299	4921528I07Rik	NA	Hypo	86	83	66	66	69	50
chr9:116833805-116834422	chr9	116833805	116834422	116572746	117872681	-1	ENSMUSG00000039607	Rbms3	207181	Hypo	87	81	85	83	78	77
chr9:119313395-119313608	chr9	119313395	119313608	119238432	119322427	-1	ENSMUSG00000036737	Oxsr1	108737	Hypo	45	42	46	48	33	37
chr9:119313395-119313608	chr9	119313395	119313608	119169455	119365553	-1	ENSMUSG00000070280	Slc22a14	382113	Hypo	45	42	46	48	33	37
chr9:120862071-120862182	chr9	120862071	120862182	120861615	120866756	-1	ENSMUSG00000110730	Gm19385	NA	Hypo	57	56	58	38	34	35
chr9:33908593-33909239	chr9	33908593	33909239	33901917	33921449	1	ENSMUSG00000110771	Gm47785	NA	Hypo	66	85	80	75	50	47
chr9:50751270-50751437	chr9	50751270	50751437	50751078	50752354	-1	ENSMUSG00000038086	Hspb2	69253	Hypo	72	68	59	49	41	50
chr9:50751270-50751437	chr9	50751270	50751437	50751325	50756636	1	ENSMUSG00000032060	Cryab	12955	Hypo	72	68	59	49	41	50
chr9:66123306-66123585	chr9	66123306	66123585	66088133	66126587	-1	ENSMUSG00000032382	Snx1	56440	Hypo	63	72	51	56	49	53
chr9:69050561-69050950	chr9	69050561	69050950	68653786	69388246	1	ENSMUSG00000032238	Rora	19883	Hypo	65	65	71	51	42	42
chr9:71118733-71119019	chr9	71118733	71119019	71110659	71168682	-1	ENSMUSG00000032204	Aqp9	64008	Hypo	87	66	85	72	60	62
chr9:71119381-71119655	chr9	71119381	71119655	71110659	71168682	-1	ENSMUSG00000032204	Aqp9	64008	Hypo	100	100	100	63	100	63
chr9:71971382-71971776	chr9	71971382	71971776	71842688	72111871	-1	ENSMUSG00000032228	Tcf12	21406	Hypo	82	50	80	88	22	89
chr9:83993031-83993335	chr9	83993031	83993335	83925145	84124240	1	ENSMUSG00000032263	Bckdhb	12040	Hypo	100	100	98	100	100	69
chr9:95953881-95953951	chr9	95953881	95953951	95942045	95959393	-1	ENSMUSG00000097777	Gm16794	NA	Hypo	87	69	66	46	38	28
chrX:138669346-138669755	chrX	138669346	138669755	137570608	138846946	1	ENSMUSG00000059203	Il1rapl2	60367	Hypo	86	100	100	100	13	93
chrX:151046521-151046548	chrX	151046521	151046548	151046150	151089521	1	ENSMUSG00000025265	Fgd1	14163	Hypo	63	33	31	19	21	12
chrX:164354703-164354865	chrX	164354703	164354865	164269371	164373011	1	ENSMUSG00000031379	Pir	69656	Hypo	83	75	100	50	66	59
chrX:169991498-169991873	chrX	169991498	169991873	169685199	170005736	1	ENSMUSG00000035299	Mid1	17318	Hypo	98	98	98	66	21	21
chrX:169993208-169993232	chrX	169993208	169993232	169685199	170005736	1	ENSMUSG00000035299	Mid1	17318	Hypo	37	40	77	100	80	90
chrX:75198888-75198978	chrX	75198888	75198978	75172715	75382615	-1	ENSMUSG00000031196	F8	14069	Hypo	97	97	97	50	75	55
chrX:84545518-84545661	chrX	84545518	84545661	82948870	85206141	1	ENSMUSG00000045103	Dmd	13405	Hypo	83	100	75	100	61	100

## Sheet: Full list of DMRs Sup Table1A
Coordinate	Chromosome	Start	Stop	GeneStart	GeneStop	Strand	GeneID	GeneSymbol	EntrezID	Direction	FA1	FA2	FA3	PM1	PM2	PM3
chr1:130550329-130550397	chr1	130550329	130550397	130462576	130557075	1	ENSMUSG00000085526	Gm16083	NA	Hyper	44	45	32	36	63	75
chr1:131811608-131811862	chr1	131811608	131811862	131797381	131821473	1	ENSMUSG00000042251	Pm20d1	212933	Hyper	88	65	72	92	81	92
chr1:135155260-135155331	chr1	135155260	135155331	135146824	135156269	1	ENSMUSG00000026426	Arl8a	68724	Hyper	96	100	95	100	95	100
chr1:139726857-139727215	chr1	139726857	139727215	139697623	139781243	-1	ENSMUSG00000070594	Gm4788	214403	Hyper	70	100	70	100	80	100
chr1:149518029-149518588	chr1	149518029	149518588	NA	NA	NA	NA	NA	NA	Hyper	79	58	85	100	100	50
chr1:164225077-164225465	chr1	164225077	164225465	NA	NA	NA	NA	NA	NA	Hyper	60	62	65	83	89	92
chr1:172132237-172132495	chr1	172132237	172132495	172126755	172136493	1	ENSMUSG00000003464	Pex19	19298	Hyper	41	34	28	66	53	52
chr1:172144364-172144456	chr1	172144364	172144456	172144274	172144901	-1	ENSMUSG00000089803	Gm10171	NA	Hyper	100	43	100	100	100	100
chr1:172617813-172618123	chr1	172617813	172618123	NA	NA	NA	NA	NA	NA	Hyper	30	29	33	44	39	60
chr1:181538365-181538789	chr1	181538365	181538789	NA	NA	NA	NA	NA	NA	Hyper	48	34	38	71	56	75
chr1:185030720-185031184	chr1	185030720	185031184	NA	NA	NA	NA	NA	NA	Hyper	17	5	50	46	28	33
chr1:34307350-34307467	chr1	34307350	34307467	33908225	34308661	1	ENSMUSG00000026131	Dst	13518	Hyper	43	44	36	54	72	69
chr1:35412803-35412939	chr1	35412803	35412939	NA	NA	NA	NA	NA	NA	Hyper	66	50	36	78	78	78
chr1:39474684-39474884	chr1	39474684	39474884	39371492	39478755	-1	ENSMUSG00000003134	Tbc1d8	54610	Hyper	10	7	1	12	24	28
chr1:40807830-40808098	chr1	40807830	40808098	40805601	40856887	1	ENSMUSG00000079588	Tmem182	381339	Hyper	54	50	53	49	70	80
chr1:54390623-54391240	chr1	54390623	54391240	NA	NA	NA	NA	NA	NA	Hyper	52	71	42	66	100	50
chr1:69278389-69278823	chr1	69278389	69278823	NA	NA	NA	NA	NA	NA	Hyper	36	30	25	58	49	48
chr1:73987934-73988169	chr1	73987934	73988169	73910231	74124449	-1	ENSMUSG00000055322	Tns1	21961	Hyper	32	30	30	54	50	69
chr1:82820329-82820519	chr1	82820329	82820519	82819835	82820377	1	ENSMUSG00000100170	Gm28942	NA	Hyper	26	27	32	50	50	48
chr10:108517119-108517467	chr10	108517119	108517467	108497650	109010982	-1	ENSMUSG00000035864	Syt1	20979	Hyper	49	57	51	78	66	74
chr10:119284552-119284790	chr10	119284552	119284790	NA	NA	NA	NA	NA	NA	Hyper	65	46	33	54	100	81
chr10:119475504-119475696	chr10	119475504	119475696	119453830	120087261	1	ENSMUSG00000034813	Grip1	74053	Hyper	26	38	33	42	57	49
chr10:120426433-120426517	chr10	120426433	120426517	120361275	120476469	-1	ENSMUSG00000056758	Hmga2	15364	Hyper	34	20	38	57	71	60
chr10:120857834-120857941	chr10	120857834	120857941	120781096	120899101	-1	ENSMUSG00000051236	Msrb3	320183	Hyper	18	23	20	28	38	27
chr10:120857834-120857941	chr10	120857834	120857941	120857629	120863326	1	ENSMUSG00000087480	Gm15910	NA	Hyper	18	23	20	28	38	27
chr10:121426461-121426922	chr10	121426461	121426922	121410350	121476347	-1	ENSMUSG00000025795	Rassf3	192678	Hyper	16	30	28	31	46	33
chr10:121426461-121426922	chr10	121426461	121426922	121423664	121462694	-1	ENSMUSG00000112009	Gm48591	NA	Hyper	16	30	28	31	46	33
chr10:12999195-12999639	chr10	12999195	12999639	NA	NA	NA	NA	NA	NA	Hyper	21	50	57	60	83	50
chr10:59950314-59950514	chr10	59950314	59950514	59949669	59951834	-1	ENSMUSG00000020108	Ddit4	74747	Hyper	10	25	27	31	40	44
chr10:69366510-69366581	chr10	69366510	69366581	NA	NA	NA	NA	NA	NA	Hyper	47	20	46	70	68	40
chr10:77008723-77009028	chr10	77008723	77009028	NA	NA	NA	NA	NA	NA	Hyper	60	56	42	78	69	75
chr10:78022355-78022589	chr10	78022355	78022589	NA	NA	NA	NA	NA	NA	Hyper	100	100	80	100	100	100
chr10:81676569-81676855	chr10	81676569	81676855	NA	NA	NA	NA	NA	NA	Hyper	100	60	55	87	87	100
chr10:81863081-81863281	chr10	81863081	81863281	NA	NA	NA	NA	NA	NA	Hyper	75	100	100	100	100	85
chr10:83244845-83245232	chr10	83244845	83245232	83230848	83337882	-1	ENSMUSG00000034591	Slc41a2	338365	Hyper	60	83	84	70	84	83
chr10:84983984-84984264	chr10	84983984	84984264	84917616	85018337	1	ENSMUSG00000035620	Ric8b	237422	Hyper	52	55	49	76	71	76
chr10:86491707-86492008	chr10	86491707	86492008	86055125	86498896	-1	ENSMUSG00000059602	Syn3	27204	Hyper	38	21	36	46	25	65
chr11:102101834-102102149	chr11	102101834	102102149	NA	NA	NA	NA	NA	NA	Hyper	20	26	28	48	37	36
chr11:105530918-105531096	chr11	105530918	105531096	NA	NA	NA	NA	NA	NA	Hyper	21	37	34	35	64	57
chr11:115584762-115585128	chr11	115584762	115585128	115584255	115604051	-1	ENSMUSG00000020740	Gga3	260302	Hyper	43	38	41	64	58	57
chr11:11615208-11615242	chr11	11615208	11615242	11589223	11627835	-1	ENSMUSG00000062511	4930512M02Rik	102631730	Hyper	100	100	49	77	100	100
chr11:119762955-119763255	chr11	119762955	119763255	119602905	119899576	1	ENSMUSG00000025583	Rptor	74370	Hyper	42	43	47	62	62	57
chr11:120281536-120281799	chr11	120281536	120281799	120232947	120292296	1	ENSMUSG00000039741	Bahcc1	268515	Hyper	14	33	20	27	51	58
chr11:120661744-120661863	chr11	120661744	120661863	120659157	120661815	1	ENSMUSG00000053613	Notumos	NA	Hyper	67	53	62	77	70	74
chr11:12145083-12145143	chr11	12145083	12145143	NA	NA	NA	NA	NA	NA	Hyper	100	100	100	98	100	98
chr11:15782366-15782381	chr11	15782366	15782381	NA	NA	NA	NA	NA	NA	Hyper	72	100	72	92	100	92
chr11:31670858-31670989	chr11	31670858	31670989	31665181	31671885	-1	ENSMUSG00000044502	Bod1	69556	Hyper	42	53	46	56	60	75
chr11:31744570-31744583	chr11	31744570	31744583	NA	NA	NA	NA	NA	NA	Hyper	46	21	31	38	62	56
chr11:3484267-3484571	chr11	3484267	3484571	NA	NA	NA	NA	NA	NA	Hyper	20	18	16	38	36	44
chr11:53429682-53429709	chr11	53429682	53429709	53427922	53430831	-1	ENSMUSG00000044894	Uqcrq	22272	Hyper	63	69	39	80	62	75
chr11:55268763-55269374	chr11	55268763	55269374	55250609	55336564	-1	ENSMUSG00000055333	Fat2	245827	Hyper	52	45	48	59	67	68
chr11:59151590-59151800	chr11	59151590	59151800	NA	NA	NA	NA	NA	NA	Hyper	73	57	70	81	70	80
chr11:60844775-60845297	chr11	60844775	60845297	60830631	60860195	1	ENSMUSG00000042569	Dhrs7b	216820	Hyper	35	29	23	38	57	45
chr11:63508826-63508935	chr11	63508826	63508935	NA	NA	NA	NA	NA	NA	Hyper	61	43	54	86	77	73
chr11:68504160-68504479	chr11	68504160	68504479	68503019	68552698	1	ENSMUSG00000046207	Pik3r6	104709	Hyper	41	50	42	56	55	65
chr11:69474796-69474873	chr11	69474796	69474873	69420809	69549110	-1	ENSMUSG00000005237	Dnah2	327954	Hyper	15	20	31	30	52	48
chr11:69845165-69845494	chr11	69845165	69845494	NA	NA	NA	NA	NA	NA	Hyper	58	34	41	60	78	78
chr11:7606858-7606876	chr11	7606858	7606876	NA	NA	NA	NA	NA	NA	Hyper	27	40	25	48	67	58
chr11:76303476-76303653	chr11	76303476	76303653	76257198	76399140	-1	ENSMUSG00000020844	Nxn	18230	Hyper	47	42	62	60	73	65
chr11:79956517-79956701	chr11	79956517	79956701	79932321	79962390	-1	ENSMUSG00000035575	Utp6	216987	Hyper	51	57	56	77	64	66
chr11:82335102-82335555	chr11	82335102	82335555	NA	NA	NA	NA	NA	NA	Hyper	50	77	47	100	100	66
chr11:98919216-98919374	chr11	98919216	98919374	98907801	98923940	1	ENSMUSG00000017499	Cdc6	23834	Hyper	39	49	33	54	48	65
chr11:99829640-99829947	chr11	99829640	99829947	NA	NA	NA	NA	NA	NA	Hyper	63	63	63	86	100	86
chr12:100386536-100386688	chr12	100386536	100386688	100300770	100520826	-1	ENSMUSG00000033530	Ttc7b	104718	Hyper	50	56	52	50	73	65
chr12:105069047-105069089	chr12	105069047	105069089	NA	NA	NA	NA	NA	NA	Hyper	25	30	20	40	42	44
chr12:20419616-20420008	chr12	20419616	20420008	NA	NA	NA	NA	NA	NA	Hyper	73	56	72	95	87	82
chr12:32898160-32898512	chr12	32898160	32898512	NA	NA	NA	NA	NA	NA	Hyper	82	90	88	89	75	83
chr12:33252594-33252662	chr12	33252594	33252662	33147693	33373185	1	ENSMUSG00000020564	Atxn7l1	380753	Hyper	42	26	50	67	64	76
chr12:34737711-34738155	chr12	34737711	34738155	34047580	34917095	-1	ENSMUSG00000004698	Hdac9	79221	Hyper	22	33	50	75	42	71
chr12:40525240-40525346	chr12	40525240	40525346	40445952	40846874	1	ENSMUSG00000035954	Dock4	238130	Hyper	39	16	25	30	26	70
chr12:51170910-51171182	chr12	51170910	51171182	NA	NA	NA	NA	NA	NA	Hyper	63	50	57	80	100	100
chr12:53217177-53217304	chr12	53217177	53217304	NA	NA	NA	NA	NA	NA	Hyper	58	54	46	73	81	51
chr12:54709322-54709758	chr12	54709322	54709758	NA	NA	NA	NA	NA	NA	Hyper	37	25	43	100	18	50
chr12:54729176-54729231	chr12	54729176	54729231	NA	NA	NA	NA	NA	NA	Hyper	15	8	16	41	100	33
chr12:69524374-69524766	chr12	69524374	69524766	NA	NA	NA	NA	NA	NA	Hyper	32	24	18	38	51	38
chr12:71781904-71782139	chr12	71781904	71782139	NA	NA	NA	NA	NA	NA	Hyper	78	69	92	100	100	100
chr12:80944467-80944653	chr12	80944467	80944653	80942673	80945396	-1	ENSMUSG00000112880	Gm20337	NA	Hyper	42	48	42	50	57	63
chr12:85104612-85104974	chr12	85104612	85104974	85086385	85110759	-1	ENSMUSG00000042320	Prox2	73422	Hyper	41	43	40	49	65	66
chr12:85185766-85186027	chr12	85185766	85186027	NA	NA	NA	NA	NA	NA	Hyper	22	17	24	43	37	38
chr12:99548330-99548380	chr12	99548330	99548380	99190078	99563582	-1	ENSMUSG00000033713	Foxn3	71375	Hyper	46	80	80	84	61	64
chr13:110147628-110147875	chr13	110147628	110147875	110054187	110280996	-1	ENSMUSG00000021700	Rab3c	67295	Hyper	66	100	85	100	92	92
chr13:115088075-115088372	chr13	115088075	115088372	114953096	115101964	-1	ENSMUSG00000042284	Itga1	109700	Hyper	53	65	55	75	71	72
chr13:115088075-115088372	chr13	115088075	115088372	115035273	115101921	-1	ENSMUSG00000114470	Gm49395	NA	Hyper	53	65	55	75	71	72
chr13:115088075-115088372	chr13	115088075	115088372	115088355	115090186	-1	ENSMUSG00000042275	Pelo	105083	Hyper	53	65	55	75	71	72
chr13:116017991-116018228	chr13	116017991	116018228	NA	NA	NA	NA	NA	NA	Hyper	24	14	20	28	27	19
chr13:12651615-12651718	chr13	12651615	12651718	NA	NA	NA	NA	NA	NA	Hyper	60	50	66	33	71	71
chr13:20134062-20134266	chr13	20134062	20134266	20090596	20608353	1	ENSMUSG00000041112	Elmo1	140580	Hyper	13	14	17	27	39	7
chr13:37503416-37503680	chr13	37503416	37503680	NA	NA	NA	NA	NA	NA	Hyper	51	42	42	58	77	72
chr13:40590447-40590880	chr13	40590447	40590880	40559320	40606479	-1	ENSMUSG00000114198	Gm47039	NA	Hyper	60	50	53	89	89	100
chr13:4067943-4068467	chr13	4067943	4068467	4049011	4090688	1	ENSMUSG00000033715	Akr1c14	105387	Hyper	75	100	95	100	100	78
chr13:4072622-4072860	chr13	4072622	4072860	4049011	4090688	1	ENSMUSG00000033715	Akr1c14	105387	Hyper	66	16	51	100	50	100
chr13:43183518-43183635	chr13	43183518	43183635	NA	NA	NA	NA	NA	NA	Hyper	40	34	47	40	70	79
chr13:44209367-44209719	chr13	44209367	44209719	44185760	44216487	-1	ENSMUSG00000113186	A330076C08Rik	NA	Hyper	31	25	32	37	35	46
chr13:53443715-53443898	chr13	53443715	53443898	53393657	53455630	1	ENSMUSG00000107008	Gm2762	NA	Hyper	16	16	19	26	34	28
chr13:53948761-53948794	chr13	53948761	53948794	NA	NA	NA	NA	NA	NA	Hyper	80	80	85	79	78	84
chr13:88820514-88820645	chr13	88820514	88820645	NA	NA	NA	NA	NA	NA	Hyper	57	76	73	82	73	83
chr13:99018851-99019207	chr13	99018851	99019207	99007099	99021695	1	ENSMUSG00000114414	A930014D07Rik	NA	Hyper	24	29	37	34	42	52
chr14:10611219-10611652	chr14	10611219	10611652	9550092	11162035	-1	ENSMUSG00000060579	Fhit	14198	Hyper	66	28	87	50	83	50
chr14:112429298-112430098	chr14	112429298	112430098	NA	NA	NA	NA	NA	NA	Hyper	62	50	66	100	93	93
chr14:115112357-115112536	chr14	115112357	115112536	115092215	116525179	1	ENSMUSG00000022112	Gpc5	103978	Hyper	40	42	67	100	100	50
chr14:115804749-115804903	chr14	115804749	115804903	115092215	116525179	1	ENSMUSG00000022112	Gpc5	103978	Hyper	10	8	10	4	8	12
chr14:115804749-115804903	chr14	115804749	115804903	115788144	115871278	-1	ENSMUSG00000093497	Gm20713	NA	Hyper	10	8	10	4	8	12
chr14:11762722-11762855	chr14	11762722	11762855	11553532	12242041	1	ENSMUSG00000021745	Ptprg	19270	Hyper	89	80	85	84	87	76
chr14:11763271-11763548	chr14	11763271	11763548	11553532	12242041	1	ENSMUSG00000021745	Ptprg	19270	Hyper	34	39	24	65	52	54
chr14:119798897-119799071	chr14	119798897	119799071	119138341	119869815	1	ENSMUSG00000053465	Hs6st3	50787	Hyper	50	64	57	82	71	78
chr14:119798897-119799071	chr14	119798897	119799071	119798978	119817574	1	ENSMUSG00000115639	4930404K13Rik	NA	Hyper	50	64	57	82	71	78
chr14:16554484-16554718	chr14	16554484	16554718	16430839	16819156	-1	ENSMUSG00000017491	Rarb	218772	Hyper	11	15	7	28	43	32
chr14:22036534-22036718	chr14	22036534	22036718	22019712	23056085	1	ENSMUSG00000063458	Lrmda	76633	Hyper	57	52	65	88	86	68
chr14:27371804-27371983	chr14	27371804	27371983	27114899	27403911	1	ENSMUSG00000021895	Arhgef3	71704	Hyper	48	40	30	59	45	42
chr14:34452987-34453291	chr14	34452987	34453291	34410734	34503341	-1	ENSMUSG00000021796	Bmpr1a	12166	Hyper	64	68	81	79	95	97
chr14:34703496-34704237	chr14	34703496	34704237	34673928	34747983	1	ENSMUSG00000041408	Wapl	218914	Hyper	57	58	50	100	90	90
chr14:35094196-35094600	chr14	35094196	35094600	34820108	35583379	1	ENSMUSG00000041078	Grid1	14803	Hyper	68	64	66	81	70	85
chr14:37194423-37194857	chr14	37194423	37194857	NA	NA	NA	NA	NA	NA	Hyper	33	40	33	100	55	59
chr14:39551937-39552151	chr14	39551937	39552151	NA	NA	NA	NA	NA	NA	Hyper	66	69	60	100	66	100
chr14:52034824-52035038	chr14	52034824	52035038	52033962	52042459	-1	ENSMUSG00000044286	Olfr221	258420	Hyper	32	31	20	55	44	51
chr14:63451345-63451663	chr14	63451345	63451663	63436394	63465498	1	ENSMUSG00000035095	Fam167a	219148	Hyper	35	34	44	60	62	56
chr14:65113044-65113223	chr14	65113044	65113223	65052060	65149855	-1	ENSMUSG00000021978	Extl3	54616	Hyper	20	17	30	68	51	57
chr14:6757859-6758078	chr14	6757859	6758078	6684255	6783942	1	ENSMUSG00000097901	Gm26680	NA	Hyper	61	50	66	66	66	16
chr14:69765656-69766078	chr14	69765656	69766078	NA	NA	NA	NA	NA	NA	Hyper	44	47	39	62	51	69
chr14:71199298-71199618	chr14	71199298	71199618	NA	NA	NA	NA	NA	NA	Hyper	14	11	10	32	26	34
chr14:72081659-72081783	chr14	72081659	72081783	NA	NA	NA	NA	NA	NA	Hyper	22	20	27	50	28	21
chr14:76140664-76141003	chr14	76140664	76141003	NA	NA	NA	NA	NA	NA	Hyper	29	28	26	46	46	48
chr14:84859433-84860073	chr14	84859433	84860073	NA	NA	NA	NA	NA	NA	Hyper	63	25	66	95	95	100
chr15:100121115-100121244	chr15	100121115	100121244	100038664	100219473	1	ENSMUSG00000023026	Dip2b	239667	Hyper	43	30	27	50	48	38
chr15:100586540-100586696	chr15	100586540	100586696	100575318	100599984	-1	ENSMUSG00000009739	Pou6f1	19009	Hyper	52	52	62	72	86	63
chr15:38711092-38711417	chr15	38711092	38711417	NA	NA	NA	NA	NA	NA	Hyper	27	27	30	48	45	45
chr15:42647665-42648097	chr15	42647665	42648097	42424723	42676977	-1	ENSMUSG00000022309	Angpt1	11600	Hyper	15	9	9	40	40	66
chr15:43388659-43388813	chr15	43388659	43388813	NA	NA	NA	NA	NA	NA	Hyper	45	46	41	47	47	68
chr15:59604251-59604416	chr15	59604251	59604416	NA	NA	NA	NA	NA	NA	Hyper	21	30	31	36	58	44
chr15:71238624-71238905	chr15	71238624	71238905	NA	NA	NA	NA	NA	NA	Hyper	50	35	37	68	66	47
chr15:75169279-75169662	chr15	75169279	75169662	NA	NA	NA	NA	NA	NA	Hyper	52	52	88	83	100	100
chr15:77866756-77867294	chr15	77866756	77867294	NA	NA	NA	NA	NA	NA	Hyper	18	25	16	34	26	50
chr15:79751639-79751819	chr15	79751639	79751819	79742698	79757394	1	ENSMUSG00000087543	Gm16576	NA	Hyper	75	60	70	78	92	77
chr15:81855090-81855566	chr15	81855090	81855566	81848272	81858796	-1	ENSMUSG00000048546	Tob2	57259	Hyper	32	39	44	54	56	62
chr15:82983858-82984086	chr15	82983858	82984086	82808436	82987872	-1	ENSMUSG00000041852	Tcf20	21411	Hyper	1	4	3	7	22	46
chr15:82983858-82984086	chr15	82983858	82984086	82982725	82987830	-1	ENSMUSG00000100552	Gm29019	NA	Hyper	1	4	3	7	22	46
chr15:83127139-83127265	chr15	83127139	83127265	83125976	83149384	-1	ENSMUSG00000041815	Poldip3	73826	Hyper	79	80	63	88	92	87
chr15:83291760-83291885	chr15	83291760	83291885	NA	NA	NA	NA	NA	NA	Hyper	87	81	85	88	100	90
chr15:87628840-87628885	chr15	87628840	87628885	87544299	87759364	1	ENSMUSG00000054863	Tafa5	106014	Hyper	41	39	32	65	61	72
chr15:89421263-89421487	chr15	89421263	89421487	89416405	89425863	-1	ENSMUSG00000078937	Cpt1b	12895	Hyper	58	57	57	64	71	80
chr15:89421263-89421487	chr15	89421263	89421487	89416405	89429696	-1	ENSMUSG00000116461	Gm44502	NA	Hyper	58	57	57	64	71	80
chr15:93001212-93001346	chr15	93001212	93001346	NA	NA	NA	NA	NA	NA	Hyper	40	39	29	58	46	70
chr15:99326601-99326678	chr15	99326601	99326678	99317225	99370482	-1	ENSMUSG00000023008	Fmnl3	22379	Hyper	23	17	27	36	31	57
chr16:26125174-26125823	chr16	26125174	26125823	NA	NA	NA	NA	NA	NA	Hyper	57	28	78	80	66	95
chr16:29682909-29683003	chr16	29682909	29683003	NA	NA	NA	NA	NA	NA	Hyper	36	33	28	30	45	35
chr16:35455875-35456138	chr16	35455875	35456138	35397312	35490873	-1	ENSMUSG00000022844	Pdia5	72599	Hyper	53	42	43	74	64	70
chr16:35949392-35949897	chr16	35949392	35949897	35938470	35972605	1	ENSMUSG00000022906	Parp9	80285	Hyper	31	27	29	41	44	50
chr16:45409252-45409502	chr16	45409252	45409502	NA	NA	NA	NA	NA	NA	Hyper	32	43	3	60	38	51
chr16:47558585-47559060	chr16	47558585	47559060	NA	NA	NA	NA	NA	NA	Hyper	50	50	60	94	94	94
chr16:48492587-48492973	chr16	48492587	48492973	48431237	48630900	1	ENSMUSG00000022652	Morc1	17450	Hyper	33	62	57	75	87	100
chr16:57280355-57280569	chr16	57280355	57280569	57266139	57292865	-1	ENSMUSG00000022753	Tmem30c	71027	Hyper	14	13	22	44	32	32
chr16:80587415-80587485	chr16	80587415	80587485	NA	NA	NA	NA	NA	NA	Hyper	19	16	26	35	38	32
chr16:85241500-85241707	chr16	85241500	85241707	NA	NA	NA	NA	NA	NA	Hyper	80	83	66	100	50	90
chr16:87688767-87688842	chr16	87688767	87688842	NA	NA	NA	NA	NA	NA	Hyper	64	61	62	87	65	88
chr16:8843686-8844208	chr16	8843686	8844208	8830100	8858922	1	ENSMUSG00000022507	1810013L24Rik	69053	Hyper	17	14	4	20	16	33
chr16:91248195-91248564	chr16	91248195	91248564	NA	NA	NA	NA	NA	NA	Hyper	46	46	45	83	71	54
chr16:93375316-93375397	chr16	93375316	93375397	NA	NA	NA	NA	NA	NA	Hyper	46	21	39	69	62	61
chr17:18604873-18605310	chr17	18604873	18605310	18573151	18616003	1	ENSMUSG00000091679	Vmn2r96	433070	Hyper	60	60	40	66	100	100
chr17:26027928-26028248	chr17	26027928	26028248	25989036	26069555	-1	ENSMUSG00000037098	Rab11fip3	215445	Hyper	30	33	31	47	50	48
chr17:30626812-30627273	chr17	30626812	30627273	30459502	30923831	-1	ENSMUSG00000118341	Gm50252	NA	Hyper	25	46	17	62	9	25
chr17:30626812-30627273	chr17	30626812	30627273	30584936	30626871	-1	ENSMUSG00000024026	Glo1	109801	Hyper	25	46	17	62	9	25
chr17:30626812-30627273	chr17	30626812	30627273	30622441	30626905	-1	ENSMUSG00000099474	1700097N02Rik	NA	Hyper	25	46	17	62	9	25
chr17:30626812-30627273	chr17	30626812	30627273	30624354	30877365	1	ENSMUSG00000033826	Dnah8	13417	Hyper	25	46	17	62	9	25
chr17:31035277-31035335	chr17	31035277	31035335	NA	NA	NA	NA	NA	NA	Hyper	42	28	37	51	74	58
chr17:3220300-3220728	chr17	3220300	3220728	3198110	3311120	1	ENSMUSG00000116858	Gm49797	NA	Hyper	33	32	34	51	51	59
chr17:33760952-33761257	chr17	33760952	33761257	33759992	33761870	1	ENSMUSG00000090952	Gm17251	NA	Hyper	81	57	66	100	83	83
chr17:40968331-40968568	chr17	40968331	40968568	NA	NA	NA	NA	NA	NA	Hyper	33	100	50	100	100	85
chr17:43264753-43264842	chr17	43264753	43264842	NA	NA	NA	NA	NA	NA	Hyper	57	62	59	75	77	77
chr17:45844895-45844940	chr17	45844895	45844940	NA	NA	NA	NA	NA	NA	Hyper	40	61	56	60	68	82
chr17:56413178-56413246	chr17	56413178	56413246	56412426	56476483	-1	ENSMUSG00000013236	Ptprs	19280	Hyper	33	46	37	74	51	47
chr17:5854039-5854094	chr17	5854039	5854094	5841329	5931954	1	ENSMUSG00000002365	Snx9	66616	Hyper	50	53	63	79	68	71
chr17:5890677-5890877	chr17	5890677	5890877	5841329	5931954	1	ENSMUSG00000002365	Snx9	66616	Hyper	28	27	25	50	71	33
chr17:6233600-6233836	chr17	6233600	6233836	6106437	6251128	1	ENSMUSG00000034377	Tulp4	68842	Hyper	63	48	56	81	68	100
chr17:6489038-6489248	chr17	6489038	6489248	NA	NA	NA	NA	NA	NA	Hyper	50	60	66	100	63	100
chr17:75464012-75464170	chr17	75464012	75464170	75435896	75529054	1	ENSMUSG00000071042	Rasgrp3	240168	Hyper	44	33	24	39	74	77
chr17:79903347-79903961	chr17	79903347	79903961	NA	NA	NA	NA	NA	NA	Hyper	33	20	35	50	45	46
chr17:8232086-8232328	chr17	8232086	8232328	NA	NA	NA	NA	NA	NA	Hyper	31	44	36	70	38	64
chr17:84611511-84612369	chr17	84611511	84612369	84511895	84622138	1	ENSMUSG00000040852	Plekhh2	213556	Hyper	19	14	20	29	38	35
chr17:84611511-84612369	chr17	84611511	84612369	84575877	84626395	-1	ENSMUSG00000117647	Gm49969	NA	Hyper	19	14	20	29	38	35
chr17:94750900-94751184	chr17	94750900	94751184	94750100	94775132	1	ENSMUSG00000098090	2700099C18Rik	NA	Hyper	42	45	37	63	45	62
chr18:22567423-22568003	chr18	22567423	22568003	NA	NA	NA	NA	NA	NA	Hyper	100	75	75	78	78	78
chr18:25539197-25539344	chr18	25539197	25539344	25477632	25754157	-1	ENSMUSG00000024268	Celf4	108013	Hyper	51	55	53	70	76	78
chr18:33890631-33890725	chr18	33890631	33890725	33796327	34006966	-1	ENSMUSG00000024376	Epb41l4a	13824	Hyper	30	8	23	42	50	44
chr18:56676392-56676699	chr18	56676392	56676699	NA	NA	NA	NA	NA	NA	Hyper	31	38	41	42	62	50
chr18:57128445-57128586	chr18	57128445	57128586	NA	NA	NA	NA	NA	NA	Hyper	31	13	28	41	36	36
chr18:65516244-65516694	chr18	65516244	65516694	NA	NA	NA	NA	NA	NA	Hyper	29	7	5	25	35	50
chr18:75499151-75499432	chr18	75499151	75499432	75431224	75697554	-1	ENSMUSG00000052928	Ctif	269037	Hyper	46	38	39	67	69	56
chr18:79039088-79039413	chr18	79039088	79039413	78750380	79109391	-1	ENSMUSG00000024548	Setbp1	240427	Hyper	45	54	43	65	73	72
chr18:83016487-83016695	chr18	83016487	83016695	83011903	83078855	1	ENSMUSG00000118094	AC142100.1	NA	Hyper	52	68	57	66	78	72
chr18:83016487-83016695	chr18	83016487	83016695	83012663	83021155	-1	ENSMUSG00000117976	Gm50437	NA	Hyper	52	68	57	66	78	72
chr18:88576044-88576586	chr18	88576044	88576586	NA	NA	NA	NA	NA	NA	Hyper	23	23	18	40	34	28
chr18:89930861-89930904	chr18	89930861	89930904	NA	NA	NA	NA	NA	NA	Hyper	80	84	60	94	78	88
chr19:3916909-3917096	chr19	3916909	3917096	3913491	3929808	-1	ENSMUSG00000024885	Aldh3b1	67689	Hyper	41	32	41	50	56	62
chr19:40414832-40415306	chr19	40414832	40415306	40294753	40513779	-1	ENSMUSG00000025006	Sorbs1	20411	Hyper	25	17	11	54	44	32
chr19:41282440-41282530	chr19	41282440	41282530	41272377	41385102	-1	ENSMUSG00000025017	Pik3ap1	83490	Hyper	39	24	47	41	51	48
chr19:44264911-44265185	chr19	44264911	44265185	NA	NA	NA	NA	NA	NA	Hyper	46	50	60	64	57	80
chr19:56401868-56402178	chr19	56401868	56402178	56397129	56442344	1	ENSMUSG00000025076	Casp7	12369	Hyper	25	39	37	46	47	42
chr19:5717005-5717134	chr19	5717005	5717134	5707376	5726317	-1	ENSMUSG00000024937	Ehbp1l1	114601	Hyper	35	42	26	46	30	54
chr19:57755074-57755331	chr19	57755074	57755331	57611034	58133343	1	ENSMUSG00000054843	Atrnl1	226255	Hyper	41	66	42	77	82	89
chr19:60349464-60349846	chr19	60349464	60349846	NA	NA	NA	NA	NA	NA	Hyper	43	43	41	100	94	94
chr19:9829110-9829308	chr19	9829110	9829308	9828899	9836897	-1	ENSMUSG00000118383	Gm50321	NA	Hyper	6	6	2	6	8	12
chr2:107136800-107136979	chr2	107136800	107136979	NA	NA	NA	NA	NA	NA	Hyper	66	37	37	75	100	75
chr2:113695375-113695454	chr2	113695375	113695454	113327736	113716767	1	ENSMUSG00000044042	Fmn1	14260	Hyper	16	12	11	25	30	31
chr2:113695375-113695454	chr2	113695375	113695454	113691053	113708550	-1	ENSMUSG00000084798	4930533B01Rik	NA	Hyper	16	12	11	25	30	31
chr2:138836509-138836786	chr2	138836509	138836786	NA	NA	NA	NA	NA	NA	Hyper	54	38	63	92	75	84
chr2:147368949-147369175	chr2	147368949	147369175	147361925	147393295	1	ENSMUSG00000037034	Pax1	18503	Hyper	16	10	47	25	69	71
chr2:163468907-163469017	chr2	163468907	163469017	163466379	163472629	-1	ENSMUSG00000048486	Fitm2	228859	Hyper	40	40	71	75	72	71
chr2:164548646-164548863	chr2	164548646	164548863	NA	NA	NA	NA	NA	NA	Hyper	27	8	20	33	24	32
chr2:165790561-165790685	chr2	165790561	165790685	165784152	165899016	-1	ENSMUSG00000039671	Zmynd8	228880	Hyper	45	50	37	48	67	78
chr2:166856134-166856504	chr2	166856134	166856504	166805588	166898052	1	ENSMUSG00000074582	Arfgef2	99371	Hyper	49	35	55	60	65	75
chr2:169239555-169239705	chr2	169239555	169239705	NA	NA	NA	NA	NA	NA	Hyper	56	45	55	70	67	64
chr2:173247591-173247684	chr2	173247591	173247684	173224458	173276533	-1	ENSMUSG00000038400	Pmepa1	65112	Hyper	62	42	43	63	68	73
chr2:179914785-179915091	chr2	179914785	179915091	179912152	179976646	-1	ENSMUSG00000039117	Taf4	228980	Hyper	45	42	49	64	66	58
chr2:19084132-19084529	chr2	19084132	19084529	NA	NA	NA	NA	NA	NA	Hyper	30	29	27	41	31	43
chr2:21198794-21199147	chr2	21198794	21199147	21180731	21205365	-1	ENSMUSG00000026679	Enkur	71233	Hyper	52	40	32	65	57	60
chr2:24714757-24714905	chr2	24714757	24714905	24603887	24763152	-1	ENSMUSG00000004113	Cacna1b	12287	Hyper	70	61	54	65	57	65
chr2:26550944-26551155	chr2	26550944	26551155	NA	NA	NA	NA	NA	NA	Hyper	40	54	32	58	68	76
chr2:30192000-30192120	chr2	30192000	30192120	30185124	30205847	-1	ENSMUSG00000039648	Kyat1	70266	Hyper	44	52	45	56	62	76
chr2:31044741-31044994	chr2	31044741	31044994	31026206	31142008	-1	ENSMUSG00000075415	Fnbp1	14269	Hyper	50	41	55	56	77	81
chr2:33811490-33811847	chr2	33811490	33811847	33729953	33887946	-1	ENSMUSG00000038740	Mvb12b	72543	Hyper	42	37	45	53	59	62
chr2:33811490-33811847	chr2	33811490	33811847	33805816	33813591	1	ENSMUSG00000086484	Nron	NA	Hyper	42	37	45	53	59	62
chr2:34147493-34147524	chr2	34147493	34147524	NA	NA	NA	NA	NA	NA	Hyper	39	64	50	94	41	75
chr2:55943126-55943216	chr2	55943126	55943216	NA	NA	NA	NA	NA	NA	Hyper	51	51	51	84	100	84
chr2:69153022-69153104	chr2	69153022	69153104	69135800	69189330	1	ENSMUSG00000034738	Nostrin	329416	Hyper	65	61	51	76	82	63
chr2:72324580-72324704	chr2	72324580	72324704	72285637	72442610	1	ENSMUSG00000004085	Map3k20	65964	Hyper	31	30	43	46	38	42
chr2:73500976-73501212	chr2	73500976	73501212	73429610	73529734	-1	ENSMUSG00000075284	Wipf1	215280	Hyper	17	12	19	26	29	46
chr2:84612735-84613062	chr2	84612735	84613062	84600071	84650765	-1	ENSMUSG00000034101	Ctnnd1	12388	Hyper	44	44	43	62	57	60
chr2:84612735-84613062	chr2	84612735	84613062	84601439	84678041	-1	ENSMUSG00000101645	Gm28635	NA	Hyper	44	44	43	62	57	60
chr2:87937307-87937577	chr2	87937307	87937577	NA	NA	NA	NA	NA	NA	Hyper	73	73	71	91	100	91
chr2:91115803-91115914	chr2	91115803	91115914	NA	NA	NA	NA	NA	NA	Hyper	37	27	27	48	61	45
chr2:93629185-93629459	chr2	93629185	93629459	NA	NA	NA	NA	NA	NA	Hyper	21	19	28	38	34	40
chr2:94173994-94174386	chr2	94173994	94174386	94160636	94264918	-1	ENSMUSG00000075020	Mir670hg	NA	Hyper	73	58	46	74	77	77
chr2:99549520-99549815	chr2	99549520	99549815	NA	NA	NA	NA	NA	NA	Hyper	33	60	72	100	100	72
chr3:100833162-100833241	chr3	100833162	100833241	100825459	100896922	1	ENSMUSG00000051076	Vtcn1	242122	Hyper	50	55	26	74	76	53
chr3:107225850-107226250	chr3	107225850	107226250	NA	NA	NA	NA	NA	NA	Hyper	35	44	41	61	60	64
chr3:121557163-121557324	chr3	121557163	121557324	NA	NA	NA	NA	NA	NA	Hyper	15	15	24	26	32	29
chr3:122629273-122629342	chr3	122629273	122629342	122622255	122630168	-1	ENSMUSG00000106365	Gm43568	NA	Hyper	41	40	25	33	82	50
chr3:130049372-130049587	chr3	130049372	130049587	129982759	130061553	-1	ENSMUSG00000001052	Sec24b	99683	Hyper	69	75	53	71	80	80
chr3:131474766-131474880	chr3	131474766	131474880	131318985	131491411	-1	ENSMUSG00000050931	Sgms2	74442	Hyper	31	30	31	49	63	53
chr3:137891230-137891407	chr3	137891230	137891407	137867675	137916557	1	ENSMUSG00000074212	Dnajb14	70604	Hyper	46	27	41	47	61	57
chr3:149972296-149972637	chr3	149972296	149972637	NA	NA	NA	NA	NA	NA	Hyper	71	71	77	93	89	64
chr3:152689256-152689466	chr3	152689256	152689466	NA	NA	NA	NA	NA	NA	Hyper	21	46	38	63	66	48
chr3:154365625-154365842	chr3	154365625	154365842	NA	NA	NA	NA	NA	NA	Hyper	67	74	67	84	70	60
chr3:26349592-26349818	chr3	26349592	26349818	NA	NA	NA	NA	NA	NA	Hyper	63	63	62	97	100	97
chr3:30480747-30480972	chr3	30480747	30480972	29951296	30548008	-1	ENSMUSG00000027684	Mecom	14013	Hyper	30	29	37	51	61	44
chr3:32167548-32167652	chr3	32167548	32167652	31902507	32200180	1	ENSMUSG00000037610	Kcnmb2	72413	Hyper	83	75	88	100	100	100
chr3:42320195-42320449	chr3	42320195	42320449	NA	NA	NA	NA	NA	NA	Hyper	61	61	61	100	82	100
chr3:58987138-58987231	chr3	58987138	58987231	58987170	58987805	1	ENSMUSG00000059776	Rpl13-ps6	NA	Hyper	14	33	35	53	57	76
chr3:74837025-74837194	chr3	74837025	74837194	NA	NA	NA	NA	NA	NA	Hyper	50	50	50	100	100	100
chr3:75861875-75861936	chr3	75861875	75861936	NA	NA	NA	NA	NA	NA	Hyper	15	4	21	28	28	26
chr3:95134498-95134709	chr3	95134498	95134709	95134088	95139518	1	ENSMUSG00000053769	Lysmd1	217779	Hyper	33	2	23	87	100	50
chr3:96452928-96453004	chr3	96452928	96453004	NA	NA	NA	NA	NA	NA	Hyper	3	3	3	20	20	12
chr3:97710638-97710820	chr3	97710638	97710820	97689824	97888707	-1	ENSMUSG00000038170	Pde4dip	83679	Hyper	92	85	100	96	86	95
chr4:105198678-105198912	chr4	105198678	105198912	105157347	105232764	1	ENSMUSG00000028517	Plpp3	67916	Hyper	41	36	25	55	48	53
chr4:114862582-114863174	chr4	114862582	114863174	114817161	114902859	-1	ENSMUSG00000085323	9130410C08Rik	NA	Hyper	20	19	25	32	38	39
chr4:122215636-122215843	chr4	122215636	122215843	NA	NA	NA	NA	NA	NA	Hyper	61	61	66	100	100	100
chr4:134288740-134288757	chr4	134288740	134288757	NA	NA	NA	NA	NA	NA	Hyper	18	18	18	23	29	44
chr4:135727687-135727916	chr4	135727687	135727916	NA	NA	NA	NA	NA	NA	Hyper	24	17	24	37	51	35
chr4:141209760-141210171	chr4	141209760	141210171	NA	NA	NA	NA	NA	NA	Hyper	32	22	42	73	67	58
chr4:141641197-141641464	chr4	141641197	141641464	141625734	141664899	-1	ENSMUSG00000028917	Plekhm2	69582	Hyper	23	28	32	51	47	50
chr4:149115480-149115524	chr4	149115480	149115524	149104146	149120647	1	ENSMUSG00000028974	Dffa	13347	Hyper	47	39	39	68	66	85
chr4:149927719-149927862	chr4	149927719	149927862	149896283	149955043	-1	ENSMUSG00000039911	Spsb1	74646	Hyper	35	44	47	48	48	60
chr4:15058215-15058394	chr4	15058215	15058394	14952245	15149794	-1	ENSMUSG00000040536	Necab1	69352	Hyper	63	63	63	80	83	100
chr4:152339912-152340014	chr4	152339912	152340014	152338651	152390194	1	ENSMUSG00000005045	Chd5	269610	Hyper	27	21	25	48	57	67
chr4:153239483-153239653	chr4	153239483	153239653	NA	NA	NA	NA	NA	NA	Hyper	45	32	45	50	55	29
chr4:154336721-154337041	chr4	154336721	154337041	154316125	154636873	-1	ENSMUSG00000039410	Prdm16	70673	Hyper	23	27	35	48	43	61
chr4:154336721-154337041	chr4	154336721	154337041	154336127	154349918	1	ENSMUSG00000097871	B230104I21Rik	NA	Hyper	23	27	35	48	43	61
chr4:20294741-20294834	chr4	20294741	20294834	20118874	20778866	-1	ENSMUSG00000055761	Nkain3	269513	Hyper	40	66	50	50	100	100
chr4:32171081-32171330	chr4	32171081	32171330	NA	NA	NA	NA	NA	NA	Hyper	38	51	43	76	57	64
chr4:43046767-43046936	chr4	43046767	43046936	43045966	43053254	1	ENSMUSG00000096974	Gm26881	NA	Hyper	20	28	27	41	69	33
chr4:54154998-54155101	chr4	54154998	54155101	54151831	54163678	-1	ENSMUSG00000086987	Gm12484	NA	Hyper	50	66	68	100	100	89
chr4:54977680-54977905	chr4	54977680	54977905	54945048	55083563	1	ENSMUSG00000060206	Zfp462	242466	Hyper	38	20	30	47	47	42
chr4:55689371-55689897	chr4	55689371	55689897	NA	NA	NA	NA	NA	NA	Hyper	29	24	30	28	46	28
chr4:59837504-59837766	chr4	59837504	59837766	59805840	59904737	1	ENSMUSG00000028385	Snx30	209131	Hyper	49	52	49	70	60	73
chr4:62313740-62313963	chr4	62313740	62313963	62300342	62360548	-1	ENSMUSG00000066151	Fkbp15	338355	Hyper	46	37	47	75	58	54
chr4:6650320-6650692	chr4	6650320	6650692	NA	NA	NA	NA	NA	NA	Hyper	40	38	38	82	100	82
chr4:74934120-74934277	chr4	74934120	74934277	NA	NA	NA	NA	NA	NA	Hyper	62	100	83	83	78	79
chr4:85999256-85999510	chr4	85999256	85999510	85514172	86428385	1	ENSMUSG00000066113	Adamtsl1	77739	Hyper	71	79	77	92	100	100
chr4:88780332-88780380	chr4	88780332	88780380	88779850	88780660	1	ENSMUSG00000096591	Gm13272	545648	Hyper	10	15	17	9	26	31
chr4:88797052-88797530	chr4	88797052	88797530	88797397	88797945	1	ENSMUSG00000099420	Gm13279	545653	Hyper	20	5	5	50	50	50
chr4:89352149-89352464	chr4	89352149	89352464	NA	NA	NA	NA	NA	NA	Hyper	62	67	77	91	78	80
chr4:92989879-92990058	chr4	92989879	92990058	NA	NA	NA	NA	NA	NA	Hyper	56	56	56	25	81	81
chr5:100236561-100236785	chr5	100236561	100236785	100220440	100355119	-1	ENSMUSG00000085915	Gm8091	NA	Hyper	57	51	56	75	69	62
chr5:101689132-101689277	chr5	101689132	101689277	NA	NA	NA	NA	NA	NA	Hyper	66	83	66	66	50	86
chr5:106623543-106623650	chr5	106623543	106623650	106557946	106696571	-1	ENSMUSG00000098302	Gm28039	NA	Hyper	42	37	47	44	47	53
chr5:106623543-106623650	chr5	106623543	106623650	106616739	106697287	-1	ENSMUSG00000049606	Zfp644	52397	Hyper	42	37	47	44	47	53
chr5:119125540-119125680	chr5	119125540	119125680	NA	NA	NA	NA	NA	NA	Hyper	41	34	42	64	53	63
chr5:119191971-119192047	chr5	119191971	119192047	NA	NA	NA	NA	NA	NA	Hyper	80	79	90	91	83	87
chr5:122938398-122938664	chr5	122938398	122938664	122870665	122989823	-1	ENSMUSG00000029475	Kdm2b	30841	Hyper	46	78	52	66	70	59
chr5:124614824-124614946	chr5	124614824	124614946	124598749	124627738	1	ENSMUSG00000029386	Tctn2	67978	Hyper	43	47	28	40	71	61
chr5:125728528-125728746	chr5	125728528	125728746	125531774	125792583	1	ENSMUSG00000070498	Tmem132b	208151	Hyper	81	73	74	81	90	86
chr5:134637645-134637791	chr5	134637645	134637791	134619721	134639490	-1	ENSMUSG00000040731	Eif4h	22384	Hyper	58	63	70	83	84	79
chr5:134963401-134963528	chr5	134963401	134963528	NA	NA	NA	NA	NA	NA	Hyper	36	34	35	42	46	62
chr5:135113951-135114325	chr5	135113951	135114325	135089890	135138382	1	ENSMUSG00000005373	Mlxipl	58805	Hyper	46	49	44	63	66	70
chr5:135258539-135258724	chr5	135258539	135258724	NA	NA	NA	NA	NA	NA	Hyper	21	16	15	37	21	38
chr5:135534138-135534396	chr5	135534138	135534396	135406531	135545120	-1	ENSMUSG00000039959	Hip1	215114	Hyper	60	63	62	77	77	62
chr5:136232188-136232773	chr5	136232188	136232773	136218147	136246556	-1	ENSMUSG00000005057	Sh2b2	23921	Hyper	19	23	26	24	52	61
chr5:136242936-136243429	chr5	136242936	136243429	136218147	136246556	-1	ENSMUSG00000005057	Sh2b2	23921	Hyper	41	46	45	50	72	73
chr5:137400386-137400561	chr5	137400386	137400561	137378637	137477064	-1	ENSMUSG00000079173	Zan	22635	Hyper	26	25	39	52	53	50
chr5:146544844-146544963	chr5	146544844	146544963	NA	NA	NA	NA	NA	NA	Hyper	57	66	25	80	90	62
chr5:148363741-148364033	chr5	148363741	148364033	148327410	148399904	-1	ENSMUSG00000041313	Slc7a1	11987	Hyper	43	26	22	54	54	54
chr5:148969207-148969295	chr5	148969207	148969295	148893775	148995147	-1	ENSMUSG00000106892	Gm42791	NA	Hyper	35	30	34	69	48	54
chr5:148969207-148969295	chr5	148969207	148969295	148948897	148996566	-1	ENSMUSG00000085237	Gm15406	NA	Hyper	35	30	34	69	48	54
chr5:148969207-148969295	chr5	148969207	148969295	148953748	148970122	-1	ENSMUSG00000108207	1810059H22Rik	NA	Hyper	35	30	34	69	48	54
chr5:17269000-17269213	chr5	17269000	17269213	NA	NA	NA	NA	NA	NA	Hyper	100	50	75	100	100	100
chr5:21391894-21392336	chr5	21391894	21392336	21292961	21424677	-1	ENSMUSG00000064280	Ccdc146	75172	Hyper	23	15	16	11	34	34
chr5:28604967-28605093	chr5	28604967	28605093	28458274	28933995	1	ENSMUSG00000097726	9530036O11Rik	NA	Hyper	39	80	50	92	80	100
chr5:43555308-43555525	chr5	43555308	43555525	43515538	43618803	1	ENSMUSG00000061535	C1qtnf7	109323	Hyper	26	30	22	45	56	41
chr5:43555308-43555525	chr5	43555308	43555525	43549928	43601731	-1	ENSMUSG00000087290	Gm15866	NA	Hyper	26	30	22	45	56	41
chr5:63938639-63939083	chr5	63938639	63939083	63908897	63968897	-1	ENSMUSG00000047881	Rell1	100532	Hyper	48	30	35	62	52	66
chr5:70207565-70208080	chr5	70207565	70208080	NA	NA	NA	NA	NA	NA	Hyper	50	57	57	100	100	86
chr5:73652418-73652693	chr5	73652418	73652693	73651379	73679512	1	ENSMUSG00000029155	Spata18	73472	Hyper	22	29	35	57	57	42
chr5:75879964-75880375	chr5	75879964	75880375	NA	NA	NA	NA	NA	NA	Hyper	12	12	14	20	22	16
chr5:83588209-83588334	chr5	83588209	83588334	NA	NA	NA	NA	NA	NA	Hyper	76	100	100	92	100	92
chr5:96020459-96020611	chr5	96020459	96020611	NA	NA	NA	NA	NA	NA	Hyper	72	100	47	100	100	91
chr6:101366901-101367179	chr6	101366901	101367179	101149609	101377897	-1	ENSMUSG00000035357	Pdzrn3	55983	Hyper	29	20	25	55	52	34
chr6:107713335-107713691	chr6	107713335	107713691	NA	NA	NA	NA	NA	NA	Hyper	37	36	30	44	46	46
chr6:111675658-111675900	chr6	111675658	111675900	NA	NA	NA	NA	NA	NA	Hyper	33	75	33	75	100	100
chr6:114581527-114581983	chr6	114581527	114581983	NA	NA	NA	NA	NA	NA	Hyper	33	100	75	42	80	100
chr6:114603900-114604077	chr6	114603900	114604077	NA	NA	NA	NA	NA	NA	Hyper	32	32	20	50	40	100
chr6:117782816-117783242	chr6	117782816	117783242	NA	NA	NA	NA	NA	NA	Hyper	35	40	41	61	62	59
chr6:120994470-120994590	chr6	120994470	120994590	120931707	121130999	-1	ENSMUSG00000051586	Mical3	194401	Hyper	28	30	29	57	44	63
chr6:120994470-120994590	chr6	120994470	120994590	120958844	120997498	1	ENSMUSG00000108171	Gm43915	NA	Hyper	28	30	29	57	44	63
chr6:134975915-134976046	chr6	134975915	134976046	NA	NA	NA	NA	NA	NA	Hyper	90	91	94	89	89	88
chr6:137805121-137805400	chr6	137805121	137805400	137754546	137857340	1	ENSMUSG00000030225	Dera	232449	Hyper	45	45	48	75	63	70
chr6:137940937-137941200	chr6	137940937	137941200	NA	NA	NA	NA	NA	NA	Hyper	28	27	28	38	42	32
chr6:138139604-138139770	chr6	138139604	138139770	NA	NA	NA	NA	NA	NA	Hyper	78	52	56	64	82	77
chr6:143316007-143316115	chr6	143316007	143316115	NA	NA	NA	NA	NA	NA	Hyper	12	6	7	12	21	5
chr6:30227162-30227230	chr6	30227162	30227230	30211289	30304539	-1	ENSMUSG00000039159	Ube2h	22214	Hyper	9	27	17	38	10	32
chr6:30700848-30700985	chr6	30700848	30700985	NA	NA	NA	NA	NA	NA	Hyper	34	42	33	46	49	62
chr6:34493436-34493501	chr6	34493436	34493501	34476207	34505613	1	ENSMUSG00000038871	Bpgm	12183	Hyper	14	19	10	39	21	52
chr6:44416369-44416793	chr6	44416369	44416793	NA	NA	NA	NA	NA	NA	Hyper	33	62	57	85	58	11
chr6:44728307-44728740	chr6	44728307	44728740	NA	NA	NA	NA	NA	NA	Hyper	75	73	50	100	91	50
chr6:47663689-47664367	chr6	47663689	47664367	NA	NA	NA	NA	NA	NA	Hyper	10	16	8	81	81	81
chr6:48238634-48239059	chr6	48238634	48239059	NA	NA	NA	NA	NA	NA	Hyper	50	50	66	75	66	69
chr6:52674672-52675542	chr6	52674672	52675542	NA	NA	NA	NA	NA	NA	Hyper	26	26	23	43	34	52
chr6:53220997-53221055	chr6	53220997	53221055	NA	NA	NA	NA	NA	NA	Hyper	32	45	31	50	56	62
chr6:55648251-55648362	chr6	55648251	55648362	NA	NA	NA	NA	NA	NA	Hyper	26	26	24	35	39	52
chr6:58793309-58793563	chr6	58793309	58793563	NA	NA	NA	NA	NA	NA	Hyper	66	41	50	90	100	100
chr6:6471521-6471712	chr6	6471521	6471712	6456189	6484487	-1	ENSMUSG00000093658	Gm20617	NA	Hyper	85	70	69	91	96	88
chr6:85872164-85872478	chr6	85872164	85872478	NA	NA	NA	NA	NA	NA	Hyper	71	55	71	80	83	92
chr6:91960180-91960235	chr6	91960180	91960235	NA	NA	NA	NA	NA	NA	Hyper	12	18	8	18	66	26
chr7:100937694-100937738	chr7	100937694	100937738	100937630	100974649	-1	ENSMUSG00000048779	P2ry6	233571	Hyper	55	32	38	62	79	57
chr7:101107288-101107607	chr7	101107288	101107607	101092863	101284405	1	ENSMUSG00000030691	Fchsd2	207278	Hyper	26	20	28	43	56	28
chr7:101486598-101486736	chr7	101486598	101486736	101410886	101512819	1	ENSMUSG00000030653	Gm45837	207728	Hyper	85	85	90	86	100	100
chr7:101486598-101486736	chr7	101486598	101486736	101421691	101512827	1	ENSMUSG00000110195	Pde2a	207728	Hyper	85	85	90	86	100	100
chr7:105353746-105353925	chr7	105353746	105353925	NA	NA	NA	NA	NA	NA	Hyper	49	49	49	85	88	88
chr7:113487695-113488192	chr7	113487695	113488192	NA	NA	NA	NA	NA	NA	Hyper	33	50	83	86	86	50
chr7:128718034-128718304	chr7	128718034	128718304	128696441	128740495	-1	ENSMUSG00000048170	Mcmbp	210711	Hyper	27	26	26	33	32	40
chr7:132896544-132896753	chr7	132896544	132896753	130162451	133123350	-1	ENSMUSG00000030849	Fgfr2	14183	Hyper	49	38	45	58	54	60
chr7:132896544-132896753	chr7	132896544	132896753	132874739	132931197	-1	ENSMUSG00000097595	1500002F19Rik	NA	Hyper	49	38	45	58	54	60
chr7:133093790-133094149	chr7	133093790	133094149	130162451	133123350	-1	ENSMUSG00000030849	Fgfr2	14183	Hyper	32	22	29	50	70	61
chr7:133093790-133094149	chr7	133093790	133094149	132987563	133124354	-1	ENSMUSG00000030970	Ctbp2	13017	Hyper	32	22	29	50	70	61
chr7:136677221-136677288	chr7	136677221	136677288	136667955	136710604	-1	ENSMUSG00000110101	Gm6249	NA	Hyper	48	37	37	50	59	62
chr7:137315531-137315797	chr7	137315531	137315797	NA	NA	NA	NA	NA	NA	Hyper	23	28	22	46	42	37
chr7:140126732-140126915	chr7	140126732	140126915	140115799	140137224	1	ENSMUSG00000025464	Paox	212503	Hyper	48	53	45	69	79	48
chr7:142474950-142475046	chr7	142474950	142475046	142460809	142494867	1	ENSMUSG00000018819	Lsp1	16985	Hyper	30	56	46	59	60	68
chr7:19646744-19646921	chr7	19646744	19646921	19631571	19665033	-1	ENSMUSG00000002981	Clptm1	56457	Hyper	41	24	42	66	49	60
chr7:22227151-22227419	chr7	22227151	22227419	NA	NA	NA	NA	NA	NA	Hyper	60	55	75	54	66	100
chr7:22227741-22227976	chr7	22227741	22227976	NA	NA	NA	NA	NA	NA	Hyper	53	81	57	47	50	52
chr7:22229198-22229805	chr7	22229198	22229805	22228564	22229484	-1	ENSMUSG00000094149	Vmn1r252	667094	Hyper	7	2	10	7	22	8
chr7:22554019-22554349	chr7	22554019	22554349	NA	NA	NA	NA	NA	NA	Hyper	64	66	64	90	90	90
chr7:22753169-22753455	chr7	22753169	22753455	NA	NA	NA	NA	NA	NA	Hyper	42	48	35	64	68	53
chr7:25281147-25281377	chr7	25281147	25281377	25267704	25294159	1	ENSMUSG00000005442	Cic	71722	Hyper	46	32	42	55	27	61
chr7:28310736-28311001	chr7	28310736	28311001	28305516	28312072	-1	ENSMUSG00000003438	Timm50	66525	Hyper	49	57	57	66	83	74
chr7:30495438-30495585	chr7	30495438	30495585	30493622	30513402	1	ENSMUSG00000036892	Prodh2	56189	Hyper	68	67	54	80	68	80
chr7:32666025-32666214	chr7	32666025	32666214	NA	NA	NA	NA	NA	NA	Hyper	73	61	66	90	83	92
chr7:32666929-32667289	chr7	32666929	32667289	NA	NA	NA	NA	NA	NA	Hyper	50	100	50	89	89	89
chr7:32894066-32894185	chr7	32894066	32894185	NA	NA	NA	NA	NA	NA	Hyper	50	73	73	92	92	92
chr7:35057370-35057620	chr7	35057370	35057620	35057264	35066733	-1	ENSMUSG00000108739	Gm45096	NA	Hyper	36	24	37	58	51	38
chr7:35904215-35904245	chr7	35904215	35904245	NA	NA	NA	NA	NA	NA	Hyper	29	44	48	45	69	75
chr7:40108920-40109163	chr7	40108920	40109163	NA	NA	NA	NA	NA	NA	Hyper	59	57	64	72	83	81
chr7:41701170-41701329	chr7	41701170	41701329	41667979	41727193	1	ENSMUSG00000074164	Vmn2r-ps54	NA	Hyper	48	50	54	60	58	64
chr7:4188470-4189167	chr7	4188470	4189167	NA	NA	NA	NA	NA	NA	Hyper	42	25	50	93	100	83
chr7:45635225-45635313	chr7	45635225	45635313	45627488	45639093	1	ENSMUSG00000044562	Rasip1	69903	Hyper	42	42	32	78	63	60
chr7:47510468-47510977	chr7	47510468	47510977	47463806	47528862	-1	ENSMUSG00000096719	Mrgpra2b	235712	Hyper	24	75	24	100	100	100
chr7:47510468-47510977	chr7	47510468	47510977	47502456	47531784	-1	ENSMUSG00000101780	Gm7255	NA	Hyper	24	75	24	100	100	100
chr7:49641330-49641911	chr7	49641330	49641911	NA	NA	NA	NA	NA	NA	Hyper	39	56	57	59	79	63
chr7:65188602-65189259	chr7	65188602	65189259	NA	NA	NA	NA	NA	NA	Hyper	50	62	100	100	100	100
chr7:68374830-68374890	chr7	68374830	68374890	NA	NA	NA	NA	NA	NA	Hyper	100	100	80	66	92	62
chr7:70528030-70528398	chr7	70528030	70528398	NA	NA	NA	NA	NA	NA	Hyper	16	27	21	44	47	25
chr7:73676243-73676963	chr7	73676243	73676963	73676880	73678305	-1	ENSMUSG00000108473	Gm44739	NA	Hyper	42	50	48	69	72	57
chr7:82749048-82749275	chr7	82749048	82749275	82648614	82777852	1	ENSMUSG00000038563	Efl1	101592	Hyper	31	36	25	33	34	41
chr7:82749048-82749275	chr7	82749048	82749275	82743368	82755644	-1	ENSMUSG00000086690	4933406J10Rik	NA	Hyper	31	36	25	33	34	41
chr7:82755415-82755568	chr7	82755415	82755568	82648614	82777852	1	ENSMUSG00000038563	Efl1	101592	Hyper	36	40	54	65	74	81
chr7:82755415-82755568	chr7	82755415	82755568	82743368	82755644	-1	ENSMUSG00000086690	4933406J10Rik	NA	Hyper	36	40	54	65	74	81
chr7:85377179-85377333	chr7	85377179	85377333	NA	NA	NA	NA	NA	NA	Hyper	56	100	100	88	93	93
chr7:8599762-8600082	chr7	8599762	8600082	8584976	8610512	-1	ENSMUSG00000092204	Vmn2r-ps49	NA	Hyper	53	53	53	100	85	100
chr9:103108280-103108515	chr9	103108280	103108515	NA	NA	NA	NA	NA	NA	Hyper	5	36	16	60	28	34
chr9:104000785-104000860	chr9	104000785	104000860	NA	NA	NA	NA	NA	NA	Hyper	27	18	26	33	50	46
chr9:108182921-108182930	chr9	108182921	108182930	108096022	108190384	-1	ENSMUSG00000032589	Bsn	12217	Hyper	56	36	31	47	72	76
chr9:109365513-109365603	chr9	109365513	109365603	NA	NA	NA	NA	NA	NA	Hyper	75	100	43	100	100	100
chr9:117720076-117720319	chr9	117720076	117720319	116572746	117872681	-1	ENSMUSG00000039607	Rbms3	207181	Hyper	58	57	52	68	67	77
chr9:21184927-21185264	chr9	21184927	21185264	21165714	21213248	1	ENSMUSG00000032177	Pde4a	18577	Hyper	25	10	28	49	25	53
chr9:21881971-21882096	chr9	21881971	21882096	21872274	21892189	1	ENSMUSG00000111766	Gm47873	NA	Hyper	72	86	72	97	100	97
chr9:46135069-46135285	chr9	46135069	46135285	46012820	46224194	1	ENSMUSG00000034135	Sik3	70661	Hyper	38	25	50	84	57	100
chr9:54752522-54752700	chr9	54752522	54752700	NA	NA	NA	NA	NA	NA	Hyper	10	20	23	36	35	38
chr9:62420469-62420706	chr9	62420469	62420706	62419492	62537044	-1	ENSMUSG00000041729	Coro2b	235431	Hyper	14	16	17	31	24	28
chr9:63661283-63661507	chr9	63661283	63661507	63646767	63757994	-1	ENSMUSG00000032402	Smad3	17127	Hyper	50	27	58	66	67	52
chr9:64936139-64936245	chr9	64936139	64936245	64922861	64951607	-1	ENSMUSG00000034452	Slc24a1	214111	Hyper	75	52	85	76	87	82
chr9:68985958-68986081	chr9	68985958	68986081	68653786	69388246	1	ENSMUSG00000032238	Rora	19883	Hyper	71	75	72	90	88	91
chr9:70977655-70977920	chr9	70977655	70977920	NA	NA	NA	NA	NA	NA	Hyper	40	35	36	72	50	77
chr9:73233068-73233687	chr9	73233068	73233687	73192483	73268115	1	ENSMUSG00000098875	Gm27211	NA	Hyper	67	67	60	92	100	100
chr9:78252640-78252751	chr9	78252640	78252751	NA	NA	NA	NA	NA	NA	Hyper	50	54	49	76	57	68
chr9:96438901-96439061	chr9	96438901	96439061	96426326	96449345	-1	ENSMUSG00000118397	Gm50488	NA	Hyper	20	15	28	30	38	41
chr9:99215329-99215548	chr9	99215329	99215548	NA	NA	NA	NA	NA	NA	Hyper	29	46	30	59	55	60
chrX:13486562-13486698	chrX	13486562	13486698	13466110	13489313	1	ENSMUSG00000051228	Nyx	236690	Hyper	53	54	52	60	69	69
chrX:13643274-13643613	chrX	13643274	13643613	13517080	13851367	-1	ENSMUSG00000031012	Cask	12361	Hyper	80	69	69	100	85	100
chrX:15477611-15477953	chrX	15477611	15477953	NA	NA	NA	NA	NA	NA	Hyper	12	41	41	93	93	83
chrX:159752177-159752329	chrX	159752177	159752329	159627272	159978069	1	ENSMUSG00000040990	Sh3kbp1	58194	Hyper	38	54	46	60	71	70
chrX:32324545-32325112	chrX	32324545	32325112	NA	NA	NA	NA	NA	NA	Hyper	75	66	72	73	76	77
chrX:37608450-37608480	chrX	37608450	37608480	NA	NA	NA	NA	NA	NA	Hyper	57	57	63	90	80	50
chrX:44202843-44202967	chrX	44202843	44202967	NA	NA	NA	NA	NA	NA	Hyper	33	80	40	100	100	100
chrX:52262392-52262630	chrX	52262392	52262630	NA	NA	NA	NA	NA	NA	Hyper	43	73	63	75	96	78
chrX:53671287-53671324	chrX	53671287	53671324	NA	NA	NA	NA	NA	NA	Hyper	36	27	38	58	60	68
chrX:76893599-76894127	chrX	76893599	76894127	NA	NA	NA	NA	NA	NA	Hyper	37	23	44	72	75	75
chrY:33204400-33204606	chrY	33204400	33204606	NA	NA	NA	NA	NA	NA	Hyper	29	33	29	91	91	91
chr1:109035627-109035753	chr1	109035627	109035753	NA	NA	NA	NA	NA	NA	Hypo	75	100	91	81	100	100
chr1:122679131-122679361	chr1	122679131	122679361	NA	NA	NA	NA	NA	NA	Hypo	78	82	83	77	43	59
chr1:125345825-125345888	chr1	125345825	125345888	NA	NA	NA	NA	NA	NA	Hypo	66	65	81	53	52	76
chr1:130855436-130855503	chr1	130855436	130855503	NA	NA	NA	NA	NA	NA	Hypo	87	50	60	54	75	52
chr1:13209060-13209890	chr1	13209060	13209890	13139105	13374083	-1	ENSMUSG00000005886	Ncoa2	17978	Hypo	100	93	100	66	65	60
chr1:134127014-134127337	chr1	134127014	134127337	134111242	134151540	1	ENSMUSG00000026450	Chit1	71884	Hypo	73	73	100	53	49	49
chr1:137347507-137347745	chr1	137347507	137347745	NA	NA	NA	NA	NA	NA	Hypo	80	87	80	66	58	46
chr1:14307138-14307170	chr1	14307138	14307170	14168954	14310235	-1	ENSMUSG00000025932	Eya1	14048	Hypo	64	56	69	33	35	39
chr1:148489602-148489761	chr1	148489602	148489761	NA	NA	NA	NA	NA	NA	Hypo	100	96	33	77	100	100
chr1:152243611-152244112	chr1	152243611	152244112	NA	NA	NA	NA	NA	NA	Hypo	90	100	66	75	100	50
chr1:160968831-160969054	chr1	160968831	160969054	160906418	160974978	1	ENSMUSG00000040423	Rc3h1	381305	Hypo	81	75	88	67	57	59
chr1:170255059-170255122	chr1	170255059	170255122	170254049	170255739	-1	ENSMUSG00000096964	Gm6345	NA	Hypo	100	82	70	70	68	69
chr1:177216126-177216701	chr1	177216126	177216701	177020073	177258203	-1	ENSMUSG00000019699	Akt3	23797	Hypo	50	55	50	50	25	42
chr1:182259645-182259858	chr1	182259645	182259858	NA	NA	NA	NA	NA	NA	Hypo	100	97	100	100	67	67
chr1:183194379-183194437	chr1	183194379	183194437	183086266	183221522	-1	ENSMUSG00000030768	Disp1	68897	Hypo	42	54	39	17	23	18
chr1:187063303-187063467	chr1	187063303	187063467	187044648	187215465	-1	ENSMUSG00000026611	Spata17	74717	Hypo	77	100	100	92	60	60
chr1:187740644-187740841	chr1	187740644	187740841	187608791	188214885	1	ENSMUSG00000026610	Esrrg	26381	Hypo	60	61	66	50	42	36
chr1:34156351-34156430	chr1	34156351	34156430	33908225	34308661	1	ENSMUSG00000026131	Dst	13518	Hypo	56	63	61	62	32	48
chr1:45737062-45737688	chr1	45737062	45737688	NA	NA	NA	NA	NA	NA	Hypo	88	86	81	78	77	78
chr1:52940518-52941082	chr1	52940518	52941082	52922324	53020179	-1	ENSMUSG00000043629	1700019D03Rik	67080	Hypo	96	100	100	79	100	100
chr1:60323835-60324497	chr1	60323835	60324497	60180599	60338328	1	ENSMUSG00000073664	Nbeal1	269198	Hypo	75	50	66	42	20	25
chr1:63799714-63800614	chr1	63799714	63800614	NA	NA	NA	NA	NA	NA	Hypo	100	87	91	48	65	50
chr1:64965470-64965790	chr1	64965470	64965790	NA	NA	NA	NA	NA	NA	Hypo	100	100	89	48	48	48
chr1:98369420-98369658	chr1	98369420	98369658	NA	NA	NA	NA	NA	NA	Hypo	100	80	71	100	50	53
chr1:98385762-98386011	chr1	98385762	98386011	NA	NA	NA	NA	NA	NA	Hypo	84	97	96	36	92	94
chr1:98386790-98387291	chr1	98386790	98387291	NA	NA	NA	NA	NA	NA	Hypo	96	100	100	43	43	50
chr10:103639351-103639706	chr10	103639351	103639706	NA	NA	NA	NA	NA	NA	Hypo	74	79	79	41	51	72
chr10:111566773-111567221	chr10	111566773	111567221	NA	NA	NA	NA	NA	NA	Hypo	55	59	48	37	40	38
chr10:121395936-121396053	chr10	121395936	121396053	121365090	121397249	1	ENSMUSG00000034707	Gns	75612	Hypo	67	50	65	41	40	42
chr10:122837369-122838099	chr10	122837369	122838099	122678762	122945795	1	ENSMUSG00000034613	Ppm1h	319468	Hypo	88	85	82	90	52	100
chr10:127501581-127501803	chr10	127501581	127501803	127501686	127508823	1	ENSMUSG00000040287	Stac3	237611	Hypo	41	48	50	66	15	21
chr10:32503261-32503544	chr10	32503261	32503544	31689310	32890462	-1	ENSMUSG00000069670	Nkain2	432450	Hypo	100	85	100	66	83	75
chr10:41288222-41288545	chr10	41288222	41288545	41188172	41303260	-1	ENSMUSG00000038417	Fig4	103199	Hypo	59	50	80	65	67	50
chr10:41437582-41437830	chr10	41437582	41437830	NA	NA	NA	NA	NA	NA	Hypo	97	92	100	70	93	96
chr10:45520471-45520650	chr10	45520471	45520650	NA	NA	NA	NA	NA	NA	Hypo	69	69	85	41	41	41
chr10:63177385-63177582	chr10	63177385	63177582	63115795	63203952	-1	ENSMUSG00000020067	Mypn	68802	Hypo	59	65	65	56	33	40
chr10:66586172-66586324	chr10	66586172	66586324	NA	NA	NA	NA	NA	NA	Hypo	86	100	100	100	63	63
chr10:66808633-66808905	chr10	66808633	66808905	NA	NA	NA	NA	NA	NA	Hypo	100	76	100	100	100	75
chr10:8602213-8602654	chr10	8602213	8602654	NA	NA	NA	NA	NA	NA	Hypo	41	76	88	50	44	100
chr10:88948752-88948959	chr10	88948752	88948959	NA	NA	NA	NA	NA	NA	Hypo	51	61	58	50	31	49
chr10:95193402-95193468	chr10	95193402	95193468	95174746	95324133	-1	ENSMUSG00000045867	Cradd	12905	Hypo	98	91	96	89	97	100
chr10:95773801-95773852	chr10	95773801	95773852	95746077	95797236	1	ENSMUSG00000101517	4732465J04Rik	NA	Hypo	48	76	77	48	53	48
chr11:100046412-100046461	chr11	100046412	100046461	NA	NA	NA	NA	NA	NA	Hypo	64	65	65	44	52	43
chr11:100426819-100427036	chr11	100426819	100427036	100422321	100441808	-1	ENSMUSG00000017176	Nt5c3b	68106	Hypo	73	83	76	47	76	58
chr11:100756255-100756315	chr11	100756255	100756315	100740376	100759942	-1	ENSMUSG00000035355	Kcnh4	380728	Hypo	86	77	79	78	71	79
chr11:103899370-103899512	chr11	103899370	103899512	103821782	103954056	-1	ENSMUSG00000034187	Nsf	18195	Hypo	76	73	66	52	51	53
chr11:107548846-107548964	chr11	107548846	107548964	107547930	107693826	1	ENSMUSG00000020721	Helz	78455	Hypo	72	41	60	50	24	27
chr11:113352113-113352310	chr11	113352113	113352310	113244853	113650079	-1	ENSMUSG00000041654	Slc39a11	69806	Hypo	59	51	52	37	30	37
chr11:113737349-113737768	chr11	113737349	113737768	113726850	113751881	-1	ENSMUSG00000041598	Cdc42ep4	56699	Hypo	60	49	43	38	21	23
chr11:114656307-114656487	chr11	114656307	114656487	NA	NA	NA	NA	NA	NA	Hypo	76	73	68	70	64	61
chr11:114850127-114850203	chr11	114850127	114850203	NA	NA	NA	NA	NA	NA	Hypo	63	52	59	50	32	36
chr11:118142819-118142986	chr11	118142819	118142986	118132019	118248592	-1	ENSMUSG00000017132	Cyth1	19157	Hypo	47	47	49	35	34	39
chr11:121072144-121072412	chr11	121072144	121072412	121067407	121081220	-1	ENSMUSG00000025165	Sectm1a	209588	Hypo	88	88	88	61	61	61
chr11:22336992-22337550	chr11	22336992	22337550	22005828	22342292	-1	ENSMUSG00000042302	Ehbp1	216565	Hypo	100	100	85	60	76	81
chr11:22338089-22338474	chr11	22338089	22338474	22005828	22342292	-1	ENSMUSG00000042302	Ehbp1	216565	Hypo	100	100	85	100	62	100
chr11:36539188-36539469	chr11	36539188	36539469	36006656	37235964	-1	ENSMUSG00000049336	Tenm2	23964	Hypo	62	59	71	45	45	45
chr11:38015775-38016603	chr11	38015775	38016603	NA	NA	NA	NA	NA	NA	Hypo	50	76	86	100	59	50
chr11:40067463-40067965	chr11	40067463	40067965	40008194	40337831	1	ENSMUSG00000085301	Gm12132	NA	Hypo	80	85	100	83	33	91
chr11:40416883-40417044	chr11	40416883	40417044	NA	NA	NA	NA	NA	NA	Hypo	75	33	77	53	27	27
chr11:40417869-40418144	chr11	40417869	40418144	NA	NA	NA	NA	NA	NA	Hypo	100	86	86	75	57	40
chr11:44563081-44563423	chr11	44563081	44563423	44518964	44565520	1	ENSMUSG00000019189	Rnf145	74315	Hypo	62	62	65	38	50	35
chr11:45831305-45831687	chr11	45831305	45831687	45808087	45841171	1	ENSMUSG00000086686	F630206G17Rik	NA	Hypo	77	78	83	74	56	59
chr11:48870220-48870433	chr11	48870220	48870433	48861968	48871683	-1	ENSMUSG00000046879	Irgm1	15944	Hypo	45	64	38	19	17	22
chr11:50718914-50719018	chr11	50718914	50719018	50602084	50807573	1	ENSMUSG00000036545	Adamts2	216725	Hypo	50	64	41	48	39	25
chr11:50718914-50719018	chr11	50718914	50719018	50717670	50718915	-1	ENSMUSG00000087080	Gm12199	NA	Hypo	50	64	41	48	39	25
chr11:74885129-74885521	chr11	74885129	74885521	74849261	74897060	-1	ENSMUSG00000038351	Sgsm2	97761	Hypo	100	100	87	93	90	100
chr11:7664205-7664262	chr11	7664205	7664262	NA	NA	NA	NA	NA	NA	Hypo	72	82	75	56	45	38
chr11:78213239-78213441	chr11	78213239	78213441	78206746	78245987	-1	ENSMUSG00000002052	Supt6	20926	Hypo	85	75	85	56	80	55
chr11:90101326-90101572	chr11	90101326	90101572	NA	NA	NA	NA	NA	NA	Hypo	52	64	69	37	46	40
chr11:96413239-96413316	chr11	96413239	96413316	NA	NA	NA	NA	NA	NA	Hypo	34	59	44	24	28	8
chr11:9712222-9713336	chr11	9712222	9713336	NA	NA	NA	NA	NA	NA	Hypo	100	96	100	74	74	83
chr12:102422142-102422373	chr12	102422142	102422373	102394084	102439813	-1	ENSMUSG00000021190	Lgmn	19141	Hypo	63	62	73	60	47	40
chr12:104616771-104616969	chr12	104616771	104616969	NA	NA	NA	NA	NA	NA	Hypo	81	78	83	85	88	71
chr12:107950824-107950869	chr12	107950824	107950869	107910403	108003602	-1	ENSMUSG00000048251	Bcl11b	58208	Hypo	79	64	65	47	51	41
chr12:12661852-12662120	chr12	12661852	12662120	NA	NA	NA	NA	NA	NA	Hypo	85	87	80	8	68	48
chr12:15193034-15193137	chr12	15193034	15193137	NA	NA	NA	NA	NA	NA	Hypo	75	86	100	33	65	65
chr12:19611614-19611950	chr12	19611614	19611950	19606929	19623085	1	ENSMUSG00000113957	Gm9257	NA	Hypo	87	85	83	46	62	77
chr12:31134498-31134889	chr12	31134498	31134889	NA	NA	NA	NA	NA	NA	Hypo	64	72	83	50	50	57
chr12:42564775-42565366	chr12	42564775	42565366	NA	NA	NA	NA	NA	NA	Hypo	100	87	100	58	71	58
chr12:47864051-47864393	chr12	47864051	47864393	NA	NA	NA	NA	NA	NA	Hypo	100	80	100	50	100	100
chr12:48848711-48848837	chr12	48848711	48848837	NA	NA	NA	NA	NA	NA	Hypo	95	100	95	66	33	71
chr12:54776689-54777313	chr12	54776689	54777313	54746349	54795703	-1	ENSMUSG00000005656	Snx6	72183	Hypo	95	100	100	67	100	67
chr12:63120649-63120937	chr12	63120649	63120937	NA	NA	NA	NA	NA	NA	Hypo	100	83	66	100	100	50
chr12:67278902-67279175	chr12	67278902	67279175	NA	NA	NA	NA	NA	NA	Hypo	90	100	83	50	48	43
chr12:70666925-70666964	chr12	70666925	70666964	70650182	70693780	1	ENSMUSG00000114005	Gm24474	NA	Hypo	100	98	100	81	81	81
chr12:70921086-70921230	chr12	70921086	70921230	NA	NA	NA	NA	NA	NA	Hypo	100	91	100	33	85	100
chr12:70921747-70922189	chr12	70921747	70922189	NA	NA	NA	NA	NA	NA	Hypo	100	91	50	20	60	100
chr12:71207616-71207887	chr12	71207616	71207887	71136848	71243303	1	ENSMUSG00000034601	2700049A03Rik	76967	Hypo	91	91	100	50	100	65
chr12:71208530-71208862	chr12	71208530	71208862	71136848	71243303	1	ENSMUSG00000034601	2700049A03Rik	76967	Hypo	95	95	100	100	59	100
chr12:75846484-75846835	chr12	75846484	75846835	75818134	76110926	1	ENSMUSG00000063450	Syne2	319565	Hypo	62	64	55	43	31	57
chr12:76925112-76925336	chr12	76925112	76925336	NA	NA	NA	NA	NA	NA	Hypo	82	88	97	84	58	63
chr12:77019685-77019990	chr12	77019685	77019990	76972460	77022037	1	ENSMUSG00000112857	Gm35041	NA	Hypo	42	58	51	19	36	35
chr12:79813946-79814106	chr12	79813946	79814106	79297282	79814690	1	ENSMUSG00000059060	Rad51b	19363	Hypo	73	44	44	35	43	32
chr12:85454710-85454818	chr12	85454710	85454818	NA	NA	NA	NA	NA	NA	Hypo	50	55	59	35	47	37
chr12:98926521-98926955	chr12	98926521	98926955	98920574	98983238	1	ENSMUSG00000021013	Ttc8	76260	Hypo	100	50	100	66	55	71
chr12:99146592-99147605	chr12	99146592	99147605	NA	NA	NA	NA	NA	NA	Hypo	92	87	90	72	75	76
chr12:99377239-99377346	chr12	99377239	99377346	99190078	99563582	-1	ENSMUSG00000033713	Foxn3	71375	Hypo	36	23	26	34	15	20
chr12:99377239-99377346	chr12	99377239	99377346	99376596	99377248	-1	ENSMUSG00000113610	Gm47132	NA	Hypo	36	23	26	34	15	20
chr13:103622240-103622375	chr13	103622240	103622375	103591395	103707633	-1	ENSMUSG00000114206	Gm30551	NA	Hypo	94	97	87	72	78	67
chr13:103932939-103933498	chr13	103932939	103933498	NA	NA	NA	NA	NA	NA	Hypo	100	75	66	33	100	33
chr13:107999874-107999999	chr13	107999874	107999999	107996285	108004669	1	ENSMUSG00000114627	B230220B15Rik	NA	Hypo	87	44	100	100	60	100
chr13:112187713-112187827	chr13	112187713	112187827	NA	NA	NA	NA	NA	NA	Hypo	83	91	83	62	68	87
chr13:112847950-112848053	chr13	112847950	112848053	112800792	112867894	1	ENSMUSG00000021759	Plpp1	19012	Hypo	56	57	50	33	44	29
chr13:113395058-113395088	chr13	113395058	113395088	NA	NA	NA	NA	NA	NA	Hypo	67	76	75	91	46	66
chr13:120018200-120018324	chr13	120018200	120018324	120010390	120018931	1	ENSMUSG00000114608	Gm36161	NA	Hypo	26	53	36	11	14	19
chr13:120291041-120291318	chr13	120291041	120291318	NA	NA	NA	NA	NA	NA	Hypo	100	83	100	100	75	62
chr13:19882099-19882354	chr13	19882099	19882354	NA	NA	NA	NA	NA	NA	Hypo	62	72	57	54	51	42
chr13:29072235-29072611	chr13	29072235	29072611	NA	NA	NA	NA	NA	NA	Hypo	87	81	71	20	96	66
chr13:35567544-35567761	chr13	35567544	35567761	NA	NA	NA	NA	NA	NA	Hypo	85	90	92	75	65	70
chr13:40589423-40589513	chr13	40589423	40589513	40559320	40606479	-1	ENSMUSG00000114198	Gm47039	NA	Hypo	100	100	86	62	62	100
chr13:44248725-44248794	chr13	44248725	44248794	NA	NA	NA	NA	NA	NA	Hypo	47	54	52	16	43	8
chr13:48553089-48553380	chr13	48553089	48553380	NA	NA	NA	NA	NA	NA	Hypo	56	69	57	71	49	53
chr13:57284942-57285040	chr13	57284942	57285040	NA	NA	NA	NA	NA	NA	Hypo	86	94	85	51	80	69
chr13:58787399-58787588	chr13	58787399	58787588	58775458	58797448	-1	ENSMUSG00000114231	Gm40968	NA	Hypo	90	91	93	90	60	83
chr13:63160880-63161049	chr13	63160880	63161049	62964893	63326096	1	ENSMUSG00000021458	Aopep	72061	Hypo	91	75	91	75	75	100
chr13:6670636-6671007	chr13	6670636	6671007	NA	NA	NA	NA	NA	NA	Hypo	57	50	81	66	38	40
chr13:68928392-68928753	chr13	68928392	68928753	68620043	68999541	-1	ENSMUSG00000021536	Adcy2	210044	Hypo	50	57	55	43	38	32
chr13:6999010-6999250	chr13	6999010	6999250	6995654	7076316	-1	ENSMUSG00000114017	Gm40662	NA	Hypo	71	85	80	80	28	28
chr13:81892344-81892520	chr13	81892344	81892520	NA	NA	NA	NA	NA	NA	Hypo	96	96	100	70	70	100
chr13:81893209-81893443	chr13	81893209	81893443	NA	NA	NA	NA	NA	NA	Hypo	100	94	94	66	66	66
chr13:84442290-84442505	chr13	84442290	84442505	NA	NA	NA	NA	NA	NA	Hypo	100	100	100	71	100	83
chr13:84486510-84487084	chr13	84486510	84487084	NA	NA	NA	NA	NA	NA	Hypo	93	100	100	50	58	100
chr13:85327035-85327493	chr13	85327035	85327493	NA	NA	NA	NA	NA	NA	Hypo	50	100	71	66	54	54
chr13:86713724-86714136	chr13	86713724	86714136	NA	NA	NA	NA	NA	NA	Hypo	87	80	100	80	100	100
chr13:95870147-95870369	chr13	95870147	95870369	95627174	95892483	-1	ENSMUSG00000021676	Iqgap2	544963	Hypo	39	34	35	25	28	35
chr13:99821489-99821569	chr13	99821489	99821569	NA	NA	NA	NA	NA	NA	Hypo	100	91	100	100	100	75
chr14:105972658-105972756	chr14	105972658	105972756	NA	NA	NA	NA	NA	NA	Hypo	33	100	100	78	61	66
chr14:118674888-118675021	chr14	118674888	118675021	118482692	118706219	-1	ENSMUSG00000032849	Abcc4	239273	Hypo	50	46	50	37	31	22
chr14:14147638-14147863	chr14	14147638	14147863	NA	NA	NA	NA	NA	NA	Hypo	80	25	100	75	69	69
chr14:16976851-16977089	chr14	16976851	16977089	NA	NA	NA	NA	NA	NA	Hypo	81	60	72	62	75	40
chr14:19471170-19471377	chr14	19471170	19471377	NA	NA	NA	NA	NA	NA	Hypo	92	100	85	60	100	50
chr14:20447343-20447529	chr14	20447343	20447529	20394193	20452226	-1	ENSMUSG00000039543	Cfap70	76670	Hypo	45	46	49	23	28	34
chr14:32682863-32682901	chr14	32682863	32682901	32659119	32685293	-1	ENSMUSG00000071540	3425401B19Rik	100504518	Hypo	75	77	62	46	50	35
chr14:3331615-3331711	chr14	3331615	3331711	NA	NA	NA	NA	NA	NA	Hypo	36	37	50	36	21	17
chr14:34708875-34709040	chr14	34708875	34709040	34673928	34747983	1	ENSMUSG00000041408	Wapl	218914	Hypo	85	88	88	70	66	70
chr14:36597998-36598339	chr14	36597998	36598339	NA	NA	NA	NA	NA	NA	Hypo	100	80	100	100	100	75
chr14:42318366-42318693	chr14	42318366	42318693	42310210	42325394	1	ENSMUSG00000094157	Gm7995	666233	Hypo	90	71	100	56	56	56
chr14:42777688-42778072	chr14	42777688	42778072	NA	NA	NA	NA	NA	NA	Hypo	83	100	75	42	42	42
chr14:42778456-42778688	chr14	42778456	42778688	NA	NA	NA	NA	NA	NA	Hypo	100	89	89	25	29	33
chr14:42779605-42779859	chr14	42779605	42779859	NA	NA	NA	NA	NA	NA	Hypo	98	100	100	50	53	53
chr14:45445824-45445976	chr14	45445824	45445976	45442754	45447073	-1	ENSMUSG00000115209	Gm34250	NA	Hypo	44	52	52	18	23	44
chr14:46212663-46213038	chr14	46212663	46213038	NA	NA	NA	NA	NA	NA	Hypo	100	100	97	56	100	56
chr14:46820854-46820871	chr14	46820854	46820871	46808149	46822242	-1	ENSMUSG00000062014	Gmfb	63985	Hypo	74	78	73	57	43	45
chr14:49604766-49605228	chr14	49604766	49605228	NA	NA	NA	NA	NA	NA	Hypo	93	83	83	52	60	75
chr14:69175788-69175902	chr14	69175788	69175902	NA	NA	NA	NA	NA	NA	Hypo	45	46	58	26	24	38
chr14:76597604-76597748	chr14	76597604	76597748	NA	NA	NA	NA	NA	NA	Hypo	89	93	91	85	78	76
chr15:26729187-26729355	chr15	26729187	26729355	26540459	26895580	-1	ENSMUSG00000043556	Fbxl7	448987	Hypo	64	70	79	60	32	36
chr15:26729187-26729355	chr15	26729187	26729355	26728270	26730767	-1	ENSMUSG00000115301	Gm6330	NA	Hypo	64	70	79	60	32	36
chr15:35120435-35120849	chr15	35120435	35120849	34875496	35178921	-1	ENSMUSG00000022329	Stk3	56274	Hypo	100	100	84	93	100	87
chr15:51051394-51051631	chr15	51051394	51051631	NA	NA	NA	NA	NA	NA	Hypo	53	79	75	33	33	33
chr15:51289225-51289303	chr15	51289225	51289303	51231640	51395610	-1	ENSMUSG00000115654	Gm19303	NA	Hypo	76	60	56	42	33	76
chr15:53748916-53749055	chr15	53748916	53749055	53453810	53902537	-1	ENSMUSG00000058656	Samd12	320679	Hypo	42	39	50	16	28	50
chr15:64170229-64170446	chr15	64170229	64170446	64086857	64382919	-1	ENSMUSG00000022377	Asap1	13196	Hypo	31	60	42	33	23	20
chr15:68371410-68371859	chr15	68371410	68371859	NA	NA	NA	NA	NA	NA	Hypo	83	68	63	63	45	60
chr15:68888652-68889085	chr15	68888652	68889085	NA	NA	NA	NA	NA	NA	Hypo	92	100	100	39	26	16
chr15:78899050-78899252	chr15	78899050	78899252	NA	NA	NA	NA	NA	NA	Hypo	93	93	96	83	81	77
chr15:80582759-80582896	chr15	80582759	80582896	80572594	80652854	1	ENSMUSG00000042351	Grap2	17444	Hypo	56	88	75	60	43	34
chr15:81416588-81416772	chr15	81416588	81416772	81400138	81457482	1	ENSMUSG00000022401	Xpnpep3	321003	Hypo	86	81	90	78	82	97
chr15:81416588-81416772	chr15	81416588	81416772	81415560	81419188	-1	ENSMUSG00000091492	Gm17025	NA	Hypo	86	81	90	78	82	97
chr15:93049172-93049386	chr15	93049172	93049386	NA	NA	NA	NA	NA	NA	Hypo	100	100	96	61	61	61
chr15:98984957-98984982	chr15	98984957	98984982	98983348	98996446	1	ENSMUSG00000097587	4930578M01Rik	NA	Hypo	68	64	64	39	58	57
chr15:99773127-99773235	chr15	99773127	99773235	99765991	99782332	1	ENSMUSG00000090406	Gm17058	NA	Hypo	72	50	37	30	55	46
chr16:11526769-11527052	chr16	11526769	11527052	11322908	11755472	1	ENSMUSG00000071669	Snx29	74478	Hypo	80	86	81	75	60	72
chr16:12593323-12593596	chr16	12593323	12593596	NA	NA	NA	NA	NA	NA	Hypo	64	77	70	60	39	54
chr16:20039434-20039661	chr16	20039434	20039661	NA	NA	NA	NA	NA	NA	Hypo	100	93	93	55	66	55
chr16:20577871-20577981	chr16	20577871	20577981	NA	NA	NA	NA	NA	NA	Hypo	100	100	100	74	74	74
chr16:27424806-27424978	chr16	27424806	27424978	27388869	27452218	1	ENSMUSG00000038127	Ccdc50	67501	Hypo	88	100	88	70	70	70
chr16:29209084-29209172	chr16	29209084	29209172	NA	NA	NA	NA	NA	NA	Hypo	69	62	67	64	41	45
chr16:36767908-36768292	chr16	36767908	36768292	36750177	36784962	-1	ENSMUSG00000022899	Slc15a2	57738	Hypo	83	95	75	33	100	92
chr16:46644969-46645184	chr16	46644969	46645184	NA	NA	NA	NA	NA	NA	Hypo	100	100	100	100	100	50
chr16:46645619-46645836	chr16	46645619	46645836	NA	NA	NA	NA	NA	NA	Hypo	95	75	95	34	34	34
chr16:46647392-46647571	chr16	46647392	46647571	NA	NA	NA	NA	NA	NA	Hypo	96	96	96	75	42	42
chr16:56232901-56233272	chr16	56232901	56233272	56204313	56273756	1	ENSMUSG00000035270	Impg2	224224	Hypo	63	58	68	43	35	53
chr16:70556889-70557025	chr16	70556889	70557025	70313949	70569716	1	ENSMUSG00000022707	Gbe1	74185	Hypo	100	84	84	32	32	32
chr16:70557397-70557611	chr16	70557397	70557611	70313949	70569716	1	ENSMUSG00000022707	Gbe1	74185	Hypo	100	100	80	34	34	75
chr16:72020359-72020900	chr16	72020359	72020900	NA	NA	NA	NA	NA	NA	Hypo	100	85	75	77	64	85
chr16:72897363-72897596	chr16	72897363	72897596	72308306	73046095	1	ENSMUSG00000022883	Robo1	19876	Hypo	83	81	84	52	68	74
chr16:84941782-84941948	chr16	84941782	84941948	NA	NA	NA	NA	NA	NA	Hypo	94	94	94	42	90	42
chr16:85898042-85898114	chr16	85898042	85898114	85856173	85901828	-1	ENSMUSG00000022894	Adamts5	23794	Hypo	81	83	89	61	72	72
chr16:91253097-91253218	chr16	91253097	91253218	NA	NA	NA	NA	NA	NA	Hypo	100	100	94	80	63	63
chr16:93007131-93007528	chr16	93007131	93007528	NA	NA	NA	NA	NA	NA	Hypo	53	44	46	31	28	40
chr16:95785698-95786147	chr16	95785698	95786147	95756541	95929077	-1	ENSMUSG00000117232	1600002D24Rik	NA	Hypo	100	83	50	59	50	59
chr17:17394509-17394646	chr17	17394509	17394646	17374309	17394899	1	ENSMUSG00000116564	Riok2	67045	Hypo	14	13	18	16	18	11
chr17:17394509-17394646	chr17	17394509	17394646	17389943	17411993	-1	ENSMUSG00000097379	Gm26873	NA	Hypo	14	13	18	16	18	11
chr17:17555000-17555653	chr17	17555000	17555653	17521410	17625050	-1	ENSMUSG00000023845	Lnpep	240028	Hypo	100	100	100	73	100	81
chr17:21550678-21550753	chr17	21550678	21550753	21535539	21562601	1	ENSMUSG00000051341	Zfp52	22710	Hypo	94	100	94	100	72	72
chr17:23501195-23501597	chr17	23501195	23501597	NA	NA	NA	NA	NA	NA	Hypo	85	96	96	66	64	100
chr17:26918131-26918389	chr17	26918131	26918389	26896314	26934563	-1	ENSMUSG00000118147	Gm41555	NA	Hypo	66	66	75	35	66	55
chr17:26918131-26918389	chr17	26918131	26918389	26917091	26932583	1	ENSMUSG00000024301	Kifc5b	16580	Hypo	66	66	75	35	66	55
chr17:31262545-31262748	chr17	31262545	31262748	31255019	31277383	-1	ENSMUSG00000024033	Rsph1	22092	Hypo	55	78	74	52	46	55
chr17:40175874-40175931	chr17	40175874	40175931	NA	NA	NA	NA	NA	NA	Hypo	71	50	52	12	20	66
chr17:42015720-42015980	chr17	42015720	42015980	NA	NA	NA	NA	NA	NA	Hypo	83	83	50	100	50	100
chr17:56173701-56173776	chr17	56173701	56173776	56162477	56173955	1	ENSMUSG00000044469	Tnfaip8l1	66443	Hypo	64	66	57	40	46	50
chr17:5643170-5643494	chr17	5643170	5643494	5492557	5753811	1	ENSMUSG00000034265	Zdhhc14	224454	Hypo	72	75	77	59	58	50
chr17:57255636-57255784	chr17	57255636	57255784	57249455	57263665	1	ENSMUSG00000019487	Trip10	106628	Hypo	37	28	32	21	14	15
chr17:61209343-61210046	chr17	61209343	61210046	NA	NA	NA	NA	NA	NA	Hypo	83	100	100	57	20	50
chr17:63057905-63058416	chr17	63057905	63058416	63057452	63500017	-1	ENSMUSG00000023965	Fbxl17	50758	Hypo	67	74	81	61	54	50
chr17:63555023-63555745	chr17	63555023	63555745	NA	NA	NA	NA	NA	NA	Hypo	95	66	100	57	100	64
chr17:63668229-63669175	chr17	63668229	63669175	NA	NA	NA	NA	NA	NA	Hypo	74	83	79	42	64	51
chr17:65541430-65541711	chr17	65541430	65541711	NA	NA	NA	NA	NA	NA	Hypo	66	96	85	72	66	84
chr17:68046234-68046309	chr17	68046234	68046309	68025818	68173556	-1	ENSMUSG00000117243	Gm49944	NA	Hypo	59	43	48	25	36	28
chr17:69521540-69521930	chr17	69521540	69521930	NA	NA	NA	NA	NA	NA	Hypo	50	50	80	100	59	50
chr17:7029476-7029712	chr17	7029476	7029712	6978904	7043950	1	ENSMUSG00000116876	Gm49721	NA	Hypo	86	100	100	100	55	60
chr17:7029476-7029712	chr17	7029476	7029712	7025568	7087597	1	ENSMUSG00000094083	Gm1604b	381059	Hypo	86	100	100	100	55	60
chr17:76515019-76515559	chr17	76515019	76515559	NA	NA	NA	NA	NA	NA	Hypo	94	100	90	75	80	63
chr17:77832711-77832890	chr17	77832711	77832890	NA	NA	NA	NA	NA	NA	Hypo	65	65	75	38	38	50
chr17:7951392-7951512	chr17	7951392	7951512	7945614	7979824	1	ENSMUSG00000073471	Rsph3a	66832	Hypo	100	100	85	62	62	66
chr17:80987317-80987435	chr17	80987317	80987435	80944632	81001816	1	ENSMUSG00000024245	Tmem178	68027	Hypo	75	64	81	68	58	75
chr17:81158523-81158691	chr17	81158523	81158691	NA	NA	NA	NA	NA	NA	Hypo	100	100	90	81	100	100
chr17:81233376-81233702	chr17	81233376	81233702	NA	NA	NA	NA	NA	NA	Hypo	100	83	100	87	85	69
chr17:81243063-81243691	chr17	81243063	81243691	NA	NA	NA	NA	NA	NA	Hypo	100	100	100	100	76	100
chr18:12101639-12101864	chr18	12101639	12101864	11964450	12121537	-1	ENSMUSG00000049411	Tmem241	338363	Hypo	64	80	64	66	73	60
chr18:13560734-13561016	chr18	13560734	13561016	13462416	13601400	-1	ENSMUSG00000117608	AC103362.1	NA	Hypo	27	26	51	22	22	17
chr18:17944264-17944588	chr18	17944264	17944588	NA	NA	NA	NA	NA	NA	Hypo	85	100	63	77	63	63
chr18:22990452-22990880	chr18	22990452	22990880	22693181	23041653	-1	ENSMUSG00000041923	Nol4	319211	Hypo	100	100	83	100	68	80
chr18:28613614-28614122	chr18	28613614	28614122	NA	NA	NA	NA	NA	NA	Hypo	100	66	100	49	50	56
chr18:36027159-36027259	chr18	36027159	36027259	36017652	36197380	-1	ENSMUSG00000060275	Nrg2	100042150	Hypo	23	41	31	9	17	18
chr18:36888141-36888375	chr18	36888141	36888375	NA	NA	NA	NA	NA	NA	Hypo	72	66	50	38	27	31
chr18:41873249-41873509	chr18	41873249	41873509	41747234	41874834	-1	ENSMUSG00000117745	Gm50410	NA	Hypo	100	95	100	57	57	75
chr18:47453261-47453486	chr18	47453261	47453486	47452668	47476331	1	ENSMUSG00000117602	9130209A04Rik	NA	Hypo	82	76	82	60	68	59
chr18:47739927-47740106	chr18	47739927	47740106	47733108	47744937	1	ENSMUSG00000118139	Gm41720	NA	Hypo	84	50	84	39	39	100
chr18:5752347-5752478	chr18	5752347	5752478	5591860	5775467	1	ENSMUSG00000024238	Zeb1	21417	Hypo	90	90	100	71	71	71
chr18:61259152-61259403	chr18	61259152	61259403	61220315	61289924	1	ENSMUSG00000024575	Pde6a	225600	Hypo	100	100	83	100	33	92
chr18:61259152-61259403	chr18	61259152	61259403	61259008	61259972	-1	ENSMUSG00000091957	Rps2-ps10	NA	Hypo	100	100	83	100	33	92
chr18:67396893-67396950	chr18	67396893	67396950	67390717	67402749	1	ENSMUSG00000001473	Tubb6	67951	Hypo	67	53	70	54	41	25
chr18:6865896-6866053	chr18	6865896	6866053	NA	NA	NA	NA	NA	NA	Hypo	93	88	100	40	64	64
chr18:69516711-69516952	chr18	69516711	69516952	69343356	69689079	1	ENSMUSG00000053477	Tcf4	21413	Hypo	92	86	90	87	64	76
chr18:72577901-72578053	chr18	72577901	72578053	NA	NA	NA	NA	NA	NA	Hypo	100	100	100	100	66	83
chr18:7529226-7529567	chr18	7529226	7529567	7347959	7626866	-1	ENSMUSG00000057440	Mpp7	75739	Hypo	95	95	96	66	73	88
chr18:90376925-90377357	chr18	90376925	90377357	NA	NA	NA	NA	NA	NA	Hypo	77	81	50	40	30	25
chr19:10905623-10905700	chr19	10905623	10905700	10895231	10909559	1	ENSMUSG00000024735	Prpf19	28000	Hypo	56	42	34	41	32	20
chr19:32442753-32442949	chr19	32442753	32442949	NA	NA	NA	NA	NA	NA	Hypo	100	95	100	100	100	73
chr19:33068432-33068697	chr19	33068432	33068697	NA	NA	NA	NA	NA	NA	Hypo	71	67	77	53	47	39
chr19:35905462-35905614	chr19	35905462	35905614	35835217	35924578	-1	ENSMUSG00000094707	A830019P07Rik	NA	Hypo	99	100	100	100	57	100
chr19:41846381-41846524	chr19	41846381	41846524	41845972	41848132	-1	ENSMUSG00000047604	Frat2	212398	Hypo	37	31	26	14	27	7
chr19:5307952-5308014	chr19	5307952	5308014	5298331	5308738	1	ENSMUSG00000047658	Gal3st3	545276	Hypo	90	87	84	82	88	59
chr19:6297643-6297927	chr19	6297643	6297927	6276725	6300096	1	ENSMUSG00000024772	Ehd1	13660	Hypo	65	66	54	35	30	51
chr19:6934865-6934982	chr19	6934865	6934982	NA	NA	NA	NA	NA	NA	Hypo	78	78	77	69	46	20
chr19:9683384-9683851	chr19	9683384	9683851	NA	NA	NA	NA	NA	NA	Hypo	73	67	63	48	55	54
chr2:101326953-101327090	chr2	101326953	101327090	NA	NA	NA	NA	NA	NA	Hypo	92	83	100	80	100	50
chr2:102193479-102193614	chr2	102193479	102193614	NA	NA	NA	NA	NA	NA	Hypo	72	80	85	52	54	67
chr2:104128758-104129051	chr2	104128758	104129051	NA	NA	NA	NA	NA	NA	Hypo	61	65	68	46	45	43
chr2:104711102-104711485	chr2	104711102	104711485	104657288	104712169	-1	ENSMUSG00000027175	Tcp11l1	320554	Hypo	72	62	75	57	63	65
chr2:107105799-107106182	chr2	107105799	107106182	NA	NA	NA	NA	NA	NA	Hypo	100	100	75	100	55	56
chr2:112267409-112267458	chr2	112267409	112267458	112265825	112363163	1	ENSMUSG00000027130	Slc12a6	107723	Hypo	63	78	70	58	65	68
chr2:112267409-112267458	chr2	112267409	112267458	112266314	112406319	1	ENSMUSG00000096764	Gm21985	NA	Hypo	63	78	70	58	65	68
chr2:124089085-124089485	chr2	124089085	124089485	NA	NA	NA	NA	NA	NA	Hypo	79	81	73	49	58	64
chr2:127673492-127674820	chr2	127673492	127674820	NA	NA	NA	NA	NA	NA	Hypo	75	74	77	52	64	53
chr2:13658568-13658625	chr2	13658568	13658625	13651021	13794064	-1	ENSMUSG00000003418	St8sia6	241230	Hypo	83	81	83	88	61	100
chr2:13658646-13659115	chr2	13658646	13659115	13651021	13794064	-1	ENSMUSG00000003418	St8sia6	241230	Hypo	86	88	85	77	58	85
chr2:13659937-13660278	chr2	13659937	13660278	13651021	13794064	-1	ENSMUSG00000003418	St8sia6	241230	Hypo	91	100	91	75	47	47
chr2:151869702-151870011	chr2	151869702	151870011	151842927	151874668	1	ENSMUSG00000032852	Rspo4	228770	Hypo	72	53	71	25	43	26
chr2:154357257-154357347	chr2	154357257	154357347	154335380	154373010	-1	ENSMUSG00000027487	Cdk5rap1	66971	Hypo	100	81	87	85	28	85
chr2:161511236-161511591	chr2	161511236	161511591	NA	NA	NA	NA	NA	NA	Hypo	56	21	43	12	27	11
chr2:164571861-164572023	chr2	164571861	164572023	164569695	164573459	-1	ENSMUSG00000074596	Spint3	629747	Hypo	50	46	45	48	28	27
chr2:168034018-168034098	chr2	168034018	168034098	NA	NA	NA	NA	NA	NA	Hypo	92	83	85	81	59	65
chr2:173170706-173170831	chr2	173170706	173170831	NA	NA	NA	NA	NA	NA	Hypo	66	67	50	41	58	42
chr2:173791008-173791156	chr2	173791008	173791156	NA	NA	NA	NA	NA	NA	Hypo	82	81	93	68	72	68
chr2:50766179-50766656	chr2	50766179	50766656	NA	NA	NA	NA	NA	NA	Hypo	100	100	83	50	62	62
chr2:57182672-57182723	chr2	57182672	57182723	57181831	57188257	1	ENSMUSG00000086396	4930555B11Rik	NA	Hypo	71	72	74	61	68	59
chr2:57250564-57250661	chr2	57250564	57250661	57237635	57370719	1	ENSMUSG00000026827	Gpd2	14571	Hypo	93	86	93	100	77	96
chr2:63840279-63840673	chr2	63840279	63840673	NA	NA	NA	NA	NA	NA	Hypo	94	88	94	63	88	84
chr2:71690400-71690521	chr2	71690400	71690521	NA	NA	NA	NA	NA	NA	Hypo	75	84	81	71	57	73
chr2:80314748-80314884	chr2	80314748	80314884	NA	NA	NA	NA	NA	NA	Hypo	44	56	52	31	38	32
chr2:90370907-90371703	chr2	90370907	90371703	90358171	90383161	-1	ENSMUSG00000085547	Gm13767	NA	Hypo	66	100	100	100	100	37
chr2:90373023-90373390	chr2	90373023	90373390	90358171	90383161	-1	ENSMUSG00000085547	Gm13767	NA	Hypo	50	79	71	72	78	71
chr3:101948091-101948258	chr3	101948091	101948258	NA	NA	NA	NA	NA	NA	Hypo	100	100	80	81	74	73
chr3:102170157-102170303	chr3	102170157	102170303	102153583	102204693	-1	ENSMUSG00000027860	Vangl1	229658	Hypo	76	100	90	100	100	100
chr3:10342170-10342277	chr3	10342170	10342277	10339953	10351317	-1	ENSMUSG00000039795	Zfand1	66361	Hypo	90	72	85	73	57	60
chr3:105894534-105894845	chr3	105894534	105894845	105870858	105908926	1	ENSMUSG00000000562	Adora3	11542	Hypo	70	67	66	56	52	40
chr3:105894534-105894845	chr3	105894534	105894845	105870858	105908926	1	ENSMUSG00000000562	Adora3	69296	Hypo	70	67	66	56	52	40
chr3:105894534-105894845	chr3	105894534	105894845	105870903	105924042	1	ENSMUSG00000074344	Tmigd3	69296	Hypo	70	67	66	56	52	40
chr3:109141394-109142090	chr3	109141394	109142090	109123149	109168457	1	ENSMUSG00000040322	Slc25a24	229731	Hypo	92	83	91	36	70	85
chr3:109143790-109144390	chr3	109143790	109144390	109123149	109168457	1	ENSMUSG00000040322	Slc25a24	229731	Hypo	50	100	89	57	50	43
chr3:126511053-126511208	chr3	126511053	126511208	NA	NA	NA	NA	NA	NA	Hypo	92	76	90	66	63	86
chr3:14239688-14239829	chr3	14239688	14239829	NA	NA	NA	NA	NA	NA	Hypo	98	100	98	100	72	72
chr3:145743219-145743417	chr3	145743219	145743417	NA	NA	NA	NA	NA	NA	Hypo	37	38	37	25	25	27
chr3:152265075-152265133	chr3	152265075	152265133	152236982	152266350	-1	ENSMUSG00000039103	Nexn	68810	Hypo	76	68	85	59	58	46
chr3:156802373-156802757	chr3	156802373	156802757	156561794	157316445	1	ENSMUSG00000040037	Negr1	320840	Hypo	79	83	100	66	47	85
chr3:159227901-159228184	chr3	159227901	159228184	159076364	159308081	1	ENSMUSG00000106053	Gm20752	NA	Hypo	96	100	100	71	71	71
chr3:35709765-35710010	chr3	35709765	35710010	NA	NA	NA	NA	NA	NA	Hypo	86	86	80	33	80	71
chr3:50055335-50055858	chr3	50055335	50055858	49892526	50443614	-1	ENSMUSG00000027737	Slc7a11	26570	Hypo	100	100	100	83	100	66
chr3:5518493-5519108	chr3	5518493	5519108	NA	NA	NA	NA	NA	NA	Hypo	91	92	90	90	67	88
chr3:55919347-55919685	chr3	55919347	55919685	55625195	56183701	-1	ENSMUSG00000027799	Nbea	26422	Hypo	85	100	85	100	68	25
chr3:55919347-55919685	chr3	55919347	55919685	55890306	55936699	1	ENSMUSG00000104677	Gm43376	NA	Hypo	85	100	85	100	68	25
chr3:56515589-56515806	chr3	56515589	56515806	NA	NA	NA	NA	NA	NA	Hypo	96	96	96	66	66	100
chr3:68681864-68682076	chr3	68681864	68682076	NA	NA	NA	NA	NA	NA	Hypo	90	92	100	27	66	81
chr3:84148480-84148815	chr3	84148480	84148815	84087933	84155786	-1	ENSMUSG00000033752	Mnd1	76915	Hypo	100	75	92	66	66	66
chr3:88381306-88381544	chr3	88381306	88381544	NA	NA	NA	NA	NA	NA	Hypo	88	80	79	62	71	78
chr3:96489826-96489944	chr3	96489826	96489944	NA	NA	NA	NA	NA	NA	Hypo	64	65	54	25	34	54
chr4:101870199-101870321	chr4	101870199	101870321	NA	NA	NA	NA	NA	NA	Hypo	100	100	100	75	75	75
chr4:102493621-102493899	chr4	102493621	102493899	102087543	102607259	1	ENSMUSG00000028525	Pde4b	18578	Hypo	4	9	19	7	1	6
chr4:107666071-107666398	chr4	107666071	107666398	NA	NA	NA	NA	NA	NA	Hypo	100	100	99	90	66	85
chr4:108284949-108285353	chr4	108284949	108285353	108229724	108301096	-1	ENSMUSG00000034636	Zyg11b	414872	Hypo	100	89	100	59	100	59
chr4:130200770-130200998	chr4	130200770	130200998	NA	NA	NA	NA	NA	NA	Hypo	78	66	66	51	47	64
chr4:130568211-130568358	chr4	130568211	130568358	130531602	130574173	-1	ENSMUSG00000078532	Nkain1	67149	Hypo	35	41	55	38	15	42
chr4:132534272-132534332	chr4	132534272	132534332	NA	NA	NA	NA	NA	NA	Hypo	82	83	93	78	80	80
chr4:134306551-134306914	chr4	134306551	134306914	NA	NA	NA	NA	NA	NA	Hypo	75	73	67	56	60	71
chr4:137115522-137115547	chr4	137115522	137115547	NA	NA	NA	NA	NA	NA	Hypo	78	81	90	83	72	80
chr4:147204139-147204951	chr4	147204139	147204951	NA	NA	NA	NA	NA	NA	Hypo	92	90	87	63	62	88
chr4:148141320-148141450	chr4	148141320	148141450	148130384	148145699	1	ENSMUSG00000029003	Mad2l2	71890	Hypo	57	59	50	59	41	46
chr4:153708551-153708602	chr4	153708551	153708602	NA	NA	NA	NA	NA	NA	Hypo	82	73	67	48	50	54
chr4:17218324-17218828	chr4	17218324	17218828	NA	NA	NA	NA	NA	NA	Hypo	80	90	100	33	73	85
chr4:22905864-22905954	chr4	22905864	22905954	NA	NA	NA	NA	NA	NA	Hypo	98	98	98	100	81	81
chr4:24118722-24119269	chr4	24118722	24119269	NA	NA	NA	NA	NA	NA	Hypo	100	100	100	100	50	100
chr4:31776637-31776698	chr4	31776637	31776698	NA	NA	NA	NA	NA	NA	Hypo	100	100	100	77	75	75
chr4:32466277-32466465	chr4	32466277	32466465	32238804	32586108	1	ENSMUSG00000040270	Bach2	12014	Hypo	77	71	72	63	48	58
chr4:40058984-40059106	chr4	40058984	40059106	NA	NA	NA	NA	NA	NA	Hypo	100	84	84	60	60	60
chr4:46513180-46514009	chr4	46513180	46514009	46493781	46536141	-1	ENSMUSG00000039853	Trim14	74735	Hypo	96	76	75	71	55	87
chr4:48735141-48735301	chr4	48735141	48735301	NA	NA	NA	NA	NA	NA	Hypo	55	36	52	15	49	25
chr4:61952447-61952805	chr4	61952447	61952805	NA	NA	NA	NA	NA	NA	Hypo	100	100	100	100	100	34
chr4:88784716-88784823	chr4	88784716	88784823	NA	NA	NA	NA	NA	NA	Hypo	58	58	58	23	44	21
chr4:88786290-88786702	chr4	88786290	88786702	NA	NA	NA	NA	NA	NA	Hypo	90	82	77	90	42	25
chr4:95073490-95073845	chr4	95073490	95073845	95051534	95167318	1	ENSMUSG00000087366	Junos	NA	Hypo	70	66	60	35	43	54
chr5:100235472-100235580	chr5	100235472	100235580	100220440	100355119	-1	ENSMUSG00000085915	Gm8091	NA	Hypo	77	75	80	61	54	60
chr5:105630407-105630430	chr5	105630407	105630430	NA	NA	NA	NA	NA	NA	Hypo	59	64	66	46	30	40
chr5:105727797-105727891	chr5	105727797	105727891	105699969	105832436	1	ENSMUSG00000046079	Lrrc8d	231549	Hypo	100	97	100	100	90	20
chr5:111419070-111419382	chr5	111419070	111419382	111417362	111457033	1	ENSMUSG00000070576	Mn1	433938	Hypo	67	70	64	53	26	47
chr5:123682653-123682784	chr5	123682653	123682784	123577795	123684618	-1	ENSMUSG00000049550	Clip1	56430	Hypo	19	25	34	18	9	5
chr5:123682653-123682784	chr5	123682653	123682784	123682130	123683468	-1	ENSMUSG00000104877	Gm42651	NA	Hypo	19	25	34	18	9	5
chr5:124317351-124317595	chr5	124317351	124317595	124250959	124327972	-1	ENSMUSG00000038126	Mphosph9	269702	Hypo	62	81	60	50	41	50
chr5:12519832-12519986	chr5	12519832	12519986	12383385	12588948	1	ENSMUSG00000040254	Sema3d	108151	Hypo	100	100	100	75	66	75
chr5:126274132-126274717	chr5	126274132	126274717	NA	NA	NA	NA	NA	NA	Hypo	66	66	64	52	53	40
chr5:131051550-131051933	chr5	131051550	131051933	130872082	131308497	-1	ENSMUSG00000034040	Galnt17	212996	Hypo	80	77	77	100	53	53
chr5:142457158-142457436	chr5	142457158	142457436	142401497	142462011	1	ENSMUSG00000056493	Foxk1	17425	Hypo	55	50	52	38	36	28
chr5:142797671-142797773	chr5	142797671	142797773	142724661	142817662	-1	ENSMUSG00000039477	Tnrc18	231861	Hypo	46	49	49	47	42	33
chr5:147432094-147432318	chr5	147432094	147432318	147430161	147548502	1	ENSMUSG00000029647	Pan3	72587	Hypo	58	52	52	38	46	33
chr5:148152495-148152543	chr5	148152495	148152543	147957320	148316065	1	ENSMUSG00000029651	Mtus2	77521	Hypo	72	58	63	36	47	50
chr5:17244021-17244314	chr5	17244021	17244314	NA	NA	NA	NA	NA	NA	Hypo	93	93	91	67	67	50
chr5:21239565-21239702	chr5	21239565	21239702	21186255	21315132	1	ENSMUSG00000039934	Gsap	212167	Hypo	98	98	98	100	50	78
chr5:21240017-21241069	chr5	21240017	21241069	21186255	21315132	1	ENSMUSG00000039934	Gsap	212167	Hypo	100	100	92	92	52	75
chr5:27361369-27362125	chr5	27361369	27362125	26817203	27727505	1	ENSMUSG00000061576	Dpp6	13483	Hypo	95	90	88	71	80	16
chr5:28316056-28316286	chr5	28316056	28316286	NA	NA	NA	NA	NA	NA	Hypo	81	83	82	73	73	60
chr5:32150257-32150401	chr5	32150257	32150401	32135801	32157842	1	ENSMUSG00000029135	Fosl2	14284	Hypo	68	59	48	48	50	55
chr5:33038897-33039199	chr5	33038897	33039199	NA	NA	NA	NA	NA	NA	Hypo	73	68	84	64	50	36
chr5:33334826-33334976	chr5	33334826	33334976	NA	NA	NA	NA	NA	NA	Hypo	74	77	70	71	62	48
chr5:42138381-42138616	chr5	42138381	42138616	42067960	42216798	1	ENSMUSG00000067285	Gm16223	NA	Hypo	94	100	94	65	100	65
chr5:51005580-51005795	chr5	51005580	51005795	NA	NA	NA	NA	NA	NA	Hypo	100	94	100	61	61	61
chr5:5367996-5368357	chr5	5367996	5368357	4803391	5420312	-1	ENSMUSG00000028926	Cdk14	18647	Hypo	61	85	77	31	66	50
chr5:64037581-64037961	chr5	64037581	64037961	NA	NA	NA	NA	NA	NA	Hypo	72	100	68	56	92	37
chr5:64894033-64894638	chr5	64894033	64894638	NA	NA	NA	NA	NA	NA	Hypo	100	91	100	61	87	61
chr5:71528664-71529199	chr5	71528664	71529199	71442824	71548205	-1	ENSMUSG00000049387	Cox7b2	78174	Hypo	71	60	60	21	66	35
chr5:74705090-74705174	chr5	74705090	74705174	74702598	74728605	1	ENSMUSG00000085657	Gm15984	NA	Hypo	83	81	91	67	57	67
chr5:74721062-74721335	chr5	74721062	74721335	74702598	74728605	1	ENSMUSG00000085657	Gm15984	NA	Hypo	63	54	62	53	31	29
chr5:76931141-76931807	chr5	76931141	76931807	76913249	76951578	-1	ENSMUSG00000029246	Ppat	231327	Hypo	96	100	100	56	56	56
chr5:76931141-76931807	chr5	76931141	76931807	76928372	76947758	1	ENSMUSG00000072852	2310040G07Rik	NA	Hypo	96	100	100	56	56	56
chr5:76934289-76934422	chr5	76934289	76934422	76913249	76951578	-1	ENSMUSG00000029246	Ppat	231327	Hypo	99	100	99	33	33	33
chr5:76934289-76934422	chr5	76934289	76934422	76928372	76947758	1	ENSMUSG00000072852	2310040G07Rik	NA	Hypo	99	100	99	33	33	33
chr5:78129326-78129927	chr5	78129326	78129927	NA	NA	NA	NA	NA	NA	Hypo	100	89	100	50	64	80
chr5:81627603-81627754	chr5	81627603	81627754	81020138	81825133	1	ENSMUSG00000037605	Adgrl3	319387	Hypo	93	100	86	80	75	75
chr5:83449521-83449613	chr5	83449521	83449613	NA	NA	NA	NA	NA	NA	Hypo	88	89	77	62	61	84
chr5:92393260-92393307	chr5	92393260	92393307	92331827	92414628	1	ENSMUSG00000034842	Art3	109979	Hypo	70	52	56	56	48	39
chr5:92616493-92617024	chr5	92616493	92617024	92607954	92675271	-1	ENSMUSG00000050050	Ccdc158	320696	Hypo	100	100	92	100	60	100
chr5:92617463-92617763	chr5	92617463	92617763	92607954	92675271	-1	ENSMUSG00000050050	Ccdc158	320696	Hypo	97	97	97	81	80	70
chr5:95712693-95713080	chr5	95712693	95713080	NA	NA	NA	NA	NA	NA	Hypo	89	88	100	57	66	89
chr5:9933994-9934484	chr5	9933994	9934484	NA	NA	NA	NA	NA	NA	Hypo	89	100	100	75	25	100
chr6:103581476-103582080	chr6	103581476	103582080	103510586	103750211	1	ENSMUSG00000030077	Chl1	12661	Hypo	72	14	73	56	26	75
chr6:104264277-104264412	chr6	104264277	104264412	NA	NA	NA	NA	NA	NA	Hypo	78	93	87	59	68	70
chr6:107331433-107331774	chr6	107331433	107331774	NA	NA	NA	NA	NA	NA	Hypo	96	84	82	85	80	61
chr6:108270496-108270837	chr6	108270496	108270837	108213096	108551109	1	ENSMUSG00000030102	Itpr1	16438	Hypo	97	100	100	100	66	66
chr6:112242183-112242410	chr6	112242183	112242410	NA	NA	NA	NA	NA	NA	Hypo	63	66	59	65	30	26
chr6:114570852-114570954	chr6	114570852	114570954	NA	NA	NA	NA	NA	NA	Hypo	74	100	100	100	51	100
chr6:114600980-114601425	chr6	114600980	114601425	NA	NA	NA	NA	NA	NA	Hypo	71	100	57	23	23	23
chr6:122959793-122960199	chr6	122959793	122960199	122952515	122969875	1	ENSMUSG00000043832	Clec4a3	73149	Hypo	98	98	100	69	100	69
chr6:128299144-128299280	chr6	128299144	128299280	128224288	128300823	-1	ENSMUSG00000030353	Tead4	21679	Hypo	72	70	61	50	53	41
chr6:140988842-140989497	chr6	140988842	140989497	140955609	141044134	1	ENSMUSG00000107638	Gm30524	NA	Hypo	92	77	100	41	77	41
chr6:18758626-18758779	chr6	18758626	18758779	NA	NA	NA	NA	NA	NA	Hypo	85	100	100	91	63	100
chr6:25107307-25107836	chr6	25107307	25107836	NA	NA	NA	NA	NA	NA	Hypo	60	100	90	40	100	83
chr6:26070760-26070997	chr6	26070760	26070997	NA	NA	NA	NA	NA	NA	Hypo	100	97	97	100	20	100
chr6:32585713-32585803	chr6	32585713	32585803	32144268	32588192	-1	ENSMUSG00000029765	Plxna4	243743	Hypo	18	64	62	100	59	50
chr6:41244308-41244365	chr6	41244308	41244365	NA	NA	NA	NA	NA	NA	Hypo	97	100	100	46	100	50
chr6:47764298-47764505	chr6	47764298	47764505	NA	NA	NA	NA	NA	NA	Hypo	92	81	88	85	66	61
chr6:49531171-49531409	chr6	49531171	49531409	NA	NA	NA	NA	NA	NA	Hypo	42	71	37	33	14	62
chr6:52115044-52115247	chr6	52115044	52115247	NA	NA	NA	NA	NA	NA	Hypo	88	84	40	62	83	85
chr6:56247973-56248181	chr6	56247973	56248181	56069804	56652487	-1	ENSMUSG00000004347	Pde1c	18575	Hypo	92	92	92	90	63	76
chr6:66767866-66768100	chr6	66767866	66768100	NA	NA	NA	NA	NA	NA	Hypo	83	57	79	40	40	54
chr6:67004525-67004884	chr6	67004525	67004884	66896397	67021350	1	ENSMUSG00000036402	Gng12	14701	Hypo	100	50	75	66	55	71
chr6:67004525-67004884	chr6	67004525	67004884	66990031	67009260	-1	ENSMUSG00000107634	Gm36816	NA	Hypo	100	50	75	66	55	71
chr6:70713804-70713965	chr6	70713804	70713965	NA	NA	NA	NA	NA	NA	Hypo	66	64	77	87	69	84
chr6:88567745-88568118	chr6	88567745	88568118	88545114	88637950	-1	ENSMUSG00000033182	Kbtbd12	74589	Hypo	76	100	88	23	23	20
chr6:90439178-90439391	chr6	90439178	90439391	NA	NA	NA	NA	NA	NA	Hypo	100	83	100	65	100	50
chr6:90464198-90464262	chr6	90464198	90464262	90462576	90475238	1	ENSMUSG00000030087	Klf15	66277	Hypo	82	75	66	42	35	64
chr6:94772672-94772816	chr6	94772672	94772816	NA	NA	NA	NA	NA	NA	Hypo	63	72	73	65	42	64
chr6:96596842-96596897	chr6	96596842	96596897	96113154	96657198	1	ENSMUSG00000059187	Tafa1	320265	Hypo	100	86	86	62	62	62
chr7:110019628-110019661	chr7	110019628	110019661	109998376	110151202	-1	ENSMUSG00000101585	1600010M07Rik	NA	Hypo	65	52	54	36	28	33
chr7:110019628-110019661	chr7	110019628	110019661	110018274	110056609	1	ENSMUSG00000066232	Ipo7	233726	Hypo	65	52	54	36	28	33
chr7:112432245-112432843	chr7	112432245	112432843	112427505	112591692	1	ENSMUSG00000030770	Parva	57342	Hypo	100	97	100	77	100	100
chr7:113608620-113608692	chr7	113608620	113608692	NA	NA	NA	NA	NA	NA	Hypo	65	81	74	61	74	46
chr7:117494701-117494756	chr7	117494701	117494756	117380979	117673580	1	ENSMUSG00000030657	Xylt1	233781	Hypo	84	91	78	76	76	45
chr7:143082135-143082265	chr7	143082135	143082265	143069153	143094642	-1	ENSMUSG00000009246	Trpm5	56843	Hypo	33	39	33	20	22	8
chr7:14975614-14975848	chr7	14975614	14975848	NA	NA	NA	NA	NA	NA	Hypo	100	100	50	100	53	66
chr7:16909192-16909441	chr7	16909192	16909441	16906490	16910905	1	ENSMUSG00000043017	Ptgir	19222	Hypo	55	67	57	37	52	21
chr7:17269458-17269948	chr7	17269458	17269948	NA	NA	NA	NA	NA	NA	Hypo	100	100	100	61	100	61
chr7:17270361-17270926	chr7	17270361	17270926	NA	NA	NA	NA	NA	NA	Hypo	66	80	80	66	60	60
chr7:20447119-20447485	chr7	20447119	20447485	NA	NA	NA	NA	NA	NA	Hypo	100	90	90	64	64	90
chr7:21380949-21381421	chr7	21380949	21381421	NA	NA	NA	NA	NA	NA	Hypo	78	88	91	63	69	53
chr7:21381865-21381977	chr7	21381865	21381977	NA	NA	NA	NA	NA	NA	Hypo	96	87	87	77	71	76
chr7:24853695-24854138	chr7	24853695	24854138	NA	NA	NA	NA	NA	NA	Hypo	49	60	56	37	47	28
chr7:26857374-26857478	chr7	26857374	26857478	NA	NA	NA	NA	NA	NA	Hypo	51	51	50	26	18	41
chr7:30386035-30387155	chr7	30386035	30387155	NA	NA	NA	NA	NA	NA	Hypo	96	95	97	93	91	65
chr7:4460176-4460578	chr7	4460176	4460578	4445697	4471285	-1	ENSMUSG00000091177	Gm15494	NA	Hypo	87	95	93	84	61	66
chr7:4877906-4878040	chr7	4877906	4878040	4877153	4896973	1	ENSMUSG00000086784	Isoc2a	664994	Hypo	68	59	76	40	46	54
chr7:50057409-50057983	chr7	50057409	50057983	49974864	50866608	1	ENSMUSG00000055409	Nell1	338352	Hypo	57	100	100	25	66	76
chr7:51273813-51274387	chr7	51273813	51274387	NA	NA	NA	NA	NA	NA	Hypo	50	16	71	25	42	16
chr7:57372118-57372500	chr7	57372118	57372500	56716465	57387188	-1	ENSMUSG00000055026	Gabrg3	14407	Hypo	100	100	100	65	65	100
chr7:58424666-58425099	chr7	58424666	58425099	NA	NA	NA	NA	NA	NA	Hypo	80	100	100	54	54	83
chr7:5862148-5862382	chr7	5862148	5862382	NA	NA	NA	NA	NA	NA	Hypo	100	83	100	50	75	50
chr7:59206771-59207006	chr7	59206771	59207006	NA	NA	NA	NA	NA	NA	Hypo	80	100	100	66	71	66
chr7:59208025-59208094	chr7	59208025	59208094	NA	NA	NA	NA	NA	NA	Hypo	100	93	93	75	73	73
chr7:67156254-67156616	chr7	67156254	67156616	NA	NA	NA	NA	NA	NA	Hypo	98	98	100	80	71	71
chr7:82217337-82217898	chr7	82217337	82217898	82173840	82307419	1	ENSMUSG00000030638	Sh3gl3	20408	Hypo	82	100	66	61	80	50
chr7:88634333-88634691	chr7	88634333	88634691	NA	NA	NA	NA	NA	NA	Hypo	100	100	91	70	100	33
chr7:96775212-96775522	chr7	96775212	96775522	96171246	96911093	1	ENSMUSG00000048078	Tenm4	23966	Hypo	90	82	92	69	65	72
chr9:101296862-101297025	chr9	101296862	101297025	NA	NA	NA	NA	NA	NA	Hypo	89	95	100	75	95	80
chr9:102904040-102904258	chr9	102904040	102904258	102834917	102908305	1	ENSMUSG00000032547	Ryk	20187	Hypo	50	42	45	34	36	45
chr9:103664520-103664761	chr9	103664520	103664761	103482947	103761837	-1	ENSMUSG00000042757	Tmem108	81907	Hypo	72	74	79	68	49	60
chr9:105554748-105554783	chr9	105554748	105554783	NA	NA	NA	NA	NA	NA	Hypo	55	50	72	26	52	27
chr9:109247807-109247923	chr9	109247807	109247923	NA	NA	NA	NA	NA	NA	Hypo	75	100	87	37	37	37
chr9:109248255-109248689	chr9	109248255	109248689	NA	NA	NA	NA	NA	NA	Hypo	90	80	100	51	75	40
chr9:114282776-114283035	chr9	114282776	114283035	114237697	114317028	-1	ENSMUSG00000064299	4921528I07Rik	NA	Hypo	86	83	66	66	69	50
chr9:116833805-116834422	chr9	116833805	116834422	116572746	117872681	-1	ENSMUSG00000039607	Rbms3	207181	Hypo	87	81	85	83	78	77
chr9:119313395-119313608	chr9	119313395	119313608	119238432	119322427	-1	ENSMUSG00000036737	Oxsr1	108737	Hypo	45	42	46	48	33	37
chr9:119313395-119313608	chr9	119313395	119313608	119169455	119365553	-1	ENSMUSG00000070280	Slc22a14	382113	Hypo	45	42	46	48	33	37
chr9:120862071-120862182	chr9	120862071	120862182	120861615	120866756	-1	ENSMUSG00000110730	Gm19385	NA	Hypo	57	56	58	38	34	35
chr9:33908593-33909239	chr9	33908593	33909239	33901917	33921449	1	ENSMUSG00000110771	Gm47785	NA	Hypo	66	85	80	75	50	47
chr9:4242001-4242557	chr9	4242001	4242557	NA	NA	NA	NA	NA	NA	Hypo	93	94	80	89	64	30
chr9:50751270-50751437	chr9	50751270	50751437	50751078	50752354	-1	ENSMUSG00000038086	Hspb2	69253	Hypo	72	68	59	49	41	50
chr9:50751270-50751437	chr9	50751270	50751437	50751325	50756636	1	ENSMUSG00000032060	Cryab	12955	Hypo	72	68	59	49	41	50
chr9:52612453-52612589	chr9	52612453	52612589	NA	NA	NA	NA	NA	NA	Hypo	72	72	72	49	49	50
chr9:66123306-66123585	chr9	66123306	66123585	66088133	66126587	-1	ENSMUSG00000032382	Snx1	56440	Hypo	63	72	51	56	49	53
chr9:69050561-69050950	chr9	69050561	69050950	68653786	69388246	1	ENSMUSG00000032238	Rora	19883	Hypo	65	65	71	51	42	42
chr9:71118733-71119019	chr9	71118733	71119019	71110659	71168682	-1	ENSMUSG00000032204	Aqp9	64008	Hypo	87	66	85	72	60	62
chr9:71119381-71119655	chr9	71119381	71119655	71110659	71168682	-1	ENSMUSG00000032204	Aqp9	64008	Hypo	100	100	100	63	100	63
chr9:71971382-71971776	chr9	71971382	71971776	71842688	72111871	-1	ENSMUSG00000032228	Tcf12	21406	Hypo	82	50	80	88	22	89
chr9:74045802-74046064	chr9	74045802	74046064	NA	NA	NA	NA	NA	NA	Hypo	36	30	28	22	35	20
chr9:74636378-74637097	chr9	74636378	74637097	NA	NA	NA	NA	NA	NA	Hypo	90	66	100	50	40	87
chr9:83993031-83993335	chr9	83993031	83993335	83925145	84124240	1	ENSMUSG00000032263	Bckdhb	12040	Hypo	100	100	98	100	100	69
chr9:84221390-84221449	chr9	84221390	84221449	NA	NA	NA	NA	NA	NA	Hypo	93	100	92	87	88	68
chr9:87838595-87838760	chr9	87838595	87838760	NA	NA	NA	NA	NA	NA	Hypo	100	94	88	16	96	100
chr9:88068894-88069133	chr9	88068894	88069133	NA	NA	NA	NA	NA	NA	Hypo	36	30	37	22	22	34
chr9:88822118-88822657	chr9	88822118	88822657	NA	NA	NA	NA	NA	NA	Hypo	94	95	92	40	83	54
chr9:91637858-91638096	chr9	91637858	91638096	NA	NA	NA	NA	NA	NA	Hypo	75	69	69	46	46	45
chr9:93032516-93033180	chr9	93032516	93033180	NA	NA	NA	NA	NA	NA	Hypo	92	88	87	58	72	62
chr9:94639264-94639697	chr9	94639264	94639697	NA	NA	NA	NA	NA	NA	Hypo	85	100	90	50	33	100
chr9:95953881-95953951	chr9	95953881	95953951	95942045	95959393	-1	ENSMUSG00000097777	Gm16794	NA	Hypo	87	69	66	46	38	28
chr9:98455394-98456842	chr9	98455394	98456842	NA	NA	NA	NA	NA	NA	Hypo	100	100	95	28	100	62
chr9:98681911-98682454	chr9	98681911	98682454	NA	NA	NA	NA	NA	NA	Hypo	94	87	96	62	86	62
chrX:119681115-119681372	chrX	119681115	119681372	NA	NA	NA	NA	NA	NA	Hypo	93	93	100	64	64	100
chrX:126822264-126822367	chrX	126822264	126822367	NA	NA	NA	NA	NA	NA	Hypo	100	100	93	55	100	55
chrX:138669346-138669755	chrX	138669346	138669755	137570608	138846946	1	ENSMUSG00000059203	Il1rapl2	60367	Hypo	86	100	100	100	13	93
chrX:151046521-151046548	chrX	151046521	151046548	151046150	151089521	1	ENSMUSG00000025265	Fgd1	14163	Hypo	63	33	31	19	21	12
chrX:158145211-158145567	chrX	158145211	158145567	NA	NA	NA	NA	NA	NA	Hypo	81	100	83	70	100	20
chrX:164354703-164354865	chrX	164354703	164354865	164269371	164373011	1	ENSMUSG00000031379	Pir	69656	Hypo	83	75	100	50	66	59
chrX:169991498-169991873	chrX	169991498	169991873	169685199	170005736	1	ENSMUSG00000035299	Mid1	17318	Hypo	98	98	98	66	21	21
chrX:169993208-169993232	chrX	169993208	169993232	169685199	170005736	1	ENSMUSG00000035299	Mid1	17318	Hypo	37	40	77	100	80	90
chrX:3304210-3304968	chrX	3304210	3304968	NA	NA	NA	NA	NA	NA	Hypo	100	65	75	14	25	33
chrX:40955602-40955916	chrX	40955602	40955916	NA	NA	NA	NA	NA	NA	Hypo	83	85	87	75	56	81
chrX:73660546-73660708	chrX	73660546	73660708	NA	NA	NA	NA	NA	NA	Hypo	70	81	75	57	40	20
chrX:75198888-75198978	chrX	75198888	75198978	75172715	75382615	-1	ENSMUSG00000031196	F8	14069	Hypo	97	97	97	50	75	55
chrX:77970802-77971036	chrX	77970802	77971036	NA	NA	NA	NA	NA	NA	Hypo	91	100	75	50	50	80
chrX:78709693-78710129	chrX	78709693	78710129	NA	NA	NA	NA	NA	NA	Hypo	95	97	100	100	92	50
chrX:84545518-84545661	chrX	84545518	84545661	82948870	85206141	1	ENSMUSG00000045103	Dmd	13405	Hypo	83	100	75	100	61	100
chrX:99403893-99404265	chrX	99403893	99404265	NA	NA	NA	NA	NA	NA	Hypo	42	71	48	40	21	50
chrY:58772071-58772136	chrY	58772071	58772136	NA	NA	NA	NA	NA	NA	Hypo	90	72	75	22	75	75

## Sheet: Curated list of DARs SupTable1B
GeneID	Coordinate	Chromosome	Start	Stop	Strand	Length	GeneID	GeneSymbol	EntrezID	Direction	logFC	logCPM	LR	PValue	Sig	Zcut	AbsZcut	PosteriorVariance	FA1	FA2	FA3	PM1	PM2	PM3
ENSMUSG00000004698	chr12:34097579-34967094	chr12	34097579	34967094	-	869515	ENSMUSG00000004698	Hdac9	79221	Gain	0.226734	6.51447	14.247	0.000160319	1	16.1363	16.1363	1.6328	181	175	178	241	230	235
ENSMUSG00000055421	chr14:93251136-94132619	chr14	93251136	94132619	-	881483	ENSMUSG00000055421	Pcdh9	211712	Gain	0.30586	8.881	41.509	1.17328e-10	1	13.6688	13.6688	1.6162	779	869	952	1131	1461	1238
ENSMUSG00000045083	chr4:35696778-36951929	chr4	35696778	36951929	-	1255151	ENSMUSG00000045083	Lingo2	242384	Gain	0.25771	6.04941	15.5563	8.00823e-05	1	13.2802	13.2802	1.6122	135	120	121	176	170	173
ENSMUSG00000042807	chr1:53846031-54234193	chr1	53846031	54234193	-	388162	ENSMUSG00000042807	Hecw2	329152	Gain	0.235339	6.18144	13.6605	0.000219011	1	13.175	13.175	1.6178	148	135	137	191	181	190
ENSMUSG00000029088	chr5:48546845-49682464	chr5	48546845	49682464	-	1135619	ENSMUSG00000029088	Kcnip4	80334	Gain	0.270277	8.99044	32.8356	1.0029e-08	1	12.9127	12.9127	1.6001	1001	937	950	1283	1485	1285
ENSMUSG00000042256	chr17:42626646-43004339	chr17	42626646	43004339	+	377693	ENSMUSG00000042256	Ptchd4	627626	Gain	0.198853	6.41154	10.6089	0.00112548	1	12.779	12.779	1.6142	163	169	176	214	215	217
ENSMUSG00000026824	chr2:55301814-55488157	chr2	55301814	55488157	+	186343	ENSMUSG00000026824	Kcnj3	16519	Gain	0.329657	5.59302	20.9164	4.79757e-06	1	12.4865	12.4865	1.6006	88	84	85	133	137	122
ENSMUSG00000064329	chr2:66101125-66271181	chr2	66101125	66271181	-	170056	ENSMUSG00000064329	Scn1a	20265	Gain	0.334883	5.39193	19.6872	9.12124e-06	1	10.9066	10.9066	1.5975	71	73	78	107	121	113
ENSMUSG00000038725	chr15:44320792-44464772	chr15	44320792	44464772	+	143980	ENSMUSG00000038725	Pkhd1l1	192190	Gain	0.213543	6.0836	10.8604	0.000982403	1	10.9011	10.9011	1.6025	139	131	129	178	176	164
ENSMUSG00000052613	chr10:72932003-74485663	chr10	72932003	74485663	+	1553660	ENSMUSG00000052613	Pcdh15	11994	Gain	0.221577	6.84405	15.0604	0.000104126	1	10.876	10.876	1.6047	237	219	219	298	298	290
ENSMUSG00000060534	chr18:71386703-72484299	chr18	71386703	72484299	-	1097596	ENSMUSG00000060534	Dcc	13176	Gain	0.28253	5.58626	15.3975	8.71016e-05	1	10.4091	10.4091	1.5854	92	85	89	124	128	128
ENSMUSG00000035916	chr10:107350224-107555939	chr10	107350224	107555939	-	205715	ENSMUSG00000035916	Ptprq	237523	Gain	0.269214	5.62307	14.2273	0.000162005	1	10.1173	10.1173	1.5822	93	90	93	123	140	124
ENSMUSG00000047193	chr9:6928550-7177619	chr9	6928550	7177619	-	249069	ENSMUSG00000047193	Dync2h1	110350	Gain	0.181737	6.24768	8.37634	0.00380138	1	10.1164	10.1164	1.5935	145	153	161	189	190	191
ENSMUSG00000036334	chr3:59224156-59256836	chr3	59224156	59256836	-	32680	ENSMUSG00000036334	Igsf10	242050	Gain	0.196825	6.06474	9.17079	0.00245909	1	9.7227	9.7227	1.5906	129	133	137	168	173	165
ENSMUSG00000007908	chr9:75921979-76043632	chr9	75921979	76043632	+	121653	ENSMUSG00000007908	Hmgcll1	208982	Gain	0.276314	5.49115	14.121	0.000171416	1	9.4263	9.4263	1.5819	85	80	85	108	124	122
ENSMUSG00000051747	chr2:76534324-76812901	chr2	76534324	76812901	-	278577	ENSMUSG00000051747	Ttn	22138	Gain	0.187545	9.11608	16.0572	6.14559e-05	1	9.1891	9.1891	1.5809	1176	1121	1070	1498	1452	1267
ENSMUSG00000062151	chr9:73386704-73915421	chr9	73386704	73915421	-	528717	ENSMUSG00000062151	Unc13c	208898	Gain	0.250749	5.59682	12.2229	0.00047206	1	9.1303	9.1303	1.5706	97	88	90	130	116	130
ENSMUSG00000032625	chr6:12311607-12749252	chr6	12311607	12749252	-	437645	ENSMUSG00000032625	Thsd7a	330267	Gain	0.200447	5.8495	8.73177	0.00312714	1	8.4439	8.4439	1.5703	116	114	112	150	151	135
ENSMUSG00000027559	chr3:14928598-14937441	chr3	14928598	14937441	+	8843	ENSMUSG00000027559	Car3	12350	Gain	0.537579	5.83322	59.6907	1.10999e-14	1	8.3505	8.3505	1.5604	76	83	94	181	155	179
ENSMUSG00000049100	chr3:45332833-45389014	chr3	45332833	45389014	+	56181	ENSMUSG00000049100	Pcdh10	18526	Gain	0.245291	5.51647	11.2895	0.000779469	1	8.349	8.349	1.5644	87	84	90	109	123	122
ENSMUSG00000041644	chr2:110427644-110479690	chr2	110427644	110479690	+	52046	ENSMUSG00000041644	Slc5a12	241612	Gain	0.403962	4.75552	20.6033	5.64993e-06	1	8.2511	8.2511	1.5715	44	44	45	74	83	68
ENSMUSG00000027016	chr2:77240966-77648050	chr2	77240966	77648050	-	407084	ENSMUSG00000027016	Zfp385b	241494	Gain	0.148622	6.30184	5.72094	0.0167637	1	8.154	8.154	1.5642	159	164	166	193	200	187
ENSMUSG00000054976	chr1:81054239-81345438	chr1	81054239	81345438	+	291199	ENSMUSG00000054976	Nyap2	241134	Gain	0.193381	5.86216	8.17319	0.00425141	1	8.1503	8.1503	1.5629	110	118	119	149	152	137
ENSMUSG00000028883	chr5:13174789-13653453	chr5	13174789	13653453	+	478664	ENSMUSG00000028883	Sema3a	20346	Gain	0.251534	5.44544	11.489	0.000700104	1	8.1475	8.1475	1.5695	75	83	89	113	110	115
ENSMUSG00000039375	chr8:55082316-55180014	chr8	55082316	55180014	-	97698	ENSMUSG00000039375	Wdr17	244484	Gain	0.240511	5.50015	10.7789	0.00102664	1	8.0525	8.0525	1.5654	86	84	89	111	121	117
ENSMUSG00000092083	chr1:15357149-15793975	chr1	15357149	15793975	+	436826	ENSMUSG00000092083	Kcnb2	98741	Gain	0.186324	5.89098	7.67974	0.00558441	1	7.9545	7.9545	1.5501	126	115	115	147	152	146
ENSMUSG00000074968	chr2:110485546-110780854	chr2	110485546	110780854	-	295308	ENSMUSG00000074968	Ano3	228432	Gain	0.281863	5.22393	12.9551	0.00031905	1	7.8627	7.8627	1.5662	60	70	76	95	102	97
ENSMUSG00000072294	chr14:100103617-100719681	chr14	100103617	100719681	-	616064	ENSMUSG00000072294	Klf12	16597	Gain	0.301961	6.50245	25.0081	5.70893e-07	1	7.3477	7.3477	1.5568	186	158	154	254	244	233
ENSMUSG00000032897	chr4:120614632-120688776	chr4	120614632	120688776	-	74144	ENSMUSG00000032897	Nfyc	18046	Gain	0.198808	7.13679	13.1398	0.000289089	1	7.2084	7.2084	1.5491	286	280	277	362	378	332
ENSMUSG00000026726	chr2:13281149-13496687	chr2	13281149	13496687	-	215538	ENSMUSG00000026726	Cubn	65969	Gain	0.273007	5.94021	16.7042	4.36837e-05	1	7.0237	7.0237	1.5464	107	115	122	169	152	164
ENSMUSG00000060882	chr6:21212101-21729804	chr6	21212101	21729804	+	517703	ENSMUSG00000060882	Kcnd2	16508	Gain	0.291101	8.05936	33.83	6.01427e-09	1	6.9729	6.9729	1.5305	514	466	507	618	769	760
ENSMUSG00000071001	chr4:43727198-43728110	chr4	43727198	43728110	+	912	ENSMUSG00000071001	Hrct1	100039781	Gain	0.5861	4.01861	27.376	1.67498e-07	1	6.8937	6.8937	1.5462	27	19	20	42	52	50
ENSMUSG00000027867	chr3:99792653-100050638	chr3	99792653	100050638	+	257985	ENSMUSG00000027867	Spag17	74362	Gain	0.231887	5.35292	9.36976	0.00220595	1	6.8933	6.8933	1.5462	78	77	80	108	97	108
ENSMUSG00000078495	chr4:147838431-147900065	chr4	147838431	147900065	-	61634	ENSMUSG00000078495	Zfp984	100041677	Gain	0.307113	4.9243	13.1943	0.000280803	1	6.8902	6.8902	1.5445	52	53	58	78	79	84
ENSMUSG00000019820	chr10:12257931-12745632	chr10	12257931	12745632	-	487701	ENSMUSG00000019820	Utrn	22288	Gain	0.0601585	7.89382	1.41953	0.23348	1	6.8899	6.8899	1.5386	530	529	526	563	555	545
ENSMUSG00000031568	chr8:47986680-48005872	chr8	47986680	48005872	+	19192	ENSMUSG00000031568	Rwdd4a	192174	Gain	0.220491	5.41611	8.73215	0.00312648	1	6.7927	6.7927	1.5511	77	82	89	102	108	115
ENSMUSG00000059003	chr16:9385765-9813744	chr16	9385765	9813744	-	427979	ENSMUSG00000059003	Grin2a	14811	Gain	0.140162	6.12589	4.7744	0.0288859	1	6.6053	6.6053	1.5316	145	144	146	172	171	167
ENSMUSG00000031189	chrX:68403796-68915660	chrX	68403796	68915660	+	511864	ENSMUSG00000031189	Aff2	14266	Gain	0.297781	4.89629	12.2379	0.000468286	1	6.5086	6.5086	1.535	58	51	52	76	79	80
ENSMUSG00000036641	chr2:58701637-58991167	chr2	58701637	58991167	-	289530	ENSMUSG00000036641	Ccdc148	227933	Gain	0.280515	6.45382	21.2791	3.97046e-06	1	6.493	6.493	1.532	174	159	157	236	246	216
ENSMUSG00000026768	chr2:12111443-12306796	chr2	12111443	12306796	-	195353	ENSMUSG00000026768	Itga8	241226	Gain	0.230837	5.26516	8.90707	0.00284069	1	6.4159	6.4159	1.5183	79	72	70	107	92	95
ENSMUSG00000026650	chr2:3410080-3423685	chr2	3410080	3423685	-	13605	ENSMUSG00000026650	Meig1	104362	Gain	0.360869	4.59458	15.1569	9.89382e-05	1	6.4111	6.4111	1.5322	40	39	44	61	64	71
ENSMUSG00000069094	chr3:19277272-19365486	chr3	19277272	19365486	-	88214	ENSMUSG00000069094	Pde7a	18583	Gain	0.210587	5.39373	7.88883	0.00497411	1	6.3158	6.3158	1.5366	83	80	83	100	112	106
ENSMUSG00000036181	chr13:23922790-23923514	chr13	23922790	23923514	+	724	ENSMUSG00000036181	H1f2	50708	Gain	0.233516	5.2095	8.87049	0.00289817	1	6.2243	6.2243	1.5358	74	70	68	96	101	86
ENSMUSG00000012705	chr8:3705770-3709818	chr8	3705770	3709818	+	4048	ENSMUSG00000012705	Retn	57264	Gain	0.347696	4.59004	14.062	0.000176883	1	6.1289	6.1289	1.53	34	43	47	63	72	59
ENSMUSG00000031327	chrX:102400009-102452698	chrX	102400009	102452698	+	52689	ENSMUSG00000031327	Chic1	12212	Gain	0.446507	4.23522	18.6321	1.58528e-05	1	6.1282	6.1282	1.5287	28	28	32	45	60	53
ENSMUSG00000030945	chr7:119153563-119199917	chr7	119153563	119199917	+	46354	ENSMUSG00000030945	Acsm2	233799	Gain	0.307203	4.77046	12.1743	0.000484513	1	6.1275	6.1275	1.5306	53	47	46	79	69	68
ENSMUSG00000090061	chr5:63806446-63967889	chr5	63806446	63967889	+	161443	ENSMUSG00000090061	Nwd2	319807	Gain	0.178888	5.61587	6.30739	0.0120236	1	6.1256	6.1256	1.5179	100	96	99	123	117	125
ENSMUSG00000025991	chr1:67151294-67270426	chr1	67151294	67270426	+	119132	ENSMUSG00000025991	Cps1	227231	Gain	0.232497	5.19501	8.73273	0.00312548	1	6.1217	6.1217	1.5239	73	70	67	102	94	84
ENSMUSG00000035131	chr1:146371367-146778210	chr1	146371367	146778210	+	406843	ENSMUSG00000035131	Brinp3	215378	Gain	0.324189	4.67056	12.8189	0.000343141	1	6.0376	6.0376	1.5284	46	44	44	76	61	66
ENSMUSG00000066392	chr12:88689454-90301709	chr12	88689454	90301709	+	1612255	ENSMUSG00000066392	Nrxn3	18191	Gain	0.216838	6.09427	11.2418	0.000799745	1	5.9994	5.9994	1.5255	129	135	137	185	170	168
ENSMUSG00000034402	chr12:74943991-75224625	chr12	74943991	75224625	-	280634	ENSMUSG00000034402	Kcnh5	238271	Gain	0.196356	5.42334	6.96065	0.00833219	1	5.9411	5.9411	1.515	93	81	80	107	112	103
ENSMUSG00000042942	chr18:10324933-10562945	chr18	10324933	10562945	+	238012	ENSMUSG00000042942	Greb1l	381157	Gain	0.116059	6.32409	3.52069	0.0606074	1	5.9385	5.9385	1.5123	161	171	177	189	195	193
ENSMUSG00000093803	chr9:124195310-124204755	chr9	124195310	124204755	+	9445	ENSMUSG00000093803	Ppp2r3d	19054	Gain	0.144435	5.93419	4.70679	0.0300437	1	5.9382	5.9382	1.5346	122	128	129	153	150	144
ENSMUSG00000029772	chr6:29768378-29912309	chr6	29768378	29912309	+	143931	ENSMUSG00000029772	Ahcyl2	74340	Gain	0.124662	6.19504	3.87723	0.0489451	1	5.9313	5.9313	1.5157	147	155	160	172	182	176
ENSMUSG00000055041	chr15:76783903-76786089	chr15	76783903	76786089	+	2186	ENSMUSG00000055041	Commd5	66398	Gain	0.146632	5.88715	4.7593	0.0291404	1	5.8442	5.8442	1.5196	132	117	117	143	146	144
ENSMUSG00000046516	chr16:38167332-38173125	chr16	38167332	38173125	+	5793	ENSMUSG00000046516	Cox17	12856	Gain	0.213323	5.27085	7.63735	0.00571719	1	5.8437	5.8437	1.5293	79	72	74	93	100	99
ENSMUSG00000063663	chrX:107779451-107877965	chrX	107779451	107877965	-	98514	ENSMUSG00000063663	Brwd3	382236	Gain	0.251678	4.99192	9.2287	0.00238251	1	5.751	5.751	1.5064	57	59	63	76	87	82
ENSMUSG00000043668	chr8:90973665-91075654	chr8	90973665	91075654	-	101989	ENSMUSG00000043668	Tox3	244579	Gain	0.0923256	6.66827	2.49667	0.114087	1	5.5643	5.5643	1.5096	220	221	218	246	247	230
ENSMUSG00000025902	chr1:4561151-4567624	chr1	4561151	4567624	-	6473	ENSMUSG00000025902	Sox17	20671	Gain	0.222902	5.13666	7.80486	0.0052106	1	5.5629	5.5629	1.5091	77	63	63	84	93	90
ENSMUSG00000028383	chr4:59581515-59618694	chr4	59581515	59618694	+	37179	ENSMUSG00000028383	Hsdl2	72479	Gain	0.129218	6.04363	3.93475	0.0472981	1	5.5612	5.5612	1.511	135	138	141	157	163	158
ENSMUSG00000031870	chr9:8890017-8968612	chr9	8890017	8968612	+	78595	ENSMUSG00000031870	Pgr	18667	Gain	0.217471	6.63923	13.6483	0.000220441	1	5.5173	5.5173	1.5211	196	196	195	256	275	235
ENSMUSG00000040329	chr3:7637088-7678820	chr3	7637088	7678820	-	41732	ENSMUSG00000040329	Il7	16196	Gain	0.28655	4.7273	10.3741	0.00127798	1	5.4684	5.4684	1.5163	50	47	47	74	66	67
ENSMUSG00000025964	chr1:63484880-63635263	chr1	63484880	63635263	+	150383	ENSMUSG00000025964	Adam23	23792	Gain	0.212263	5.19246	7.28047	0.00697081	1	5.4669	5.4669	1.5099	77	67	69	84	98	94
ENSMUSG00000026580	chr1:163942833-163977595	chr1	163942833	163977595	+	34762	ENSMUSG00000026580	Selp	20344	Gain	0.39715	4.25138	15.0088	0.000107012	1	5.4667	5.4667	1.5113	36	29	28	59	45	52
ENSMUSG00000054942	chr3:151979096-152046073	chr3	151979096	152046073	-	66977	ENSMUSG00000054942	Miga1	215708	Gain	0.142401	5.851	4.4241	0.0354348	1	5.4651	5.4651	1.5112	118	119	121	139	145	137
ENSMUSG00000027792	chr3:73543138-73615767	chr3	73543138	73615767	-	72629	ENSMUSG00000027792	Bche	12038	Gain	0.209711	5.20926	7.16739	0.00742405	1	5.465	5.465	1.5083	74	71	71	98	90	91
ENSMUSG00000054409	chr15:43726741-43733462	chr15	43726741	43733462	-	6721	ENSMUSG00000054409	Tmem74	239408	Gain	0.307974	4.59872	11.1416	0.000844111	1	5.3765	5.3765	1.498	44	42	43	61	68	62
ENSMUSG00000036737	chr9:119067498-119154475	chr9	119067498	119154475	-	86977	ENSMUSG00000036737	Oxsr1	108737	Gain	0.0655447	7.3576	1.51326	0.218643	1	5.3717	5.3717	1.5127	363	362	362	386	384	379
ENSMUSG00000059645	chr5:26379756-26469310	chr5	26379756	26469310	+	89554	ENSMUSG00000059645	Gm7361	664837	Gain	0.160686	5.61986	5.10376	0.0238741	1	5.3705	5.3705	1.5019	101	100	99	130	117	115
ENSMUSG00000114828	chr13:37840989-37851711	chr13	37840989	37851711	-	10722	ENSMUSG00000114828	AI463229	100042802	Gain	0.244178	4.92742	8.40974	0.00373216	1	5.2827	5.2827	1.5196	50	59	63	76	83	74
ENSMUSG00000029761	chr6:34575433-34752404	chr6	34575433	34752404	+	176971	ENSMUSG00000029761	Cald1	109624	Gain	0.182778	5.38587	5.93305	0.0148595	1	5.2822	5.2822	1.5183	85	82	83	104	103	104
ENSMUSG00000028005	chr3:81939311-81982018	chr3	81939311	81982018	-	42707	ENSMUSG00000028005	Gucy1b1	54195	Gain	0.323158	4.50427	11.6167	0.000653633	1	5.282	5.282	1.5144	40	40	39	63	62	55
ENSMUSG00000041014	chr14:38086093-39195045	chr14	38086093	39195045	-	1108952	ENSMUSG00000041014	Nrg3	18183	Gain	0.293839	4.64565	10.4255	0.00124285	1	5.2793	5.2793	1.497	45	45	45	65	71	60
ENSMUSG00000036790	chrX:65692535-65705008	chrX	65692535	65705008	+	12473	ENSMUSG00000036790	Slitrk2	245450	Gain	0.338671	4.41363	12.0927	0.000506207	1	5.1913	5.1913	1.5087	45	33	32	52	64	54
ENSMUSG00000026482	chr1:152392513-152642089	chr1	152392513	152642089	-	249576	ENSMUSG00000026482	Rgl1	19731	Gain	0.118228	6.1091	3.37854	0.0660506	1	5.1911	5.1911	1.4886	152	143	142	166	167	164
ENSMUSG00000035580	chr17:52909535-53286892	chr17	52909535	53286892	+	377357	ENSMUSG00000035580	Kcnh8	211468	Gain	0.280517	4.69107	9.75492	0.00178843	1	5.1888	5.1888	1.4915	51	45	45	71	64	66
ENSMUSG00000068794	chr6:7997100-8193709	chr6	7997100	8193709	-	196609	ENSMUSG00000068794	Col28a1	213945	Gain	0.2316	4.98498	7.80209	0.00521859	1	5.1884	5.1884	1.4923	59	60	62	83	79	79
ENSMUSG00000032343	chr9:80215467-80347707	chr9	80215467	80347707	-	132240	ENSMUSG00000032343	Impg1	63859	Gain	0.303722	4.57227	10.684	0.00108063	1	5.1879	5.1879	1.5013	51	39	37	66	63	58
ENSMUSG00000036617	chr2:19915018-20815346	chr2	19915018	20815346	+	900328	ENSMUSG00000036617	Etl4	208618	Gain	0.169495	6.28331	7.38404	0.00658053	1	5.1063	5.1063	1.5053	166	155	154	192	202	186
ENSMUSG00000035367	chr13:58550062-58558963	chr13	58550062	58558963	+	8901	ENSMUSG00000035367	Rmi1	74386	Gain	0.1814	6.17085	8.11457	0.0043911	1	5.104	5.104	1.5167	148	144	143	180	190	170
ENSMUSG00000028126	chr3:94965841-95014241	chr3	94965841	95014241	-	48400	ENSMUSG00000028126	Pip5k1a	18720	Gain	0.161717	5.54328	4.99631	0.0254014	1	5.0948	5.0948	1.5036	93	93	98	106	120	117
ENSMUSG00000031639	chr8:45848702-45864112	chr8	45848702	45864112	-	15410	ENSMUSG00000031639	Tlr3	142980	Gain	0.289905	4.62033	10.0118	0.00155542	1	5.0943	5.0943	1.4967	43	43	47	57	71	64
ENSMUSG00000055761	chr4:20111029-20779990	chr4	20111029	20779990	-	668961	ENSMUSG00000055761	Nkain3	269513	Gain	0.143538	5.74513	4.30109	0.038088	1	5.0932	5.0932	1.4985	110	110	112	125	141	125
ENSMUSG00000002699	chr11:33996928-34042281	chr11	33996928	34042281	+	45353	ENSMUSG00000002699	Lcp2	16822	Gain	0.356073	4.31605	12.6085	0.000384006	1	5.0929	5.0929	1.5085	35	34	32	63	52	45
ENSMUSG00000051351	chr4:136011479-136021253	chr4	136011479	136021253	+	9774	ENSMUSG00000051351	Zfp46	22704	Gain	0.140426	7.25136	6.76185	0.00931274	1	5.0541	5.0541	1.4885	336	311	308	373	382	365
ENSMUSG00000040452	chr15:20448967-21598507	chr15	20448967	21598507	+	1149540	ENSMUSG00000040452	Cdh12	215654	Gain	0.30616	5.99147	21.3645	3.79734e-06	1	5.0532	5.0532	1.5057	109	115	123	160	186	166
ENSMUSG00000029334	chr5:99077632-99185042	chr5	99077632	99185042	-	107410	ENSMUSG00000029334	Prkg2	19092	Gain	0.272	4.69109	9.17991	0.00244686	1	5.0056	5.0056	1.4829	46	47	49	67	68	65
ENSMUSG00000050334	chr13:83869500-83889427	chr13	83869500	83889427	+	19927	ENSMUSG00000050334	C130071C03Rik	320203	Gain	0.413698	4.08173	14.6773	0.000127576	1	5.0038	5.0038	1.4933	31	25	25	42	54	43
ENSMUSG00000041734	chr3:86985900-87082084	chr3	86985900	87082084	-	96184	ENSMUSG00000041734	Kirrel	170643	Gain	0.0731908	7.00943	1.73114	0.188266	1	4.9994	4.9994	1.4973	286	283	279	308	306	292
ENSMUSG00000060988	chr2:54326217-55008321	chr2	54326217	55008321	+	682104	ENSMUSG00000060988	Galnt13	271786	Gain	0.41615	4.87194	23.214	1.44935e-06	1	4.9994	4.9994	1.4982	52	45	46	76	93	77
ENSMUSG00000038250	chr8:81707353-81741631	chr8	81707353	81741631	-	34278	ENSMUSG00000038250	Usp38	74841	Gain	0.114099	6.12731	3.16867	0.0750634	1	4.9948	4.9948	1.5044	151	147	146	164	177	161
ENSMUSG00000025044	chr8:39996284-40095790	chr8	39996284	40095790	-	99506	ENSMUSG00000025044	Msr1	20288	Gain	0.251128	4.78965	8.26814	0.00403468	1	4.9127	4.9127	1.4897	47	52	56	65	78	69
ENSMUSG00000028478	chr4:44003816-44032846	chr4	44003816	44032846	+	29030	ENSMUSG00000028478	Clta	12757	Gain	0.157401	5.53872	4.72466	0.029733	1	4.9124	4.9124	1.5062	99	92	93	108	120	113
ENSMUSG00000014859	chr8:106024295-106032002	chr8	106024295	106032002	+	7707	ENSMUSG00000014859	E2f4	104394	Gain	0.13247	5.83646	3.80714	0.0510344	1	4.9107	4.9107	1.4918	121	116	120	128	144	142
ENSMUSG00000041084	chr3:130489566-130503093	chr3	130489566	130503093	-	13527	ENSMUSG00000041084	Ostc	66357	Gain	0.308947	4.47609	10.4685	0.00121426	1	4.9058	4.9058	1.4884	39	39	40	61	57	57
ENSMUSG00000037913	chr5:65215558-65249524	chr5	65215558	65249524	-	33966	ENSMUSG00000037913	Tmem156	243025	Gain	0.288654	4.57635	9.69063	0.0018521	1	4.9053	4.9053	1.4914	37	45	47	70	56	60
ENSMUSG00000016087	chr9:32333500-32454728	chr9	32333500	32454728	-	121228	ENSMUSG00000016087	Fli1	14247	Gain	0.261384	4.72742	8.65453	0.0032625	1	4.9017	4.9017	1.4982	52	46	49	65	66	73
ENSMUSG00000031808	chr8:72021372-72039951	chr8	72021372	72039951	+	18579	ENSMUSG00000031808	Slc27a1	26457	Gain	0.121793	7.45079	5.32774	0.0209886	1	4.8584	4.8584	1.5011	364	369	380	432	406	434
ENSMUSG00000036510	chr8:99751103-100144298	chr8	99751103	100144298	-	393195	ENSMUSG00000036510	Cdh8	12564	Gain	0.350969	5.076	18.5163	1.68457e-05	1	4.8404	4.8404	1.4859	64	56	55	91	101	83
ENSMUSG00000034755	chrX:119199954-119820319	chrX	119199954	119820319	+	620365	ENSMUSG00000034755	Pcdh11x	245578	Gain	0.2692	4.65821	8.83417	0.00295641	1	4.8196	4.8196	1.4927	48	45	46	62	72	61
ENSMUSG00000093812	chr9:102616847-102633884	chr9	102616847	102633884	+	17037	ENSMUSG00000093812	Gm5627	434510	Gain	0.389319	4.11845	13.3424	0.000259476	1	4.8181	4.8181	1.4905	31	26	28	44	48	49
ENSMUSG00000015243	chr4:53030789-53159988	chr4	53030789	53159988	-	129199	ENSMUSG00000015243	Abca1	11303	Gain	0.165161	6.89909	8.52736	0.00349847	1	4.7977	4.7977	1.5018	263	237	233	313	282	295
ENSMUSG00000072663	chr15:9578279-9748954	chr15	9578279	9748954	-	170675	ENSMUSG00000072663	Spef2	320277	Gain	0.165743	5.40074	4.91775	0.0265821	1	4.7275	4.7275	1.4901	80	85	91	104	99	108
ENSMUSG00000024614	chr18:90528278-90561391	chr18	90528278	90561391	+	33113	ENSMUSG00000024614	Tmx3	67988	Gain	0.234955	4.84202	7.45194	0.00633682	1	4.7271	4.7271	1.503	56	52	55	66	76	76
ENSMUSG00000019775	chr10:5775663-5872413	chr10	5775663	5872413	-	96750	ENSMUSG00000019775	Rgs17	56533	Gain	0.277803	4.58548	9.0305	0.00265511	1	4.725	4.725	1.4973	44	42	45	59	60	67
ENSMUSG00000073684	chr4:155333168-155341144	chr4	155333168	155341144	+	7976	ENSMUSG00000073684	Faap20	67513	Gain	0.128091	5.84372	3.571	0.058797	1	4.7212	4.7212	1.5009	124	117	119	132	143	140
ENSMUSG00000029695	chr6:23072172-23132985	chr6	23072172	23132985	-	60813	ENSMUSG00000029695	Aass	30956	Gain	0.326046	4.34757	10.8096	0.00100976	1	4.7192	4.7192	1.4977	36	34	36	55	52	54
ENSMUSG00000075389	chr11:120077476-120080682	chr11	120077476	120080682	-	3206	ENSMUSG00000075389	2810410L24Rik	100042332	Gain	0.276073	4.59423	8.9632	0.00275472	1	4.7186	4.7186	1.4825	51	41	40	62	65	60
ENSMUSG00000034488	chr13:88969591-89471344	chr13	88969591	89471344	+	501753	ENSMUSG00000034488	Edil3	13612	Gain	0.319259	4.37843	10.5585	0.00115655	1	4.7171	4.7171	1.518	45	32	32	53	52	59
ENSMUSG00000035681	chr10:112105803-112302209	chr10	112105803	112302209	+	196406	ENSMUSG00000035681	Kcnc2	268345	Gain	0.287628	5.97809	18.7922	1.45762e-05	1	4.6659	4.6659	1.4812	127	111	111	159	184	159
ENSMUSG00000045613	chr6:36364928-36505573	chr6	36364928	36505573	+	140645	ENSMUSG00000045613	Chrm2	243764	Gain	0.292957	4.48107	9.45591	0.0021047	1	4.6383	4.6383	1.4812	43	37	40	51	62	61
ENSMUSG00000021596	chr13:76530481-77181403	chr13	76530481	77181403	+	650922	ENSMUSG00000021596	Mctp1	78771	Gain	0.114217	6.02085	3.04912	0.0807808	1	4.6377	4.6377	1.4773	137	138	137	161	157	148
ENSMUSG00000037605	chr5:81167600-81980556	chr5	81167600	81980556	+	812956	ENSMUSG00000037605	Adgrl3	319387	Gain	0.211359	6.45347	12.1448	0.000492262	1	4.6342	4.6342	1.4963	169	169	180	205	238	227
ENSMUSG00000056900	chr3:32870432-32992224	chr3	32870432	32992224	+	121792	ENSMUSG00000056900	Usp13	72607	Gain	0.136408	5.70301	3.81712	0.0507314	1	4.6329	4.6329	1.4859	115	106	103	133	123	122
ENSMUSG00000064373	chr15:3300249-3309992	chr15	3300249	3309992	+	9743	ENSMUSG00000064373	Selenop	20363	Gain	0.196828	5.09363	5.96984	0.0145526	1	4.6313	4.6313	1.4961	62	67	72	88	77	90
ENSMUSG00000030271	chr6:113303871-113311838	chr6	113303871	113311838	+	7967	ENSMUSG00000030271	Ogg1	18294	Gain	0.0986397	6.269	2.49548	0.114173	1	4.5443	4.5443	1.4808	171	163	162	186	182	181
ENSMUSG00000024454	chr18:38070024-38088073	chr18	38070024	38088073	-	18049	ENSMUSG00000024454	Hdac3	15183	Gain	0.215076	4.92735	6.5404	0.0105452	1	4.5438	4.5438	1.4978	59	58	59	75	82	72
ENSMUSG00000044976	chr9:74017613-74190485	chr9	74017613	74190485	+	172872	ENSMUSG00000044976	Wdr72	546144	Gain	0.241968	4.7431	7.49359	0.00619191	1	4.5428	4.5428	1.4846	56	47	48	68	66	70
ENSMUSG00000046000	chr5:97530068-97540189	chr5	97530068	97540189	-	10121	ENSMUSG00000046000	Naa11	97243	Gain	0.40965	3.97174	13.4688	0.000242565	1	4.5412	4.5412	1.4885	24	25	26	40	50	38
ENSMUSG00000022676	chr16:14523716-14527259	chr16	14523716	14527259	+	3543	ENSMUSG00000022676	Snai2	20583	Gain	0.370469	4.11216	12.0717	0.000511933	1	4.5411	4.5411	1.4803	33	28	25	50	52	37
ENSMUSG00000061816	chr1:66963454-66987091	chr1	66963454	66987091	-	23637	ENSMUSG00000061816	Myl1	17901	Gain	0.194216	5.09086	5.80465	0.0159838	1	4.5404	4.5404	1.4794	68	65	68	77	88	89
ENSMUSG00000029012	chr5:22691478-22755358	chr5	22691478	22755358	-	63880	ENSMUSG00000029012	Orc5	26429	Gain	0.236177	4.78197	7.29301	0.00692234	1	4.5392	4.5392	1.476	52	52	52	65	79	65
ENSMUSG00000031933	chr9:14797110-14815247	chr9	14797110	14815247	-	18137	ENSMUSG00000031933	Izumo1r	64931	Gain	0.314791	4.34753	10.0904	0.00149047	1	4.5385	4.5385	1.4817	37	34	36	55	50	55
ENSMUSG00000026904	chr2:61876815-62157087	chr2	61876815	62157087	+	280272	ENSMUSG00000026904	Slc4a10	94229	Gain	0.209651	4.96826	6.34992	0.0117386	1	4.538	4.538	1.4758	55	60	67	75	77	83
ENSMUSG00000058571	chr14:117162332-118216941	chr14	117162332	118216941	+	1054609	ENSMUSG00000058571	Gpc6	23888	Gain	0.151383	6.96742	7.30441	0.00687857	1	4.5047	4.5047	1.4823	268	251	258	296	312	317
ENSMUSG00000044162	chr6:65567382-65611024	chr6	65567382	65611024	+	43642	ENSMUSG00000044162	Tnip3	414084	Gain	0.365232	4.10604	11.6987	0.000625422	1	4.4534	4.4534	1.4896	35	27	24	50	49	39
ENSMUSG00000032948	chr16:75337402-75382960	chr16	75337402	75382960	-	45558	ENSMUSG00000032948	Lipi	320355	Gain	0.353123	4.15393	11.2754	0.000785428	1	4.4529	4.4529	1.4854	28	31	31	55	47	40
ENSMUSG00000037894	chr3:137570248-137572683	chr3	137570248	137572683	+	2435	ENSMUSG00000037894	H2az1	51788	Gain	0.193473	5.06891	5.698	0.0169843	1	4.4521	4.4521	1.484	67	65	66	82	89	79
ENSMUSG00000109284	chr7:118191508-118196061	chr7	118191508	118196061	+	4553	ENSMUSG00000109284	B230311B06Rik	381914	Gain	0.353598	4.15447	11.3058	0.000772642	1	4.4519	4.4519	1.4699	29	28	33	37	52	53
ENSMUSG00000053470	chr6:71565954-71609963	chr6	71565954	71609963	-	44009	ENSMUSG00000053470	Kdm3a	104263	Gain	0.0971829	6.27042	2.42358	0.119521	1	4.451	4.451	1.4821	176	161	160	184	180	185
ENSMUSG00000046178	chr6:8948154-9259863	chr6	8948154	9259863	+	311709	ENSMUSG00000046178	Nxph1	18231	Gain	0.33292	5.6927	22.2691	2.36984e-06	1	4.4369	4.4369	1.4875	83	90	102	118	161	142
ENSMUSG00000037725	chr8:22658168-22675835	chr8	22658168	22675835	-	17667	ENSMUSG00000037725	Ckap2	80986	Gain	0.259174	4.58545	7.87492	0.00501252	1	4.3628	4.3628	1.4921	44	43	46	57	63	64
ENSMUSG00000021322	chr13:20978273-21220787	chr13	20978273	21220787	+	242514	ENSMUSG00000021322	Aoah	27052	Gain	0.225507	4.79678	6.70891	0.00959322	1	4.3609	4.3609	1.4742	54	52	53	79	61	70
ENSMUSG00000068130	chr2:150244400-150293421	chr2	150244400	150293421	-	49021	ENSMUSG00000068130	Zfp442	668923	Gain	0.376526	4.03731	11.9065	0.000559393	1	4.3608	4.3608	1.5097	27	26	28	41	49	42
ENSMUSG00000041301	chr6:18170686-18322769	chr6	18170686	18322769	+	152083	ENSMUSG00000041301	Cftr	12638	Gain	0.234852	4.7351	7.03377	0.00799868	1	4.3598	4.3598	1.47	53	48	50	69	61	72
ENSMUSG00000024304	chr18:16721934-16942303	chr18	16721934	16942303	-	220369	ENSMUSG00000024304	Cdh2	12558	Gain	0.103653	6.12267	2.61142	0.106097	1	4.3595	4.3595	1.4911	148	147	151	162	167	168
ENSMUSG00000031651	chr8:43582843-43633531	chr8	43582843	43633531	-	50688	ENSMUSG00000031651	Triml1	244448	Gain	0.275098	4.4949	8.42095	0.00370923	1	4.3592	4.3592	1.4838	41	41	41	57	65	52
ENSMUSG00000040693	chr1:96744918-96800027	chr1	96744918	96800027	-	55109	ENSMUSG00000040693	Slco4c1	227394	Gain	0.390673	3.98508	12.3883	0.000432037	1	4.3585	4.3585	1.4901	29	24	24	41	47	40
ENSMUSG00000059832	chr3:92730381-92734554	chr3	92730381	92734554	-	4173	ENSMUSG00000059832	Kprp	433619	Gain	0.363371	4.08771	11.4552	0.000712927	1	4.3585	4.3585	1.485	30	28	27	43	54	39
ENSMUSG00000008035	chrX:10583604-10585941	chrX	10583604	10585941	+	2337	ENSMUSG00000008035	Mid1ip1	68041	Gain	0.126301	5.76065	3.35445	0.0670235	1	4.3584	4.3584	1.4682	118	109	113	125	128	138
ENSMUSG00000063804	chr10:45252713-45362410	chr10	45252713	45362410	-	109697	ENSMUSG00000063804	Lin28b	380669	Gain	0.194492	5.03411	5.65731	0.0173828	1	4.3578	4.3578	1.4817	66	62	65	75	86	83
ENSMUSG00000044951	chr13:32884807-32967947	chr13	32884807	32967947	-	83140	ENSMUSG00000044951	Mylk4	238564	Gain	0.17819	5.17467	5.09895	0.0239404	1	4.3576	4.3576	1.4872	74	71	71	88	92	87
ENSMUSG00000066800	chr1:153625089-153644441	chr1	153625089	153644441	+	19352	ENSMUSG00000066800	Rnasel	24014	Gain	0.22493	4.80486	6.70212	0.00962985	1	4.3572	4.3572	1.4833	54	51	55	60	77	74
ENSMUSG00000097888	chr18:5162839-5165731	chr18	5162839	5165731	-	2892	ENSMUSG00000097888	Gm26682	102637682	Gain	0.226979	4.78959	6.76876	0.00927673	1	4.3531	4.3531	1.4867	54	50	54	64	68	77
ENSMUSG00000059898	chr18:20093987-20135465	chr18	20093987	20135465	-	41478	ENSMUSG00000059898	Dsc3	13507	Gain	0.250464	4.63706	7.57357	0.00592304	1	4.3522	4.3522	1.4999	47	46	46	62	68	60
ENSMUSG00000021614	chr13:89803429-89891146	chr13	89803429	89891146	-	87717	ENSMUSG00000021614	Vcan	13003	Gain	0.248957	6.09503	14.7833	0.000120602	1	4.2997	4.2997	1.5072	140	126	125	169	197	167
ENSMUSG00000027855	chr3:102725815-102843416	chr3	102725815	102843416	-	117601	ENSMUSG00000027855	Sycp1	20957	Gain	0.544919	3.50861	17.2934	3.20305e-05	1	4.272	4.272	1.4845	14	16	17	39	30	28
ENSMUSG00000063297	chr7:54484936-54918636	chr7	54484936	54918636	+	433700	ENSMUSG00000063297	Luzp2	233271	Gain	0.319337	4.24568	9.77972	0.00176447	1	4.2718	4.2718	1.4839	35	32	32	53	48	48
ENSMUSG00000039315	chr5:38858951-39034201	chr5	38858951	39034201	-	175250	ENSMUSG00000039315	Clnk	27278	Gain	0.192141	5.02414	5.49513	0.0190695	1	4.2709	4.2709	1.4719	61	66	65	84	87	71
ENSMUSG00000046755	chr11:91466112-91468381	chr11	91466112	91468381	-	2269	ENSMUSG00000046755	Kif2b	73470	Gain	0.587283	3.41314	18.6714	1.55298e-05	1	4.2708	4.2708	1.4762	19	12	11	36	26	30
ENSMUSG00000059493	chrX:160616286-160942437	chrX	160616286	160942437	-	326151	ENSMUSG00000059493	Nhs	195727	Gain	0.200263	4.95817	5.76773	0.0163231	1	4.2706	4.2706	1.4801	67	57	58	75	77	80
ENSMUSG00000040296	chr4:40203775-40239843	chr4	40203775	40239843	-	36068	ENSMUSG00000040296	Ddx58	230073	Gain	0.22503	6.24551	12.7946	0.00034762	1	4.2685	4.2685	1.4765	138	145	160	180	196	208
ENSMUSG00000055560	chr13:67546786-67591421	chr13	67546786	67591421	-	44635	ENSMUSG00000055560	Zfp459	328274	Gain	0.184996	5.08779	5.26165	0.0218003	1	4.265	4.265	1.4824	69	64	69	74	89	89
ENSMUSG00000020321	chr11:21506692-21521934	chr11	21506692	21521934	-	15242	ENSMUSG00000020321	Mdh1	17449	Gain	0.176062	5.96877	7.07779	0.0078045	1	4.2221	4.2221	1.4926	134	120	125	149	152	166
ENSMUSG00000059772	chr7:126288099-126294955	chr7	126288099	126294955	-	6856	ENSMUSG00000059772	Slx1b	75764	Gain	0.141325	5.50634	3.75722	0.0525799	1	4.1821	4.1821	1.4741	93	94	94	111	113	106
ENSMUSG00000031079	chrX:20944447-20955934	chrX	20944447	20955934	-	11487	ENSMUSG00000031079	Zfp300	245368	Gain	0.362174	4.03718	11.0394	0.000891957	1	4.1797	4.1797	1.4723	27	27	28	43	44	44
ENSMUSG00000041886	chr12:119354133-119430669	chr12	119354133	119430669	+	76536	ENSMUSG00000041886	Macc1	238455	Gain	0.365532	4.02441	11.1519	0.000839472	1	4.1788	4.1788	1.5025	29	26	26	40	48	42
ENSMUSG00000047606	chr9:89605986-89620787	chr9	89605986	89620787	-	14801	ENSMUSG00000047606	Ankrd34c	330998	Gain	0.209733	4.85623	5.99587	0.0143394	1	4.1783	4.1783	1.4817	52	57	59	75	74	68
ENSMUSG00000048216	chr6:13834405-13839951	chr6	13834405	13839951	-	5546	ENSMUSG00000048216	Gpr85	64450	Gain	0.279074	4.41825	8.29346	0.00397881	1	4.178	4.178	1.4702	39	38	39	51	62	52
ENSMUSG00000029212	chr5:71815264-72306915	chr5	71815264	72306915	+	491651	ENSMUSG00000029212	Gabrb1	14400	Gain	0.151014	5.39584	4.07622	0.043491	1	4.1768	4.1768	1.4821	79	86	93	95	107	105
ENSMUSG00000036949	chr2:14393132-14499788	chr2	14393132	14499788	+	106656	ENSMUSG00000036949	Slc39a12	277468	Gain	0.369073	4.01147	11.2736	0.000786163	1	4.1764	4.1764	1.4965	23	27	30	36	52	41
ENSMUSG00000050830	chr11:11063836-11219295	chr11	11063836	11219295	+	155459	ENSMUSG00000050830	Vwc2	319922	Gain	0.16801	5.21492	4.62564	0.0314975	1	4.1764	4.1764	1.471	78	71	75	88	85	100
ENSMUSG00000030647	chr7:97049210-97057007	chr7	97049210	97057007	+	7797	ENSMUSG00000030647	Ndufc2	68197	Gain	0.241591	4.63721	7.05226	0.00791654	1	4.1762	4.1762	1.4665	51	43	46	56	64	69
ENSMUSG00000028811	chr4:129083595-129113033	chr4	129083595	129113033	+	29438	ENSMUSG00000028811	Yars	107271	Gain	0.114037	5.88695	2.88221	0.0895631	1	4.1759	4.1759	1.4817	135	121	119	138	146	140
ENSMUSG00000059921	chr3:141171325-141540685	chr3	141171325	141540685	+	369360	ENSMUSG00000059921	Unc5c	22253	Gain	0.241418	5.44563	10.5927	0.00113536	1	4.1748	4.1748	1.4635	92	79	78	108	119	109
ENSMUSG00000040774	chr3:106409576-106455118	chr3	106409576	106455118	-	45542	ENSMUSG00000040774	Cept1	99712	Gain	0.165877	6.04857	6.48539	0.0108765	1	4.1734	4.1734	1.4786	144	131	129	172	157	162
ENSMUSG00000019842	chr10:39488930-39531303	chr10	39488930	39531303	+	42373	ENSMUSG00000019842	Traf3ip2	103213	Gain	0.184164	5.06566	5.15789	0.023141	1	4.1729	4.1729	1.4755	58	67	74	80	84	84
ENSMUSG00000066026	chr4:144618712-144654779	chr4	144618712	144654779	+	36067	ENSMUSG00000066026	Dhrs3	20148	Gain	0.175696	6.6144	8.86155	0.0029124	1	4.1717	4.1717	1.4881	207	191	198	240	235	259
ENSMUSG00000041396	chr1:163822458-163824812	chr1	163822458	163824812	+	2354	ENSMUSG00000041396	Mettl18	69962	Gain	0.372153	3.99822	11.3651	0.000748353	1	4.1698	4.1698	1.5015	32	23	24	43	39	46
ENSMUSG00000026312	chr1:109909967-110073002	chr1	109909967	110073002	+	163035	ENSMUSG00000026312	Cdh7	241201	Gain	0.275298	5.87944	16.5683	4.6928e-05	1	4.116	4.116	1.4932	104	108	117	136	176	153
ENSMUSG00000051920	chr15:42884184-43034990	chr15	42884184	43034990	-	150806	ENSMUSG00000051920	Rspo2	239405	Gain	0.152365	5.34729	4.05654	0.0440006	1	4.0918	4.0918	1.4781	85	82	82	104	95	98
ENSMUSG00000049109	chr10:28544356-28759816	chr10	28544356	28759816	+	215460	ENSMUSG00000049109	Themis	210757	Gain	0.265719	4.46172	7.71838	0.00546615	1	4.0881	4.0881	1.4743	45	38	38	59	53	57
ENSMUSG00000098040	chr10:92007163-92211235	chr10	92007163	92211235	-	204072	ENSMUSG00000098040	Gm20757	627800	Gain	0.66796	3.20054	20.4935	5.98352e-06	1	4.0874	4.0874	1.4833	17	9	7	34	27	20
ENSMUSG00000042717	chr6:14713821-14755273	chr6	14713821	14755273	-	41452	ENSMUSG00000042717	Ppp1r3a	140491	Gain	0.290139	4.33205	8.51971	0.0035132	1	4.0867	4.0867	1.4619	35	35	38	46	58	52
ENSMUSG00000028609	chr4:107736952-107744621	chr4	107736952	107744621	+	7669	ENSMUSG00000028609	Magoh	17149	Gain	0.233748	4.65804	6.68276	0.00973495	1	4.086	4.086	1.4757	54	45	44	63	66	62
ENSMUSG00000092035	chr6:4747306-4760517	chr6	4747306	4760517	+	13211	ENSMUSG00000092035	Peg10	170676	Gain	0.23752	4.63258	6.80305	0.00910021	1	4.0846	4.0846	1.4771	46	46	48	67	55	66
ENSMUSG00000039488	chr9:9627928-10904992	chr9	9627928	10904992	-	1277064	ENSMUSG00000039488	Cntn5	244682	Gain	0.268593	5.90583	15.9516	6.49824e-05	1	4.0823	4.0823	1.466	108	114	115	148	183	141
ENSMUSG00000006095	chr7:29923554-29931622	chr7	29923554	29931622	-	8068	ENSMUSG00000006095	Tbcb	66411	Gain	0.114961	5.84167	2.87559	0.0899323	1	4.0819	4.0819	1.4896	129	118	116	138	141	132
ENSMUSG00000057182	chr2:65287462-65397935	chr2	65287462	65397935	-	110473	ENSMUSG00000057182	Scn3a	20269	Gain	0.233183	6.12691	13.1435	0.000288518	1	4.0717	4.0717	1.4999	130	134	141	167	196	177
ENSMUSG00000037940	chr8:82068895-82865553	chr8	82068895	82865553	+	796658	ENSMUSG00000037940	Inpp4b	234515	Gain	0.259242	5.93682	15.06	0.000104145	1	4.0149	4.0149	1.4992	121	114	112	166	167	147
ENSMUSG00000055373	chr4:25609333-25800003	chr4	25609333	25800003	-	190670	ENSMUSG00000055373	Fut9	14348	Gain	0.349155	4.83892	16.2198	5.64012e-05	1	4.0135	4.0135	1.5241	59	44	45	71	82	79
ENSMUSG00000045392	chr2:85850984-85875152	chr2	85850984	85875152	+	24168	ENSMUSG00000045392	Olfr1033	258571	Gain	0.264837	4.43754	7.56366	0.0059557	1	3.9969	3.9969	1.46	40	39	40	59	53	54
ENSMUSG00000028226	chr4:17853072-18117479	chr4	17853072	18117479	+	264407	ENSMUSG00000028226	Mmp16	17389	Gain	0.283464	4.33722	8.16285	0.00427572	1	3.9951	3.9951	1.4836	37	36	36	48	63	45
ENSMUSG00000003153	chr6:122704768-122779322	chr6	122704768	122779322	-	74554	ENSMUSG00000003153	Slc2a3	20527	Gain	0.13887	5.47846	3.58237	0.0583959	1	3.9944	3.9944	1.4672	99	89	88	103	115	105
ENSMUSG00000032925	chr14:123897331-124215173	chr14	123897331	124215173	+	317842	ENSMUSG00000032925	Itgbl1	223272	Gain	0.289369	4.30539	8.34606	0.00386525	1	3.9944	3.9944	1.512	34	36	36	54	55	44
ENSMUSG00000055489	chr7:51160668-51248455	chr7	51160668	51248455	+	87787	ENSMUSG00000055489	Ano5	233246	Gain	0.178745	5.05296	4.82957	0.0279756	1	3.9944	3.9944	1.4866	72	65	61	86	86	73
ENSMUSG00000053852	chrX:55939594-56025719	chrX	55939594	56025719	+	86125	ENSMUSG00000053852	Adgrg4	236798	Gain	0.270152	4.40827	7.73499	0.00541609	1	3.9937	3.9937	1.4864	43	37	36	54	59	50
ENSMUSG00000043441	chr3:62436851-62512861	chr3	62436851	62512861	-	76010	ENSMUSG00000043441	Gpr149	229357	Gain	0.293545	4.28393	8.47782	0.00359503	1	3.9931	3.9931	1.4689	35	35	34	54	51	46
ENSMUSG00000025290	chr14:24540746-24547028	chr14	24540746	24547028	+	6282	ENSMUSG00000025290	Rps24	20088	Gain	0.101032	6.05127	2.415	0.120178	1	3.9928	3.9928	1.5433	144	139	142	161	147	164
ENSMUSG00000019929	chr10:97315362-97354025	chr10	97315362	97354025	+	38663	ENSMUSG00000019929	Dcn	13179	Gain	0.364218	3.97142	10.7221	0.00105864	1	3.9926	3.9926	1.4834	26	26	26	46	43	36
ENSMUSG00000021607	chr13:73479128-73480297	chr13	73479128	73480297	+	1169	ENSMUSG00000021607	Mrpl36	94066	Gain	0.138409	5.48295	3.56633	0.0589623	1	3.99	3.99	1.4997	92	93	92	110	111	103
ENSMUSG00000038641	chr6:37506913-37551856	chr6	37506913	37551856	+	44943	ENSMUSG00000038641	Akr1d1	208665	Gain	0.167299	5.16302	4.47178	0.0344591	1	3.9896	3.9896	1.4781	80	67	69	84	86	93
ENSMUSG00000000078	chr13:5911488-5920392	chr13	5911488	5920392	+	8904	ENSMUSG00000000078	Klf6	23849	Gain	0.366667	5.40479	23.6429	1.15972e-06	1	3.9825	3.9825	1.4807	84	68	66	109	137	104
ENSMUSG00000026141	chr1:24296764-24627870	chr1	24296764	24627870	-	331106	ENSMUSG00000026141	Col19a1	12823	Gain	0.241445	6.03828	13.6142	0.000224476	1	3.9763	3.9763	1.5188	138	123	117	166	193	151
ENSMUSG00000052566	chr8:85715402-85729981	chr8	85715402	85729981	+	14579	ENSMUSG00000052566	Hook2	170833	Gain	0.101214	6.8437	3.16011	0.075458	1	3.916	3.916	1.4749	259	242	239	278	274	270
ENSMUSG00000033510	chr7:63094493-63415980	chr7	63094493	63415980	+	321487	ENSMUSG00000033510	Otud7a	170711	Gain	0.188141	7.97477	14.0236	0.000180526	1	3.9084	3.9084	1.5237	556	492	475	663	640	606
ENSMUSG00000005364	chr6:106687336-106725998	chr6	106687336	106725998	-	38662	ENSMUSG00000005364	Il5ra	16192	Gain	0.330636	4.08149	9.49164	0.00206411	1	3.9082	3.9082	1.4845	33	27	27	40	50	43
ENSMUSG00000078598	chr4:113335088-113856700	chr4	113335088	113856700	-	521612	ENSMUSG00000078598	Skint5	242627	Gain	0.231418	4.61569	6.40117	0.0114045	1	3.9079	3.9079	1.5073	40	47	52	57	67	61
ENSMUSG00000021400	chr13:32986013-33006593	chr13	32986013	33006593	+	20580	ENSMUSG00000021400	Wrnip1	78903	Gain	0.131416	5.5453	3.30738	0.0689695	1	3.9061	3.9061	1.517	96	96	99	106	118	113
ENSMUSG00000111035	chr9:103878959-103879558	chr9	103878959	103879558	-	599	ENSMUSG00000111035	Gm33054	102635808	Gain	0.272957	4.36276	7.69122	0.005549	1	3.9034	3.9034	1.4768	34	38	40	55	53	50
ENSMUSG00000031433	chrX:138790260-138899344	chrX	138790260	138899344	-	109084	ENSMUSG00000031433	Rbm41	237073	Gain	0.282444	4.31072	7.98198	0.00472453	1	3.9025	3.9025	1.499	44	33	30	56	50	47
ENSMUSG00000000794	chr3:89427471-89579801	chr3	89427471	89579801	+	152330	ENSMUSG00000000794	Kcnn3	140493	Gain	0.195169	4.88135	5.26672	0.0217369	1	3.9009	3.9009	1.4905	55	58	60	77	69	73
ENSMUSG00000055900	chr4:116408725-116414262	chr4	116408725	116414262	-	5537	ENSMUSG00000055900	Tmem69	230657	Gain	0.176466	5.04346	4.68522	0.0304231	1	3.899	3.899	1.4904	75	62	60	84	81	78
ENSMUSG00000039789	chr16:3679408-3702241	chr16	3679408	3702241	-	22833	ENSMUSG00000039789	Zfp597	71063	Gain	0.396412	3.82302	11.5265	0.000686126	1	3.8988	3.8988	1.5077	19	24	25	44	36	34
ENSMUSG00000062609	chr16:95058417-95101119	chr16	95058417	95101119	+	42702	ENSMUSG00000062609	Kcnj15	16516	Gain	0.182294	4.99147	4.86774	0.0273633	1	3.8953	3.8953	1.5056	68	62	59	80	84	71
ENSMUSG00000035107	chr16:58228789-58304013	chr16	58228789	58304013	+	75224	ENSMUSG00000035107	Dcbld2	73379	Gain	0.205709	6.2587	10.759	0.00103776	1	3.8901	3.8901	1.4902	143	157	154	207	206	170
ENSMUSG00000019710	chr3:87825438-87830757	chr3	87825438	87830757	+	5319	ENSMUSG00000019710	Mrpl24	67707	Gain	0.29294	5.69626	17.3469	3.11408e-05	1	3.8537	3.8537	1.519	100	93	92	132	157	124
ENSMUSG00000027799	chr3:55532616-56091169	chr3	55532616	56091169	-	558553	ENSMUSG00000027799	Nbea	26422	Gain	0.140512	6.87596	6.13824	0.0132289	1	3.8228	3.8228	1.5162	251	238	246	281	280	301
ENSMUSG00000067610	chr6:129673081-129697573	chr6	129673081	129697573	-	24492	ENSMUSG00000067610	Klri1	503550	Gain	0.605842	3.2342	17.5365	2.81843e-05	1	3.8202	3.8202	1.4828	11	13	12	38	23	20
ENSMUSG00000036381	chr3:59053717-59061049	chr3	59053717	59061049	-	7332	ENSMUSG00000036381	P2ry14	320463	Gain	0.20904	4.74308	5.60815	0.0178772	1	3.8173	3.8173	1.4988	56	49	50	62	69	69
ENSMUSG00000035811	chr5:87148719-87161133	chr5	87148719	87161133	+	12414	ENSMUSG00000035811	Ugt2b35	243085	Gain	0.374234	3.87436	10.6438	0.00110441	1	3.8161	3.8161	1.4989	23	24	25	39	42	36
ENSMUSG00000025269	chrX:149286625-149371175	chrX	149286625	149371175	-	84550	ENSMUSG00000025269	Apex2	77622	Gain	0.154177	5.2372	3.94086	0.0471268	1	3.8158	3.8158	1.4829	75	75	80	93	83	99
ENSMUSG00000039304	chr3:27371226-27393814	chr3	27371226	27393814	+	22588	ENSMUSG00000039304	Tnfsf10	22035	Gain	0.288288	4.25116	8.0261	0.00461081	1	3.8147	3.8147	1.4948	32	35	35	50	53	44
ENSMUSG00000034912	chr12:66512832-67269323	chr12	66512832	67269323	-	756491	ENSMUSG00000034912	Mdga2	320772	Gain	0.214286	6.1743	11.3129	0.000769713	1	3.8143	3.8143	1.5117	141	140	144	170	207	175
ENSMUSG00000036602	chr10:102843708-102865501	chr10	102843708	102865501	-	21793	ENSMUSG00000036602	Alx1	216285	Gain	0.407657	3.75456	11.6522	0.000641261	1	3.8132	3.8132	1.4935	21	22	21	41	38	30
ENSMUSG00000045648	chr1:70764471-70928097	chr1	70764471	70928097	+	163626	ENSMUSG00000045648	Vwc2l	320460	Gain	0.172274	5.05286	4.488	0.0341335	1	3.8106	3.8106	1.5023	63	68	68	85	85	74
ENSMUSG00000094950	chr7:84643853-84661228	chr7	84643853	84661228	-	17375	ENSMUSG00000094950	Vmn2r66	233437	Gain	0.486068	3.51809	14.0181	0.000181061	1	3.8102	3.8102	1.4932	13	17	20	26	38	31
ENSMUSG00000051527	chr7:6733560-6970219	chr7	6733560	6970219	+	236659	ENSMUSG00000051527	Usp29	57775	Gain	0.129121	5.54295	3.18992	0.0740938	1	3.806	3.806	1.5539	100	94	97	110	107	119
ENSMUSG00000040896	chr3:105359206-105581318	chr3	105359206	105581318	+	222112	ENSMUSG00000040896	Kcnd3	56543	Gain	0.128616	5.54728	3.17141	0.0749376	1	3.8031	3.8031	1.5923	101	95	96	118	102	117
ENSMUSG00000035934	chr9:36802275-37058638	chr9	36802275	37058638	-	256363	ENSMUSG00000035934	Pknox2	208076	Gain	0.158338	5.19181	4.06503	0.0437799	1	3.8017	3.8017	1.5935	76	75	71	94	94	79
ENSMUSG00000067878	chrX:55840193-55867866	chrX	55840193	55867866	-	27673	ENSMUSG00000067878	Map7d3	320923	Gain	0.507086	3.46169	14.6385	0.000130226	1	3.8016	3.8016	1.5576	14	17	16	32	39	21
ENSMUSG00000054640	chr17:81680534-82045816	chr17	81680534	82045816	-	365282	ENSMUSG00000054640	Slc8a1	20541	Gain	0.188182	6.37421	9.38533	0.00218729	1	3.7838	3.7838	1.5198	166	160	173	187	213	225
ENSMUSG00000109644	chr7:45217219-45224600	chr7	45217219	45224600	-	7381	ENSMUSG00000109644	0610005C13Rik	71661	Gain	0.21687	6.13285	11.408	0.000731278	1	3.7555	3.7555	1.4941	132	137	143	164	202	171
ENSMUSG00000020604	chr11:109364159-109464156	chr11	109364159	109464156	+	99997	ENSMUSG00000020604	Arsg	74008	Gain	0.143184	5.33184	3.55774	0.0592683	1	3.7268	3.7268	1.4761	87	80	81	95	100	97
ENSMUSG00000028821	chr4:134658291-134664848	chr4	134658291	134664848	+	6557	ENSMUSG00000028821	Syf2	68592	Gain	0.131388	5.48052	3.21118	0.0731368	1	3.7262	3.7262	1.5123	88	94	96	109	108	105
ENSMUSG00000066456	chr9:82991995-83029411	chr9	82991995	83029411	-	37416	ENSMUSG00000066456	Hmgn3	94353	Gain	0.283299	4.24563	7.72969	0.00543201	1	3.7262	3.7262	1.5008	37	34	31	51	56	39
ENSMUSG00000110333	chr8:27937662-28072745	chr8	27937662	28072745	+	135083	ENSMUSG00000110333	Gm45861	70952	Gain	0.173887	5.00448	4.46129	0.0346714	1	3.7223	3.7223	1.5196	69	63	60	85	78	73
ENSMUSG00000075470	chr15:90108514-90114757	chr15	90108514	90114757	+	6243	ENSMUSG00000075470	Alg10b	380959	Gain	0.233714	4.53604	6.24562	0.0124501	1	3.7222	3.7222	1.5206	46	43	42	63	58	54
ENSMUSG00000038994	chr11:94858419-94859282	chr11	94858419	94859282	+	863	ENSMUSG00000038994	H1f9	54388	Gain	0.242222	4.48054	6.49759	0.0108021	1	3.7218	3.7218	1.5295	48	40	37	63	55	51
ENSMUSG00000001773	chr7:86365733-86425171	chr7	86365733	86425171	-	59438	ENSMUSG00000001773	Folh1	53320	Gain	0.231246	4.55425	6.17778	0.0129365	1	3.7213	3.7213	1.4991	42	44	47	56	62	59
ENSMUSG00000020120	chr11:16921206-16958718	chr11	16921206	16958718	-	37512	ENSMUSG00000020120	Plek	56193	Gain	0.292034	4.20063	7.99007	0.00470345	1	3.7172	3.7172	1.5475	40	30	28	48	50	44
ENSMUSG00000029924	chr6:39311704-39354659	chr6	39311704	39354659	-	42955	ENSMUSG00000029924	Slc37a3	72144	Gain	0.134341	5.44253	3.29869	0.0693351	1	3.7168	3.7168	1.5573	95	87	88	100	106	108
ENSMUSG00000047674	chr3:140915765-140918116	chr3	140915765	140918116	-	2351	ENSMUSG00000047674	Pdha2	18598	Gain	0.506738	3.4329	14.342	0.000152426	1	3.7167	3.7167	1.5622	18	14	14	27	35	28
ENSMUSG00000046280	chr3:89738203-89766153	chr3	89738203	89766153	+	27950	ENSMUSG00000046280	She	214547	Gain	0.172109	5.02432	4.41467	0.0356311	1	3.7163	3.7163	1.5444	69	62	64	74	80	85
ENSMUSG00000054203	chr1:173839549-173859617	chr1	173839549	173859617	-	20068	ENSMUSG00000054203	Ifi205	226695	Gain	0.566616	3.2894	16.075	6.08835e-05	1	3.7151	3.7151	1.5262	9	14	16	27	35	21
ENSMUSG00000017418	chr2:15060066-15087267	chr2	15060066	15087267	+	27201	ENSMUSG00000017418	Arl5b	75869	Gain	0.126162	5.55433	3.06105	0.0801898	1	3.7138	3.7138	1.5893	100	94	100	104	112	122
ENSMUSG00000003282	chr4:3895209-3938429	chr4	3895209	3938429	-	43220	ENSMUSG00000003282	Plag1	56711	Gain	0.276322	5.73057	15.6876	7.47123e-05	1	3.6929	3.6929	1.5293	100	94	102	120	152	147
ENSMUSG00000037610	chr3:31956021-32254329	chr3	31956021	32254329	+	298308	ENSMUSG00000037610	Kcnmb2	72413	Gain	0.155055	6.65733	7.00262	0.00813905	1	3.6916	3.6916	1.5035	213	210	201	264	258	225
ENSMUSG00000045752	chr7:142621049-142624830	chr7	142621049	142624830	+	3781	ENSMUSG00000045752	Tssc4	56844	Gain	0.126744	7.01263	5.18807	0.0227425	1	3.6782	3.6782	1.6075	275	266	276	306	306	328
ENSMUSG00000041324	chr13:16178841-16206194	chr13	16178841	16206194	+	27353	ENSMUSG00000041324	Inhba	16323	Gain	0.229527	6.0058	12.1605	0.000488134	1	3.6542	3.6542	1.5474	138	118	117	158	176	161
ENSMUSG00000033149	chr16:45566593-45773961	chr16	45566593	45773961	-	207368	ENSMUSG00000033149	Phldb2	208177	Gain	0.205349	6.18125	10.4226	0.00124483	1	3.6514	3.6514	1.5564	162	137	131	190	189	173
ENSMUSG00000055553	chr8:70966046-70975830	chr8	70966046	70975830	-	9784	ENSMUSG00000055553	Kxd1	75620	Gain	0.144606	5.28117	3.54243	0.0598178	1	3.6345	3.6345	1.4998	83	78	78	96	92	94
ENSMUSG00000040703	chr7:25501894-25515950	chr7	25501894	25515950	-	14056	ENSMUSG00000040703	Cyp2s1	74134	Gain	0.223147	4.57643	5.82812	0.015772	1	3.6311	3.6311	1.5314	49	44	43	60	63	56
ENSMUSG00000029648	chr5:147498414-147663419	chr5	147498414	147663419	-	165005	ENSMUSG00000029648	Flt1	14254	Gain	0.0960014	6.02585	2.15931	0.141708	1	3.63	3.63	1.5659	148	135	136	148	156	158
ENSMUSG00000037738	chr8:22563631-22615443	chr8	22563631	22615443	-	51812	ENSMUSG00000037738	Nek5	330721	Gain	0.195153	4.78932	5.01585	0.0251163	1	3.6294	3.6294	1.5419	45	55	62	64	69	72
ENSMUSG00000028675	chr4:135598229-135601157	chr4	135598229	135601157	-	2928	ENSMUSG00000028675	Pnrc2	52830	Gain	0.106103	5.83606	2.44464	0.117927	1	3.6276	3.6276	1.5353	116	122	126	133	139	135
ENSMUSG00000040229	chrX:13489777-13507098	chrX	13489777	13507098	+	17321	ENSMUSG00000040229	Gpr34	23890	Gain	0.423704	3.64144	11.675	0.000633447	1	3.6265	3.6265	1.5219	25	16	17	26	37	38
ENSMUSG00000067787	chr2:157398282-157408281	chr2	157398282	157408281	-	9999	ENSMUSG00000067787	Blcap	53619	Gain	0.27653	4.25117	7.39438	0.00654278	1	3.6262	3.6262	1.5531	26	36	41	46	54	46
ENSMUSG00000073077	chrX:78310164-78560957	chrX	78310164	78560957	-	250793	ENSMUSG00000073077	Cfap47	636104	Gain	0.278552	4.24029	7.45248	0.00633493	1	3.6243	3.6243	1.5528	37	31	34	42	50	53
ENSMUSG00000063632	chr12:27384267-27392717	chr12	27384267	27392717	-	8450	ENSMUSG00000063632	Sox11	20666	Gain	0.183745	4.88524	4.68052	0.0305066	1	3.6238	3.6238	1.5743	66	54	55	67	76	75
ENSMUSG00000085826	chr16:45765969-45791733	chr16	45765969	45791733	+	25764	ENSMUSG00000085826	Gm15638	100503378	Gain	0.298619	4.13631	8.03404	0.00459064	1	3.623	3.623	1.5716	41	27	25	44	48	44
ENSMUSG00000074220	chr7:29821255-29840180	chr7	29821255	29840180	+	18925	ENSMUSG00000074220	Zfp382	233060	Gain	0.162613	5.08438	4.0645	0.0437937	1	3.6222	3.6222	1.5507	73	65	67	81	78	89
ENSMUSG00000053182	chr16:45232130-45313367	chr16	45232130	45313367	-	81237	ENSMUSG00000053182	Gm609	208166	Gain	0.506152	3.40309	14.0316	0.000179762	1	3.6208	3.6208	1.5535	14	14	17	32	23	33
ENSMUSG00000097047	chr17:85224610-85265138	chr17	85224610	85265138	-	40528	ENSMUSG00000097047	1110020A21Rik	68531	Gain	0.254136	4.37811	6.73891	0.00943322	1	3.6193	3.6193	1.5852	33	40	42	50	62	46
ENSMUSG00000020783	chr11:72937443-72974405	chr11	72937443	72974405	+	36962	ENSMUSG00000020783	Ncbp3	66874	Gain	0.0851309	6.26068	1.8539	0.173331	1	3.6186	3.6186	1.605	174	162	162	183	173	185
ENSMUSG00000021592	chr13:76208541-76246794	chr13	76208541	76246794	-	38253	ENSMUSG00000021592	Arsk	77041	Gain	0.160832	5.1028	4.01325	0.0451442	1	3.6123	3.6123	1.6183	70	69	69	84	86	81
ENSMUSG00000024646	chr18:84869463-84897996	chr18	84869463	84897996	+	28533	ENSMUSG00000024646	Cyb5a	109672	Gain	0.215138	5.43289	8.3825	0.00378851	1	3.5995	3.5995	1.5737	86	84	82	121	104	103
ENSMUSG00000006127	chr11:75519893-75539691	chr11	75519893	75539691	+	19798	ENSMUSG00000006127	Inpp5k	19062	Gain	0.105967	7.30603	3.90493	0.0481447	1	3.5972	3.5972	1.5303	355	327	336	367	370	401
ENSMUSG00000073096	chr6:48531714-48547656	chr6	48531714	48547656	+	15942	ENSMUSG00000073096	Lrrc61	243371	Gain	0.176636	5.73765	6.48088	0.0109041	1	3.5576	3.5576	1.5803	110	103	109	120	138	139
ENSMUSG00000032657	chr3:89089996-89096598	chr3	89089996	89096598	+	6602	ENSMUSG00000032657	Fam189b	68521	Gain	0.159654	5.08124	3.91243	0.0479301	1	3.5399	3.5399	1.5431	76	66	63	83	87	77
ENSMUSG00000070806	chr4:119279881-119311096	chr4	119279881	119311096	+	31215	ENSMUSG00000070806	Zmynd12	332934	Gain	0.188597	4.80814	4.73387	0.0295743	1	3.5387	3.5387	1.5545	60	52	53	72	62	73
ENSMUSG00000074384	chr8:37460729-37462687	chr8	37460729	37462687	+	1958	ENSMUSG00000074384	AI429214	621080	Gain	0.247983	4.38319	6.43905	0.0111639	1	3.5377	3.5377	1.5464	31	39	46	47	55	56
ENSMUSG00000029917	chr6:65358278-65435134	chr6	65358278	65435134	+	76856	ENSMUSG00000029917	Qrfprl	243407	Gain	0.45649	3.5089	12.3596	0.000438735	1	3.537	3.537	1.5561	22	15	14	26	40	27
ENSMUSG00000036446	chr10:97401363-97408565	chr10	97401363	97408565	+	7202	ENSMUSG00000036446	Lum	17022	Gain	0.568872	3.22349	15.4837	8.32187e-05	1	3.5366	3.5366	1.572	12	12	13	20	35	24
ENSMUSG00000032180	chr9:21418676-21421530	chr9	21418676	21421530	-	2854	ENSMUSG00000032180	Tmed1	17083	Gain	0.105893	5.80443	2.40334	0.121076	1	3.5362	3.5362	1.5567	124	116	116	131	134	133
ENSMUSG00000029108	chr5:57873487-58290578	chr5	57873487	58290578	+	417091	ENSMUSG00000029108	Pcdh7	54216	Gain	0.215495	6.06038	10.9599	0.000931071	1	3.5357	3.5357	1.5145	124	129	139	157	180	173
ENSMUSG00000046886	chr18:52748979-52772904	chr18	52748979	52772904	+	23925	ENSMUSG00000046886	Zfp474	66758	Gain	0.359062	3.8377	9.59941	0.0019464	1	3.5355	3.5355	1.5379	20	25	26	45	34	34
ENSMUSG00000024306	chr18:21943954-22304453	chr18	21943954	22304453	-	360499	ENSMUSG00000024306	Ccdc178	70950	Gain	0.295815	4.11811	7.80154	0.00522017	1	3.5352	3.5352	1.5565	32	30	30	44	49	41
ENSMUSG00000043659	chr9:24009212-24229151	chr9	24009212	24229151	+	219939	ENSMUSG00000043659	Npsr1	319239	Gain	0.22572	4.52729	5.80018	0.0160245	1	3.5345	3.5345	1.546	50	40	41	50	62	61
ENSMUSG00000020181	chr10:109517121-110292148	chr10	109517121	110292148	-	775027	ENSMUSG00000020181	Nav3	260315	Gain	0.22395	7.56036	18.3504	1.83782e-05	1	3.5328	3.5328	1.561	377	362	371	462	523	476
ENSMUSG00000071392	chr10:18004123-18086575	chr10	18004123	18086575	-	82452	ENSMUSG00000071392	Ect2l	100045792	Gain	0.216621	4.58932	5.53541	0.0186354	1	3.5318	3.5318	1.5762	39	49	50	66	61	53
ENSMUSG00000025817	chr2:5849845-5875631	chr2	5849845	5875631	+	25786	ENSMUSG00000025817	Nudt5	53893	Gain	0.139545	6.78635	5.89983	0.0151424	1	3.5305	3.5305	1.5196	222	225	244	249	270	290
ENSMUSG00000033676	chr7:57240266-57478550	chr7	57240266	57478550	+	238284	ENSMUSG00000033676	Gabrb3	14402	Gain	0.205351	4.67446	5.21652	0.0223733	1	3.5298	3.5298	1.5877	48	50	50	62	68	60
ENSMUSG00000028882	chr4:132554235-132570480	chr4	132554235	132570480	-	16245	ENSMUSG00000028882	Ppp1r8	100336	Gain	0.238473	4.44257	6.16535	0.0130277	1	3.5258	3.5258	1.6485	40	38	44	48	51	65
ENSMUSG00000064310	chr16:55044488-55142403	chr16	55044488	55142403	-	97915	ENSMUSG00000064310	Zpld1	239852	Gain	0.295589	4.11801	7.7896	0.00525479	1	3.525	3.525	1.5746	38	28	26	49	42	43
ENSMUSG00000019905	chr10:51490919-51507554	chr10	51490919	51507554	-	16635	ENSMUSG00000019905	Gprc6a	210198	Gain	0.375012	3.77799	10.0591	0.00151598	1	3.5241	3.5241	1.5719	24	20	23	32	35	42
ENSMUSG00000091572	chr3:64166225-64197130	chr3	64166225	64197130	-	30905	ENSMUSG00000091572	Vmn2r3	637004	Gain	0.319549	4.00441	8.47424	0.0036021	1	3.5224	3.5224	1.6304	27	28	28	48	38	39
ENSMUSG00000023505	chr6:124806533-124810664	chr6	124806533	124810664	+	4131	ENSMUSG00000023505	Cdca3	14793	Gain	0.0824442	6.29446	1.75993	0.184633	1	3.5199	3.5199	1.6385	165	172	174	189	182	182
ENSMUSG00000010492	chr2:181220273-181226908	chr2	181220273	181226908	+	6635	ENSMUSG00000010492	Uckl1os	100271841	Gain	0.146282	5.2287	3.53458	0.0601015	1	3.5104	3.5104	1.7126	73	78	79	94	91	87
ENSMUSG00000027022	chr2:67276343-67356964	chr2	67276343	67356964	+	80621	ENSMUSG00000027022	Xirp2	241431	Gain	0.303988	5.5232	17.2937	3.20242e-05	1	3.5087	3.5087	1.6289	71	87	92	132	120	116
ENSMUSG00000063626	chr8:29136745-29709698	chr8	29136745	29709698	-	572953	ENSMUSG00000063626	Unc5d	210801	Gain	0.220298	5.3579	8.48475	0.00358137	1	3.4996	3.4996	1.6173	83	79	76	114	103	95
ENSMUSG00000037808	chr9:13738490-13766033	chr9	13738490	13766033	+	27543	ENSMUSG00000037808	Fam76b	72826	Gain	0.154404	6.59814	6.81591	0.00903491	1	3.4982	3.4982	1.5345	202	193	204	222	240	254
ENSMUSG00000036745	chr3:146557312-146690156	chr3	146557312	146690156	+	132844	ENSMUSG00000036745	Ttll7	70892	Gain	0.199629	5.51853	7.51139	0.006131	1	3.4856	3.4856	1.658	95	87	89	106	125	114
ENSMUSG00000027520	chr1:63239517-63353735	chr1	63239517	63353735	+	114218	ENSMUSG00000027520	Zdbf2	73884	Gain	0.134888	5.33429	3.16246	0.0753497	1	3.4507	3.4507	1.5163	84	83	83	98	98	95
ENSMUSG00000109561	chr13:96884797-97046302	chr13	96884797	97046302	+	161505	ENSMUSG00000109561	Ankrd31	625662	Gain	0.231063	4.45691	5.83959	0.0156695	1	3.445	3.445	1.5851	42	41	41	53	61	51
ENSMUSG00000056632	chr18:20643331-20674367	chr18	20643331	20674367	+	31036	ENSMUSG00000056632	Dsg3	13512	Gain	0.249934	4.33707	6.36773	0.0116214	1	3.4444	3.4444	1.5854	38	37	37	48	58	47
ENSMUSG00000052372	chrX:85784543-87159554	chrX	85784543	87159554	-	1375011	ENSMUSG00000052372	Il1rapl1	331461	Gain	0.322574	3.95774	8.38864	0.00377573	1	3.4444	3.4444	1.5579	27	27	26	47	38	36
ENSMUSG00000055567	chr1:66507093-66738309	chr1	66507093	66738309	+	231216	ENSMUSG00000055567	Unc80	329178	Gain	0.114139	6.45358	3.55946	0.0592071	1	3.4425	3.4425	1.6071	197	181	180	209	213	209
ENSMUSG00000030142	chr6:123258748-123266830	chr6	123258748	123266830	-	8082	ENSMUSG00000030142	Clec4e	56619	Gain	0.385342	3.70717	10.1377	0.00145268	1	3.4383	3.4383	1.5992	24	19	20	32	33	39
ENSMUSG00000037706	chr7:142606487-142621667	chr7	142606487	142621667	+	15180	ENSMUSG00000037706	Cd81	12520	Gain	0.164803	4.99458	3.98934	0.0457889	1	3.4382	3.4382	1.5977	62	63	67	80	69	84
ENSMUSG00000019913	chr10:50770794-50865252	chr10	50770794	50865252	+	94458	ENSMUSG00000019913	Sim1	20464	Gain	0.14978	5.1569	3.57722	0.0585771	1	3.4381	3.4381	1.6096	66	74	78	83	92	84
ENSMUSG00000089992	chr5:61966186-61967820	chr5	61966186	61967820	+	1634	ENSMUSG00000089992	G6pd2	14380	Gain	0.467897	3.44214	12.4018	0.000428912	1	3.436	3.436	1.6341	17	16	15	39	27	23
ENSMUSG00000018620	chr9:7628232-7674969	chr9	7628232	7674969	+	46737	ENSMUSG00000018620	Mmp20	30800	Gain	0.345608	3.85984	9.03372	0.00265044	1	3.4355	3.4355	1.5874	25	24	24	39	40	35
ENSMUSG00000028546	chr4:110060934-110209145	chr4	110060934	110209145	-	148211	ENSMUSG00000028546	Elavl4	15572	Gain	0.229292	4.46614	5.78238	0.0161876	1	3.435	3.435	1.6172	44	42	39	65	52	49
ENSMUSG00000023964	chr6:3685678-3764713	chr6	3685678	3764713	-	79035	ENSMUSG00000023964	Calcr	12311	Gain	0.235439	4.42786	5.96122	0.0146239	1	3.4344	3.4344	1.6478	42	39	40	52	55	55
ENSMUSG00000039519	chr3:18126108-18298054	chr3	18126108	18298054	-	171946	ENSMUSG00000039519	Cyp7b1	13123	Gain	0.399091	3.65785	10.5132	0.00118524	1	3.4343	3.4343	1.6235	26	18	16	37	36	28
ENSMUSG00000024620	chr18:61178194-61218139	chr18	61178194	61218139	+	39945	ENSMUSG00000024620	Pdgfrb	18596	Gain	0.120136	5.53825	2.75675	0.0968445	1	3.4343	3.4343	1.6351	98	98	96	114	115	104
ENSMUSG00000042834	chr18:33570072-33597444	chr18	33570072	33597444	-	27372	ENSMUSG00000042834	Nrep	27528	Gain	0.209008	4.61116	5.2184	0.0223491	1	3.433	3.433	1.6085	52	45	44	65	59	58
ENSMUSG00000117661	chr18:78520082-78523931	chr18	78520082	78523931	+	3849	ENSMUSG00000117661	4931439C15Rik	74367	Gain	0.497512	3.36295	13.2203	0.000276938	1	3.4303	3.4303	1.6354	16	13	15	24	29	32
ENSMUSG00000031628	chr8:47070326-47092733	chr8	47070326	47092733	+	22407	ENSMUSG00000031628	Casp3	12367	Gain	0.221801	5.97769	11.2375	0.000801628	1	3.4295	3.4295	1.5829	127	118	123	145	176	162
ENSMUSG00000020151	chr10:115854093-116110837	chr10	115854093	116110837	+	256744	ENSMUSG00000020151	Ptprr	19279	Gain	0.212521	4.58505	5.31665	0.0211226	1	3.4286	3.4286	1.6824	50	46	42	65	63	51
ENSMUSG00000036438	chr17:87740829-87754363	chr17	87740829	87754363	-	13534	ENSMUSG00000036438	Calm2	12314	Gain	0.198358	4.69498	4.92429	0.0264817	1	3.4274	3.4274	1.6467	57	48	46	63	69	60
ENSMUSG00000029384	chr5:93354377-93361333	chr5	93354377	93361333	+	6956	ENSMUSG00000029384	2010109A12Rik	75610	Gain	0.272575	4.20622	6.99942	0.00815363	1	3.4257	3.4257	1.683	31	33	36	46	48	47
ENSMUSG00000070315	chr9:35028024-35042218	chr9	35028024	35042218	+	14194	ENSMUSG00000070315	4930581F22Rik	78934	Gain	0.213817	4.57629	5.355	0.020663	1	3.4244	3.4244	1.6902	46	46	45	62	61	55
ENSMUSG00000055138	chr3:137254750-137261545	chr3	137254750	137261545	-	6795	ENSMUSG00000055138	Gm4861	229862	Gain	0.31104	4.01095	8.0698	0.00450092	1	3.4232	3.4232	1.694	24	29	31	46	38	41
ENSMUSG00000046352	chr14:57336059-57342159	chr14	57336059	57342159	-	6100	ENSMUSG00000046352	Gjb2	14619	Gain	0.342193	3.87437	8.94046	0.00278922	1	3.422	3.422	1.6693	26	23	25	36	37	42
ENSMUSG00000031765	chr8:94905214-94906955	chr8	94905214	94906955	+	1741	ENSMUSG00000031765	Mt1	17748	Gain	0.167462	6.4348	7.59643	0.00584839	1	3.4209	3.4209	1.6374	183	173	173	207	230	207
ENSMUSG00000033569	chr1:25106557-25869338	chr1	25106557	25869338	-	762781	ENSMUSG00000033569	Adgrb3	210933	Gain	0.244306	5.16063	9.46953	0.00208912	1	3.3924	3.3924	1.6398	74	63	66	82	99	94
ENSMUSG00000026042	chr1:45413491-45542442	chr1	45413491	45542442	-	128951	ENSMUSG00000026042	Col5a2	12832	Gain	0.261465	5.70368	13.9092	0.000191862	1	3.3872	3.3872	1.6455	95	102	97	149	146	113
ENSMUSG00000007850	chr11:50266084-50277355	chr11	50266084	50277355	+	11271	ENSMUSG00000007850	Hnrnph1	59013	Gain	0.115814	7.06935	4.39858	0.0359689	1	3.3738	3.3738	1.6966	280	284	293	311	334	326
ENSMUSG00000005583	chr13:83652136-83815198	chr13	83652136	83815198	+	163062	ENSMUSG00000005583	Mef2c	17260	Gain	0.241553	7.38846	20.5434	5.82939e-06	1	3.3722	3.3722	1.6882	334	312	325	379	506	424
ENSMUSG00000022311	chr15:47444034-48655954	chr15	47444034	48655954	-	1211920	ENSMUSG00000022311	Csmd3	239420	Gain	0.210099	6.05082	10.3836	0.00127136	1	3.3674	3.3674	1.7814	133	128	130	160	183	162
ENSMUSG00000100890	chr12:82979294-82985929	chr12	82979294	82985929	-	6635	ENSMUSG00000100890	1700085C21Rik	74283	Gain	0.423015	3.545	10.9356	0.000943356	1	3.349	3.349	1.6026	17	19	18	36	33	25
ENSMUSG00000035126	chr4:102895262-102971521	chr4	102895262	102971521	-	76259	ENSMUSG00000035126	Dnai4	242584	Gain	0.176774	4.84517	4.24458	0.0393758	1	3.3459	3.3459	1.6535	56	56	59	72	66	73
ENSMUSG00000043289	chr9:81745723-82088060	chr9	81745723	82088060	+	342337	ENSMUSG00000043289	Mei4	75033	Gain	0.248642	4.31067	6.20742	0.0127216	1	3.343	3.343	1.6373	32	37	41	48	50	52
ENSMUSG00000031402	chrX:74153339-74174622	chrX	74153339	74174622	-	21283	ENSMUSG00000031402	Mpp1	17524	Gain	0.205032	5.41601	7.5591	0.00597079	1	3.3418	3.3418	1.6244	86	83	82	105	119	98
ENSMUSG00000015653	chr5:5714829-5744649	chr5	5714829	5744649	-	29820	ENSMUSG00000015653	Steap2	74051	Gain	0.123708	5.45204	2.81074	0.0936353	1	3.3413	3.3413	1.6234	95	90	89	103	109	102
ENSMUSG00000115043	chr14:84283871-84312730	chr14	84283871	84312730	-	28859	ENSMUSG00000115043	Gm32455	102635012	Gain	0.645488	3.00484	16.8078	4.1362e-05	1	3.341	3.341	1.6366	8	9	12	15	28	26
ENSMUSG00000033308	chr3:118355758-119226573	chr3	118355758	119226573	+	870815	ENSMUSG00000033308	Dpyd	99586	Gain	0.0945754	5.94743	2.03255	0.153962	1	3.34	3.34	1.6586	130	135	132	155	145	137
ENSMUSG00000038253	chr6:52178734-52181567	chr6	52178734	52181567	-	2833	ENSMUSG00000038253	Hoxa5	15402	Gain	0.100591	5.83434	2.19593	0.138376	1	3.3398	3.3398	1.6491	126	119	120	128	142	135
ENSMUSG00000022883	chr16:71824406-72844379	chr16	71824406	72844379	+	1019973	ENSMUSG00000022883	Robo1	19876	Gain	0.178925	6.29678	8.26376	0.00404443	1	3.3391	3.3391	1.7319	172	152	152	200	190	199
ENSMUSG00000027082	chr2:84263199-84307119	chr2	84263199	84307119	-	43920	ENSMUSG00000027082	Tfpi	21788	Gain	0.297411	4.04346	7.53701	0.00604441	1	3.3375	3.3375	1.6678	29	28	30	40	45	42
ENSMUSG00000079038	chr8:69723714-69776105	chr8	69723714	69776105	+	52391	ENSMUSG00000079038	D130040H23Rik	211135	Gain	0.152728	5.08745	3.59279	0.0580308	1	3.3354	3.3354	1.6683	75	67	65	81	88	78
ENSMUSG00000078234	chr4:139689484-139695337	chr4	139689484	139695337	-	5853	ENSMUSG00000078234	Klhdc7a	242721	Gain	0.198362	7.67781	14.7674	0.00012162	1	3.3321	3.3321	1.6485	295	448	487	620	448	496
ENSMUSG00000021198	chr12:102913642-103150487	chr12	102913642	103150487	+	236845	ENSMUSG00000021198	Unc79	217843	Gain	0.0885451	6.90562	2.46197	0.116632	1	3.3312	3.3312	1.7155	257	258	265	273	292	286
ENSMUSG00000030268	chr6:144939561-145021883	chr6	144939561	145021883	-	82322	ENSMUSG00000030268	Bcat1	12035	Gain	0.132359	5.33158	3.04157	0.0811572	1	3.3293	3.3293	1.7204	82	83	85	100	93	97
ENSMUSG00000033854	chr12:98395691-98544472	chr12	98395691	98544472	-	148781	ENSMUSG00000033854	Kcnk10	72258	Gain	0.110353	5.65785	2.45249	0.117339	1	3.3272	3.3272	1.7446	114	103	103	119	119	122
ENSMUSG00000046567	chr10:100408136-100425252	chr10	100408136	100425252	-	17116	ENSMUSG00000046567	4930430F08Rik	68281	Gain	0.212338	4.5544	5.21692	0.0223681	1	3.3269	3.3269	1.7154	53	41	41	51	64	60
ENSMUSG00000021314	chr13:19132325-19338202	chr13	19132325	19338202	+	205877	ENSMUSG00000021314	Amph	218038	Gain	0.149254	5.12384	3.49503	0.0615534	1	3.323	3.323	1.754	72	71	70	92	79	82
ENSMUSG00000112148	chr10:51366994-51372709	chr10	51366994	51372709	+	5715	ENSMUSG00000112148	Lilrb4a	14728	Gain	0.373727	3.71474	9.60139	0.0019443	1	3.3225	3.3225	1.7374	20	22	22	45	30	29
ENSMUSG00000053477	chr18:69476500-69821038	chr18	69476500	69821038	+	344538	ENSMUSG00000053477	Tcf4	21413	Gain	0.173651	7.90349	11.8088	0.000589523	1	3.3222	3.3222	1.6616	499	472	495	541	643	615
ENSMUSG00000026399	chr1:130357526-130392746	chr1	130357526	130392746	-	35220	ENSMUSG00000026399	Cd55	13136	Gain	0.10103	5.82689	2.20839	0.137262	1	3.3147	3.3147	1.8131	119	121	123	128	145	130
ENSMUSG00000071424	chr6:63230118-64681305	chr6	63230118	64681305	+	1451187	ENSMUSG00000071424	Grid2	14804	Gain	0.260041	5.68785	13.6642	0.000218587	1	3.3044	3.3044	1.7167	114	91	86	134	145	124
ENSMUSG00000039372	chr1:72466271-72576454	chr1	72466271	72576454	-	110183	ENSMUSG00000039372	Marchf4	381270	Gain	0.213519	5.33245	7.87832	0.0050031	1	3.2796	3.2796	1.7063	83	74	78	91	106	108
ENSMUSG00000071856	chr18:44558127-44945573	chr18	44558127	44945573	-	387446	ENSMUSG00000071856	Mcc	328949	Gain	0.198074	6.09118	9.38092	0.00219255	1	3.254	3.254	1.6592	149	131	126	182	171	163
ENSMUSG00000019943	chr10:98750243-98862005	chr10	98750243	98862005	+	111762	ENSMUSG00000019943	Atp2b1	67972	Gain	0.167504	4.89919	3.92244	0.0476458	1	3.2536	3.2536	1.661	58	58	63	69	70	79
ENSMUSG00000103428	chr3:72973684-73502163	chr3	72973684	73502163	+	528479	ENSMUSG00000103428	Gm20754	626082	Gain	0.488089	3.32121	12.3978	0.000429837	1	3.2446	3.2446	1.688	11	15	17	27	28	27
ENSMUSG00000056383	chr7:41022347-41042803	chr7	41022347	41042803	-	20456	ENSMUSG00000056383	AI987944	233168	Gain	0.183628	4.75082	4.35361	0.0369305	1	3.2404	3.2404	1.7137	49	52	58	58	67	73
ENSMUSG00000046561	chr3:126157501-126234023	chr3	126157501	126234023	+	76522	ENSMUSG00000046561	Arsj	271970	Gain	0.238682	4.33698	5.81323	0.0159061	1	3.2387	3.2387	1.6956	43	36	34	51	56	45
ENSMUSG00000027207	chr2:125701029-125826218	chr2	125701029	125826218	+	125189	ENSMUSG00000027207	Galk2	69976	Gain	0.141509	5.18006	3.23121	0.0722473	1	3.2366	3.2366	1.7029	69	76	78	93	85	84
ENSMUSG00000063049	chr8:48120213-48128627	chr8	48120213	48128627	-	8414	ENSMUSG00000063049	Ing2	69260	Gain	0.0719284	6.48655	1.43064	0.23166	1	3.2351	3.2351	1.7376	199	193	197	199	216	213
ENSMUSG00000023151	chr4:14623622-14808379	chr4	14623622	14808379	-	184757	ENSMUSG00000023151	Lrrc69	73314	Gain	0.120964	5.45425	2.69066	0.100938	1	3.232	3.232	1.773	93	93	89	110	110	94
ENSMUSG00000020311	chr11:30812794-30904385	chr11	30812794	30904385	-	91591	ENSMUSG00000020311	Erlec1	66753	Gain	0.0929867	5.9495	1.96625	0.160846	1	3.2307	3.2307	1.7434	138	128	132	139	145	153
ENSMUSG00000062098	chr2:138098478-138129344	chr2	138098478	138129344	+	30866	ENSMUSG00000062098	Btbd3	228662	Gain	0.0645574	6.72374	1.24221	0.265046	1	3.2297	3.2297	1.7666	232	234	233	256	237	245
ENSMUSG00000027790	chr3:72795890-72875196	chr3	72795890	72875196	-	79306	ENSMUSG00000027790	Sis	69983	Gain	0.187043	4.71892	4.43968	0.0351128	1	3.2288	3.2288	1.7399	47	54	54	67	69	58
ENSMUSG00000105662	chr3:35651301-35720312	chr3	35651301	35720312	-	69011	ENSMUSG00000105662	Gm6639	625963	Gain	0.362711	3.72292	9.10502	0.00254909	1	3.2279	3.2279	1.7806	25	21	19	40	34	30
ENSMUSG00000089819	chr8:99733759-99759372	chr8	99733759	99759372	+	25613	ENSMUSG00000089819	Gm15679	100873092	Gain	0.634927	2.9916	16.1565	5.83177e-05	1	3.2263	3.2263	1.7955	10	9	10	17	29	22
ENSMUSG00000045954	chr1:51328285-51342119	chr1	51328285	51342119	+	13834	ENSMUSG00000045954	Cavin2	20324	Gain	0.106745	5.68449	2.32172	0.127579	1	3.2236	3.2236	1.794	101	111	115	124	122	120
ENSMUSG00000031144	chrX:7504819-7519495	chrX	7504819	7519495	+	14676	ENSMUSG00000031144	Syp	20977	Gain	0.145874	5.12696	3.34407	0.0674474	1	3.2183	3.2183	1.8303	79	69	66	90	83	80
ENSMUSG00000038122	chr10:55890389-56106495	chr10	55890389	56106495	-	216106	ENSMUSG00000038122	Tbc1d32	544696	Gain	0.0773654	6.32502	1.56666	0.210693	1	3.2159	3.2159	1.8138	166	176	182	187	187	189
ENSMUSG00000027326	chr2:118877600-118940978	chr2	118877600	118940978	+	63378	ENSMUSG00000027326	Knl1	76464	Gain	0.122695	5.43015	2.73748	0.0980192	1	3.2151	3.2151	1.8387	92	90	88	104	107	98
ENSMUSG00000027977	chr3:123319815-123484822	chr3	123319815	123484822	-	165007	ENSMUSG00000027977	Ndst3	83398	Gain	0.212969	5.31386	7.76989	0.00531244	1	3.214	3.214	1.759	90	71	71	99	98	104
ENSMUSG00000031428	chrX:135893128-135899221	chrX	135893128	135899221	+	6093	ENSMUSG00000031428	Zcchc18	66995	Gain	0.458719	3.40318	11.6346	0.00064736	1	3.209	3.209	1.8603	14	15	18	26	30	30
ENSMUSG00000036120	chr8:70583456-70591847	chr8	70583456	70591847	-	8391	ENSMUSG00000036120	Rfxank	19727	Gain	0.0910462	5.99304	1.91783	0.166096	1	3.2087	3.2087	1.92	132	138	141	144	159	147
ENSMUSG00000019726	chr13:13764896-13953388	chr13	13764896	13953388	+	188492	ENSMUSG00000019726	Lyst	17101	Gain	0.126779	6.18501	3.99488	0.0456387	1	3.2083	3.2083	1.8068	152	149	157	170	170	187
ENSMUSG00000032776	chr7:71727575-71956850	chr7	71727575	71956850	-	229275	ENSMUSG00000032776	Mctp2	244049	Gain	0.14497	5.13892	3.32258	0.0683346	1	3.2044	3.2044	1.9021	70	71	75	88	75	92
ENSMUSG00000019578	chr17:56374045-56386333	chr17	56374045	56386333	-	12288	ENSMUSG00000019578	Ubxn6	66530	Gain	0.236193	7.35553	19.5035	1.00417e-05	1	3.1798	3.1798	1.8687	340	306	307	404	464	408
ENSMUSG00000032358	chr9:76394742-76474397	chr9	76394742	76474397	-	79655	ENSMUSG00000032358	Fam83b	208994	Gain	0.337694	5.24098	18.6287	1.58815e-05	1	3.1753	3.1753	1.7743	68	67	64	107	114	86
ENSMUSG00000000197	chr14:123514046-123864846	chr14	123514046	123864846	-	350800	ENSMUSG00000000197	Nalcn	338370	Gain	0.195739	5.4279	6.93293	0.00846232	1	3.1747	3.1747	1.6945	76	88	91	115	105	103
ENSMUSG00000053441	chr18:58967819-59186754	chr18	58967819	59186754	+	218935	ENSMUSG00000053441	Adamts19	240322	Gain	0.198869	6.05985	9.34397	0.0022372	1	3.1725	3.1725	1.7633	129	135	133	177	176	152
ENSMUSG00000033342	chr3:117368274-117483157	chr3	117368274	117483157	+	114883	ENSMUSG00000033342	Plppr5	75769	Gain	0.293739	5.46547	15.7426	7.25702e-05	1	3.1717	3.1717	1.9323	87	75	80	99	129	123
ENSMUSG00000049336	chr11:35897483-37881486	chr11	35897483	37881486	-	1984003	ENSMUSG00000049336	Tenm2	23964	Gain	0.139324	8.21965	8.00717	0.00465926	1	3.1546	3.1546	1.8033	644	619	612	717	787	691
ENSMUSG00000112963	chr13:33746469-33753300	chr13	33746469	33753300	-	6831	ENSMUSG00000112963	Gm6093	619715	Gain	0.276395	4.08133	6.67598	0.00977207	1	3.1399	3.1399	1.8064	34	29	28	39	53	37
ENSMUSG00000025592	chrX:112207177-112746083	chrX	112207177	112746083	+	538906	ENSMUSG00000025592	Dach2	93837	Gain	0.28607	4.03073	6.92807	0.0084853	1	3.1324	3.1324	1.7934	31	27	29	36	47	42
ENSMUSG00000039508	chr10:33914780-33920309	chr10	33914780	33920309	-	5529	ENSMUSG00000039508	Calhm4	270711	Gain	0.443592	3.41315	10.9826	0.00091973	1	3.1323	3.1323	1.831	20	14	14	26	31	29
ENSMUSG00000025916	chr1:10038847-10083766	chr1	10038847	10083766	-	44919	ENSMUSG00000025916	Ppp1r42	69312	Gain	0.207634	4.51791	4.88988	0.0270146	1	3.1243	3.1243	1.867	44	42	46	52	57	61
ENSMUSG00000027272	chr2:120690753-120801246	chr2	120690753	120801246	-	110493	ENSMUSG00000027272	Ubr1	22222	Gain	0.112335	5.55396	2.42802	0.119183	1	3.1239	3.1239	1.8929	91	101	105	112	112	111
ENSMUSG00000028475	chr4:43730034-43734534	chr4	43730034	43734534	+	4500	ENSMUSG00000028475	Spaar	71406	Gain	0.226837	5.17521	8.23485	0.00410935	1	3.1221	3.1221	1.713	74	66	68	81	102	92
ENSMUSG00000108387	chr7:78921440-78922777	chr7	78921440	78922777	-	1337	ENSMUSG00000108387	Gm31510	102633760	Gain	0.219082	4.43272	5.18324	0.0228058	1	3.1208	3.1208	1.8783	49	37	37	53	53	55
ENSMUSG00000040569	chr4:14502430-14621946	chr4	14502430	14621946	-	119516	ENSMUSG00000040569	Slc26a7	208890	Gain	0.175672	4.78563	4.06137	0.043875	1	3.1205	3.1205	1.8425	58	52	54	60	73	69
ENSMUSG00000046699	chrX:63308489-63320951	chrX	63308489	63320951	-	12462	ENSMUSG00000046699	Slitrk4	245446	Gain	0.355725	3.71489	8.72197	0.00314399	1	3.1184	3.1184	1.8883	26	21	18	41	36	26
ENSMUSG00000000037	chrX:159865521-160041214	chrX	159865521	160041214	+	175693	ENSMUSG00000000037	Scml2	107815	Gain	0.329894	3.82319	8.06107	0.00452265	1	3.1181	3.1181	1.8701	27	23	22	35	45	30
ENSMUSG00000040824	chr7:18883370-18886659	chr7	18883370	18886659	+	3289	ENSMUSG00000040824	Snrpd2	107686	Gain	0.278908	5.51669	14.5508	0.000136428	1	3.1178	3.1178	1.9189	91	82	81	114	137	110
ENSMUSG00000113679	chr12:100242868-100267167	chr12	100242868	100267167	+	24299	ENSMUSG00000113679	Gm10432	100038713	Gain	0.179727	4.74677	4.1628	0.0413209	1	3.116	3.116	1.8895	57	51	51	65	67	65
ENSMUSG00000040181	chr1:162657130-162694179	chr1	162657130	162694179	-	37049	ENSMUSG00000040181	Fmo1	14261	Gain	0.160201	4.9375	3.6614	0.0556868	1	3.1154	3.1154	1.915	57	61	67	68	74	81
ENSMUSG00000030498	chr7:51511530-51644753	chr7	51511530	51644753	+	133223	ENSMUSG00000030498	Gas2	14453	Gain	0.121823	5.40292	2.66519	0.102565	1	3.1152	3.1152	1.8679	96	86	83	108	95	100
ENSMUSG00000021033	chr12:87192102-87211497	chr12	87192102	87211497	+	19395	ENSMUSG00000021033	Gstz1	14874	Gain	0.113525	5.53124	2.45476	0.117169	1	3.1139	3.1139	1.9138	94	99	99	118	107	105
ENSMUSG00000039196	chr4:63262793-63266400	chr4	63262793	63266400	+	3607	ENSMUSG00000039196	Orm1	18405	Gain	0.182433	4.72303	4.23392	0.0396239	1	3.1137	3.1137	1.9005	53	52	51	64	70	60
ENSMUSG00000044624	chr10:18655475-18662541	chr10	18655475	18662541	-	7066	ENSMUSG00000044624	Gm4922	237300	Gain	0.413243	3.50865	10.2069	0.00139918	1	3.1113	3.1113	1.902	19	17	17	29	33	29
ENSMUSG00000074764	chr2:140071519-140231644	chr2	140071519	140231644	-	160125	ENSMUSG00000074764	Sel1l2	228684	Gain	0.251251	4.22315	6.02006	0.0141441	1	3.1083	3.1083	1.9388	35	34	34	48	48	45
ENSMUSG00000036835	chr7:30261290-30263052	chr7	30261290	30263052	-	1762	ENSMUSG00000036835	Psenen	66340	Gain	0.249355	4.23439	5.97002	0.0145512	1	3.1081	3.1081	1.9565	38	34	32	49	51	42
ENSMUSG00000027824	chr3:63962008-64142935	chr3	63962008	64142935	+	180927	ENSMUSG00000027824	Vmn2r1	56544	Gain	0.200135	6.03623	9.37594	0.00219852	1	3.1065	3.1065	1.9209	146	126	118	169	180	148
ENSMUSG00000001622	chr5:88073438-88080409	chr5	88073438	88080409	+	6971	ENSMUSG00000001622	Csn3	12994	Gain	0.597794	3.0307	14.8606	0.000115755	1	3.1061	3.1061	1.9309	13	9	9	20	31	18
ENSMUSG00000099878	chr1:52609173-52619451	chr1	52609173	52619451	-	10278	ENSMUSG00000099878	Gm28178	102634661	Gain	0.413074	3.50843	10.1985	0.00140555	1	3.1039	3.1039	1.9472	17	18	18	35	27	29
ENSMUSG00000073197	chr12:18564441-18588211	chr12	18564441	18588211	+	23770	ENSMUSG00000073197	5730507C01Rik	236366	Gain	0.464031	3.35244	11.4971	0.000697035	1	3.1013	3.1013	1.9794	22	12	11	31	24	28
ENSMUSG00000040283	chr11:49059152-49077916	chr11	49059152	49077916	-	18764	ENSMUSG00000040283	Btnl9	237754	Gain	0.301765	3.95097	7.32963	0.00678269	1	3.0987	3.0987	1.9758	26	27	28	43	35	41
ENSMUSG00000073791	chr4:99717440-99769985	chr4	99717440	99769985	+	52545	ENSMUSG00000073791	Efcab7	230500	Gain	0.20777	4.51792	4.89628	0.0269146	1	3.0966	3.0966	2.0128	39	45	48	50	65	55
ENSMUSG00000056258	chr15:65858223-66158485	chr15	65858223	66158485	-	300262	ENSMUSG00000056258	Kcnq3	110862	Gain	0.189178	5.46462	6.58738	0.0102704	1	3.0935	3.0935	1.8659	93	84	86	101	120	109
ENSMUSG00000005268	chr15:10177324-10349276	chr15	10177324	10349276	+	171952	ENSMUSG00000005268	Prlr	19116	Gain	0.243753	5.71206	12.1494	0.000491048	1	3.0846	3.0846	1.9022	95	97	108	126	130	150
ENSMUSG00000063887	chr3:25475972-26387504	chr3	25475972	26387504	-	911532	ENSMUSG00000063887	Nlgn1	192167	Gain	0.222674	5.87014	10.8475	0.000989313	1	3.0783	3.0783	2.07	110	111	120	128	171	149
ENSMUSG00000031848	chr8:71124663-71131402	chr8	71124663	71131402	+	6739	ENSMUSG00000031848	Lsm4	50783	Gain	0.153529	6.44888	6.42028	0.0112824	1	3.0648	3.0648	1.8367	180	182	178	224	223	198
ENSMUSG00000034584	chr9:53212814-53292466	chr9	53212814	53292466	+	79652	ENSMUSG00000034584	Exph5	320051	Gain	0.269699	5.53905	13.7579	0.000207941	1	3.0349	3.0349	1.9815	90	88	82	133	132	100
ENSMUSG00000031938	chr9:15194633-15217836	chr9	15194633	15217836	-	23203	ENSMUSG00000031938	4931406C07Rik	70984	Gain	0.166113	6.31833	7.18112	0.00736748	1	3.0309	3.0309	1.9937	183	152	153	184	205	204
ENSMUSG00000026065	chr1:40619146-40669891	chr1	40619146	40669891	+	50745	ENSMUSG00000026065	Slc9a4	110895	Gain	0.253849	4.17154	5.95859	0.0146457	1	3.0294	3.0294	1.8649	31	34	34	44	51	41
ENSMUSG00000011171	chr12:116041040-116117842	chr12	116041040	116117842	+	76802	ENSMUSG00000011171	Vipr2	22355	Gain	0.102045	5.69271	2.12948	0.14449	1	3.0134	3.0134	1.9555	113	110	107	125	127	115
ENSMUSG00000028551	chr4:109518073-109523953	chr4	109518073	109523953	-	5880	ENSMUSG00000028551	Cdkn2c	12580	Gain	0.107768	5.59153	2.27251	0.131687	1	3.0116	3.0116	1.9598	98	103	105	116	113	114
ENSMUSG00000052520	chr4:96515669-96552408	chr4	96515669	96552408	-	36739	ENSMUSG00000052520	Cyp2j5	13109	Gain	0.319817	3.83038	7.62128	0.00576836	1	3.0088	3.0088	1.9731	26	24	23	41	37	32
ENSMUSG00000075256	chr2:79162835-79259332	chr2	79162835	79259332	-	96497	ENSMUSG00000075256	Cerkl	228094	Gain	0.242473	4.23979	5.66727	0.0172843	1	3.0077	3.0077	1.9611	31	36	38	51	42	49
ENSMUSG00000014704	chr6:52139397-52141811	chr6	52139397	52141811	-	2414	ENSMUSG00000014704	Hoxa2	15399	Gain	0.246134	4.2174	5.76095	0.0163862	1	3.0076	3.0076	1.9962	31	35	37	49	47	44
ENSMUSG00000039640	chr11:120375463-120379580	chr11	120375463	120379580	+	4117	ENSMUSG00000039640	Mrpl12	56282	Gain	0.102349	5.68447	2.13467	0.144002	1	3.0066	3.0066	1.9967	116	107	105	128	114	123
ENSMUSG00000048703	chr5:27700807-27706390	chr5	27700807	27706390	-	5583	ENSMUSG00000048703	Speer4b	73526	Gain	0.552138	3.0934	13.3904	0.000252912	1	3.0058	3.0058	1.9952	15	10	9	29	20	22
ENSMUSG00000029245	chr5:84199024-84565677	chr5	84199024	84565677	-	366653	ENSMUSG00000029245	Epha5	13839	Gain	0.237129	5.74203	11.6511	0.000641645	1	3.0055	3.0055	2.1132	108	99	101	126	154	133
ENSMUSG00000060147	chr13:34101901-34186777	chr13	34101901	34186777	-	84876	ENSMUSG00000060147	Serpinb6a	20719	Gain	0.313482	3.85991	7.46388	0.00629491	1	3.0049	3.0049	2.0146	31	21	23	35	32	45
ENSMUSG00000021700	chr13:110190721-110417530	chr13	110190721	110417530	-	226809	ENSMUSG00000021700	Rab3c	67295	Gain	0.144962	5.06556	3.20268	0.0735176	1	3.0028	3.0028	2.0115	75	66	64	80	85	77
ENSMUSG00000117478	chr18:28844914-28859900	chr18	28844914	28859900	+	14986	ENSMUSG00000117478	BC051408	408061	Gain	0.375001	3.60707	9.01704	0.00267474	1	3.0027	3.0027	2.0451	20	19	20	26	40	30
ENSMUSG00000027973	chr3:124194639-124219688	chr3	124194639	124219688	-	25049	ENSMUSG00000027973	1700006A11Rik	71824	Gain	0.379649	3.58946	9.13172	0.00251215	1	3.0021	3.0021	1.9926	13	20	25	30	31	34
ENSMUSG00000029015	chr5:22013999-22070602	chr5	22013999	22070602	-	56603	ENSMUSG00000029015	Slc26a5	80979	Gain	0.189103	4.62828	4.3185	0.0377001	1	2.9958	2.9958	2.0338	46	49	50	60	64	58
ENSMUSG00000012350	chr2:103093776-103133620	chr2	103093776	103133620	-	39844	ENSMUSG00000012350	Ehf	13661	Gain	0.225972	4.3472	5.24781	0.0219744	1	2.9899	2.9899	2.0728	43	38	34	55	55	42
ENSMUSG00000052423	chr1:171097898-171104468	chr1	171097898	171104468	+	6570	ENSMUSG00000052423	B4galt3	57370	Gain	0.129223	5.26487	2.80868	0.0937556	1	2.9872	2.9872	2.0748	83	77	79	89	91	96
ENSMUSG00000099960	chr1:122132874-122179909	chr1	122132874	122179909	+	47035	ENSMUSG00000099960	Gm28590	102638832	Gain	0.627271	2.93743	15.208	9.62966e-05	1	2.9852	2.9852	2.1124	13	8	7	23	24	18
ENSMUSG00000030236	chr6:141575178-141632372	chr6	141575178	141632372	+	57194	ENSMUSG00000030236	Slco1b2	28253	Gain	0.233904	4.29468	5.44961	0.0195727	1	2.9768	2.9768	2.138	45	34	31	50	54	43
ENSMUSG00000031925	chr9:13296547-13620829	chr9	13296547	13620829	+	324282	ENSMUSG00000031925	Maml2	270118	Gain	0.193981	7.59117	13.8778	0.000195084	1	2.9472	2.9472	2.0391	424	366	371	453	520	493
ENSMUSG00000096914	chr8:58225523-59366213	chr8	58225523	59366213	-	1140690	ENSMUSG00000096914	Galntl6	270049	Gain	0.199505	5.33481	6.89335	0.0086517	1	2.9311	2.9311	2.1633	84	78	76	98	111	94
ENSMUSG00000033981	chr3:80588757-80711534	chr3	80588757	80711534	-	122777	ENSMUSG00000033981	Gria2	14800	Gain	0.278055	5.45296	14.0512	0.000177902	1	2.9258	2.9258	2.0633	83	82	78	115	135	95
ENSMUSG00000051225	chr15:57847983-57874102	chr15	57847983	57874102	+	26119	ENSMUSG00000051225	Fam83a	239463	Gain	0.187395	6.07216	8.3426	0.00387262	1	2.9228	2.9228	2.0391	139	133	132	188	151	167
ENSMUSG00000031266	chrX:133488918-133501875	chrX	133488918	133501875	-	12957	ENSMUSG00000031266	Gla	11605	Gain	0.235907	4.24571	5.38542	0.0203057	1	2.9162	2.9162	1.9792	37	34	35	41	56	45
ENSMUSG00000106255	chr5:101057866-101061558	chr5	101057866	101061558	-	3692	ENSMUSG00000106255	Gm36793	102640815	Gain	0.426637	3.39315	10.0557	0.00151876	1	2.9115	2.9115	1.9881	20	14	14	27	29	28
ENSMUSG00000040118	chr5:16139390-16579509	chr5	16139390	16579509	+	440119	ENSMUSG00000040118	Cacna2d1	12293	Gain	0.160636	6.3352	6.75748	0.00933556	1	2.9104	2.9104	2.1419	161	163	172	185	211	202
ENSMUSG00000072791	chr12:118831221-118930169	chr12	118831221	118930169	-	98948	ENSMUSG00000072791	Abcb5	77706	Gain	0.177332	4.69057	3.93245	0.0473628	1	2.9046	2.9046	2.0498	56	49	48	70	56	63
ENSMUSG00000075316	chr2:66310424-66465456	chr2	66310424	66465456	-	155032	ENSMUSG00000075316	Scn9a	20274	Gain	0.277964	5.45317	14.0419	0.000178785	1	2.9031	2.9031	2.1309	98	73	72	110	118	117
ENSMUSG00000005161	chr8:85696251-85701440	chr8	85696251	85701440	+	5189	ENSMUSG00000005161	Prdx2	21672	Gain	0.102452	5.64499	2.10287	0.147023	1	2.9016	2.9016	2.0713	104	106	109	124	108	123
ENSMUSG00000049659	chr11:20635084-20691599	chr11	20635084	20691599	-	56515	ENSMUSG00000049659	Aftph	216549	Gain	0.267327	4.05613	6.1569	0.01309	1	2.8954	2.8954	2.0795	33	27	30	39	36	51
ENSMUSG00000066372	chr7:84589377-84613217	chr7	84589377	84613217	-	23840	ENSMUSG00000066372	Vmn2r65	100009609	Gain	0.5121	3.15407	12.1176	0.00049947	1	2.893	2.893	2.1119	13	11	13	19	26	28
ENSMUSG00000055540	chr16:59473424-60431196	chr16	59473424	60431196	-	957772	ENSMUSG00000055540	Epha6	13840	Gain	0.204938	5.93145	9.4315	0.0021329	1	2.8912	2.8912	2.2012	127	119	115	151	174	138
ENSMUSG00000030921	chr7:104058232-104114400	chr7	104058232	104114400	-	56168	ENSMUSG00000030921	Trim30a	20128	Gain	0.210275	4.42278	4.75176	0.0292684	1	2.8904	2.8904	2.1272	35	43	45	52	60	47
ENSMUSG00000097145	chr5:52348023-52355326	chr5	52348023	52355326	+	7303	ENSMUSG00000097145	9230114K14Rik	414108	Gain	0.190303	4.58086	4.25974	0.039026	1	2.8895	2.8895	2.1241	49	45	46	53	66	57
ENSMUSG00000041695	chr11:110956990-110967651	chr11	110956990	110967651	+	10661	ENSMUSG00000041695	Kcnj2	16518	Gain	0.252207	4.14184	5.77988	0.0162107	1	2.8891	2.8891	2.1165	34	32	31	50	41	42
ENSMUSG00000121390	chr3:59859730-59881015	chr3	59859730	59881015	+	21285	ENSMUSG00000121390	Gm9696	676914	Gain	0.531542	3.10568	12.5745	0.000391041	1	2.8891	2.8891	2.1139	13	12	10	28	26	17
ENSMUSG00000023914	chr17:43785215-43815034	chr17	43785215	43815034	-	29819	ENSMUSG00000023914	Mep1a	17287	Gain	0.330448	3.74666	7.70692	0.00550094	1	2.8881	2.8881	2.152	25	22	21	37	35	32
ENSMUSG00000028240	chr4:6265612-6275632	chr4	6265612	6275632	-	10020	ENSMUSG00000028240	Cyp7a1	13122	Gain	0.274369	4.01766	6.33095	0.0118649	1	2.8868	2.8868	2.1218	32	28	27	39	48	36
ENSMUSG00000033883	chr3:36205229-36224490	chr3	36205229	36224490	+	19261	ENSMUSG00000033883	Zfp267	241944	Gain	0.144551	5.84547	4.54802	0.0329569	1	2.8854	2.8854	2.1278	124	115	117	143	130	147
ENSMUSG00000036928	chr5:138270757-138310659	chr5	138270757	138310659	+	39902	ENSMUSG00000036928	Stag3	50878	Gain	0.156728	4.89557	3.42973	0.0640327	1	2.8846	2.8846	2.17	64	58	58	72	73	71
ENSMUSG00000039968	chr5:21097284-21163019	chr5	21097284	21163019	-	65735	ENSMUSG00000039968	Rsbn1l	242860	Gain	0.196842	4.52711	4.42093	0.0355006	1	2.8791	2.8791	2.1443	48	43	43	51	66	53
ENSMUSG00000034898	chr9:79708461-79920133	chr9	79708461	79920133	-	211672	ENSMUSG00000034898	Filip1	70598	Gain	0.134988	5.14786	2.89481	0.088865	1	2.8786	2.8786	2.1552	78	72	69	89	86	80
ENSMUSG00000061479	chr7:26886431-26895696	chr7	26886431	26895696	-	9265	ENSMUSG00000061479	Snrpa	53607	Gain	0.114382	5.44218	2.3931	0.121872	1	2.8778	2.8778	2.1807	92	92	90	107	106	97
ENSMUSG00000050144	chr3:88317801-88334303	chr3	88317801	88334303	-	16502	ENSMUSG00000050144	Slc25a44	229517	Gain	0.0540261	7.07171	0.959085	0.327418	1	2.8764	2.8764	2.1807	295	300	303	305	320	309
ENSMUSG00000048040	chrX:134894569-134896108	chrX	134894569	134896108	+	1539	ENSMUSG00000048040	Arxes2	76976	Gain	0.381442	3.54499	8.95264	0.00277069	1	2.8746	2.8746	2.1909	23	17	16	35	30	27
ENSMUSG00000031932	chr9:14771038-14782085	chr9	14771038	14782085	+	11047	ENSMUSG00000031932	Gpr83	14608	Gain	0.215373	4.38282	4.87054	0.0273189	1	2.8744	2.8744	2.1898	42	38	39	58	42	55
ENSMUSG00000040322	chr3:109030465-109075725	chr3	109030465	109075725	+	45260	ENSMUSG00000040322	Slc25a24	229731	Gain	0.286754	3.95091	6.63	0.0100276	1	2.8741	2.8741	2.1665	32	27	23	46	40	32
ENSMUSG00000034551	chrX:110484901-110606908	chrX	110484901	110606908	-	122007	ENSMUSG00000034551	Hdx	245596	Gain	0.402719	3.47103	9.474	0.00208405	1	2.8714	2.8714	2.1796	18	17	17	31	31	26
ENSMUSG00000032854	chr3:125655071-125732301	chr3	125655071	125732301	-	77230	ENSMUSG00000032854	Ugt8a	22239	Gain	0.425251	4.81303	23.4631	1.27329e-06	1	2.8682	2.8682	2.1655	52	44	40	80	97	60
ENSMUSG00000040112	chr6:146944231-146972402	chr6	146944231	146972402	+	28171	ENSMUSG00000040112	Mrps35	232536	Gain	0.10221	5.64924	2.09679	0.147608	1	2.8674	2.8674	2.2045	109	106	105	124	114	118
ENSMUSG00000029484	chr5:96941244-96993827	chr5	96941244	96993827	+	52583	ENSMUSG00000029484	Anxa3	11745	Gain	0.215642	4.38313	4.88268	0.0271275	1	2.8635	2.8635	2.22	44	38	37	49	58	48
ENSMUSG00000038179	chr1:171459971-171480605	chr1	171459971	171480605	-	20634	ENSMUSG00000038179	Slamf7	75345	Gain	0.20109	4.48971	4.5173	0.0335537	1	2.8633	2.8633	2.2364	48	43	39	64	53	49
ENSMUSG00000027006	chr2:80145790-80184399	chr2	80145790	80184399	+	38609	ENSMUSG00000027006	Dnajc10	66861	Gain	0.122157	5.32648	2.58538	0.107855	1	2.8621	2.8621	2.2311	84	83	84	92	101	94
ENSMUSG00000031139	chrX:59101316-59224546	chrX	59101316	59224546	-	123230	ENSMUSG00000031139	Mcf2	109904	Gain	0.303883	3.86688	7.05371	0.00791012	1	2.851	2.851	2.2699	26	25	25	41	33	38
ENSMUSG00000063600	chr3:29135695-29831923	chr3	29135695	29831923	+	696228	ENSMUSG00000063600	Egfem1	75740	Gain	0.191401	6.01541	8.51062	0.00353081	1	2.8422	2.8422	2.105	137	123	127	148	173	166
ENSMUSG00000002107	chr2:6544505-7401345	chr2	6544505	7401345	-	856840	ENSMUSG00000002107	Celf2	14007	Gain	0.120855	8.37524	6.1615	0.013056	1	2.8183	2.8183	2.2302	640	713	766	733	870	813
ENSMUSG00000034855	chr5:92494497-92496748	chr5	92494497	92496748	-	2251	ENSMUSG00000034855	Cxcl10	15945	Gain	0.326819	3.76217	7.61711	0.00578171	1	2.8158	2.8158	2.4323	24	24	21	40	41	24
ENSMUSG00000075324	chr2:63801852-63928382	chr2	63801852	63928382	-	126530	ENSMUSG00000075324	Fign	60344	Gain	0.159022	5.66441	5.09637	0.0239759	1	2.8055	2.8055	2.2927	95	103	112	118	123	132
ENSMUSG00000040514	chr5:7354106-7368290	chr5	7354106	7368290	+	14184	ENSMUSG00000040514	Tex47	70920	Gain	0.307761	5.27451	15.7783	7.12135e-05	1	2.7994	2.7994	2.3135	63	67	79	79	122	108
ENSMUSG00000026866	chr2:43445270-43573060	chr2	43445270	43573060	+	127790	ENSMUSG00000026866	Kynu	70789	Gain	0.365919	4.36822	13.7028	0.000214132	1	2.797	2.797	2.3195	42	33	29	61	59	47
ENSMUSG00000118401	chr1:160402287-160407274	chr1	160402287	160407274	-	4987	ENSMUSG00000118401	Gpr52	620246	Gain	0.323734	3.73905	7.36682	0.00664383	1	2.7886	2.7886	2.1545	26	20	22	28	36	39
ENSMUSG00000074813	chr2:128140583-128271271	chr2	128140583	128271271	-	130688	ENSMUSG00000074813	Morrbid	100043424	Gain	0.241086	4.17152	5.38085	0.020359	1	2.774	2.774	2.2156	42	30	28	47	45	43
ENSMUSG00000104301	chr3:75181235-75389472	chr3	75181235	75389472	-	208237	ENSMUSG00000104301	Wdr49	213248	Gain	0.270939	3.99791	6.10236	0.0135002	1	2.7668	2.7668	2.251	25	30	31	39	47	35
ENSMUSG00000075271	chr2:75809450-75812311	chr2	75809450	75812311	-	2861	ENSMUSG00000075271	Ttc30a1	78802	Gain	0.153679	4.89221	3.29203	0.0696169	1	2.7611	2.7611	2.2784	58	58	64	62	75	78
ENSMUSG00000028468	chr4:43578735-43587487	chr4	43578735	43587487	+	8752	ENSMUSG00000028468	Rgp1	242406	Gain	0.0974095	5.70062	1.94742	0.162865	1	2.7557	2.7557	2.2868	107	112	114	130	113	125
ENSMUSG00000032526	chr9:121539455-121541987	chr9	121539455	121541987	+	2532	ENSMUSG00000032526	Ss18l2	26901	Gain	0.270911	3.9981	6.1011	0.0135097	1	2.7528	2.7528	2.3273	33	25	28	35	36	50
ENSMUSG00000031520	chr8:54530567-54639489	chr8	54530567	54639489	+	108922	ENSMUSG00000031520	Vegfc	22341	Gain	0.511399	3.11775	11.7892	0.000595753	1	2.7524	2.7524	2.3445	11	12	13	29	17	25
ENSMUSG00000078444	chr10:77093599-77095057	chr10	77093599	77095057	-	1458	ENSMUSG00000078444	Gm10941	100169878	Gain	0.173916	5.49037	5.63873	0.0175679	1	2.7515	2.7515	2.2783	99	87	85	110	118	105
ENSMUSG00000036769	chrX:23559231-23672265	chrX	23559231	23672265	+	113034	ENSMUSG00000036769	Wdr44	72404	Gain	0.15021	4.92707	3.2034	0.0734855	1	2.7489	2.7489	2.3153	68	59	58	73	76	71
ENSMUSG00000061171	chr2:65144007-65194606	chr2	65144007	65194606	-	50599	ENSMUSG00000061171	Slc38a11	320106	Gain	0.180085	4.62826	3.91876	0.04775	1	2.7487	2.7487	2.3	52	47	47	61	60	60
ENSMUSG00000053141	chr2:161363908-162503106	chr2	161363908	162503106	-	1139198	ENSMUSG00000053141	Ptprt	19281	Gain	0.172901	6.16148	7.35127	0.00670155	1	2.7469	2.7469	2.4278	146	146	143	202	161	171
ENSMUSG00000043219	chr6:52181838-52185652	chr6	52181838	52185652	-	3814	ENSMUSG00000043219	Hoxa6	15403	Gain	0.200679	4.45688	4.41553	0.0356132	1	2.746	2.746	2.3167	45	39	43	49	50	63
ENSMUSG00000027273	chr2:136555359-136624348	chr2	136555359	136624348	+	68989	ENSMUSG00000027273	Snap25	20614	Gain	0.313199	3.78529	7.11074	0.00766234	1	2.7424	2.7424	2.3475	23	23	25	37	30	39
ENSMUSG00000015829	chr1:159351170-159759299	chr1	159351170	159759299	+	408129	ENSMUSG00000015829	Tnr	21960	Gain	0.134263	6.59767	5.1578	0.0231422	1	2.7411	2.7411	2.4223	209	201	198	238	245	224
ENSMUSG00000030335	chr6:125169163-125171355	chr6	125169163	125171355	+	2192	ENSMUSG00000030335	Mrpl51	66493	Gain	0.138344	5.06526	2.91779	0.0876079	1	2.7405	2.7405	2.3893	69	69	68	87	76	78
ENSMUSG00000049511	chr9:81510344-81515885	chr9	81510344	81515885	-	5541	ENSMUSG00000049511	Htr1b	15551	Gain	0.230652	4.24014	5.13364	0.0234664	1	2.7392	2.7392	2.3655	45	31	30	43	50	48
ENSMUSG00000116976	chr16:72869234-73207370	chr16	72869234	73207370	+	338136	ENSMUSG00000116976	4930500H12Rik	74991	Gain	0.202116	4.44738	4.45417	0.0348161	1	2.7386	2.7386	2.3599	41	41	44	44	63	54
ENSMUSG00000079644	chr9:26790863-26834480	chr9	26790863	26834480	-	43617	ENSMUSG00000079644	Gm1110	382064	Gain	0.178392	4.64536	3.88177	0.0488132	1	2.7378	2.7378	2.375	52	47	49	55	65	63
ENSMUSG00000032440	chr9:115916763-116004431	chr9	115916763	116004431	-	87668	ENSMUSG00000032440	Tgfbr2	21813	Gain	0.162386	4.79669	3.49407	0.0615889	1	2.7366	2.7366	2.376	57	54	56	69	59	74
ENSMUSG00000023403	chr6:49372441-49446440	chr6	49372441	49446440	+	73999	ENSMUSG00000023403	Stk31	77485	Gain	0.280825	3.94411	6.33635	0.0118288	1	2.7316	2.7316	2.4081	25	29	28	42	43	32
ENSMUSG00000086468	chr11:17903970-17909582	chr11	17903970	17909582	+	5612	ENSMUSG00000086468	Etaa1os	102633673	Gain	0.346875	3.64123	7.91969	0.00488996	1	2.7296	2.7296	2.3871	24	19	19	26	42	29
ENSMUSG00000027175	chr2:104497587-104542525	chr2	104497587	104542525	-	44938	ENSMUSG00000027175	Tcp11l1	320554	Gain	0.105075	5.56064	2.13118	0.144329	1	2.7292	2.7292	2.404	94	100	106	111	105	119
ENSMUSG00000044244	chr9:100339772-100368526	chr9	100339772	100368526	-	28754	ENSMUSG00000044244	Il20rb	213208	Gain	0.291561	3.88829	6.59023	0.010254	1	2.7264	2.7264	2.4337	28	26	24	44	39	30
ENSMUSG00000092080	chr5:109478247-109512347	chr5	109478247	109512347	+	34100	ENSMUSG00000092080	Vmn2r16	384220	Gain	0.45216	3.2784	10.4092	0.00125389	1	2.7238	2.7238	2.4458	13	15	15	26	30	22
ENSMUSG00000064945	chr6:47758558-47758658	chr6	47758558	47758658	+	100	ENSMUSG00000064945	Rny3	19874	Gain	0.406047	3.42292	9.32365	0.00226215	1	2.7227	2.7227	2.4192	17	16	17	25	34	26
ENSMUSG00000050321	chr18:86411110-86524482	chr18	86411110	86524482	+	113372	ENSMUSG00000050321	Neto1	246317	Gain	0.287021	6.90732	25.595	4.21134e-07	1	2.7222	2.7222	2.4253	249	212	208	289	380	292
ENSMUSG00000010054	chr9:107440454-107443307	chr9	107440454	107443307	+	2853	ENSMUSG00000010054	Tusc2	80385	Gain	0.178111	4.64512	3.86954	0.0491699	1	2.7166	2.7166	2.4444	55	48	45	65	63	55
ENSMUSG00000024107	chr17:89023812-89099487	chr17	89023812	89099487	-	75675	ENSMUSG00000024107	Lhcgr	16867	Gain	0.158807	4.83404	3.40928	0.0648308	1	2.7071	2.7071	2.5005	56	59	57	72	75	60
ENSMUSG00000035653	chr12:61569356-61913554	chr12	61569356	61913554	+	344198	ENSMUSG00000035653	Lrfn5	238205	Gain	0.254006	5.53703	12.2093	0.000475525	1	2.7017	2.7017	2.4626	79	90	94	112	138	111
ENSMUSG00000030672	chr7:126808071-126813459	chr7	126808071	126813459	+	5388	ENSMUSG00000030672	Mylpf	17907	Gain	0.320307	5.18462	16.3376	5.3003e-05	1	2.696	2.696	2.4502	74	59	61	81	115	96
ENSMUSG00000085034	chrUn_JH584304v1:52674-59689	chrUn_JH584304v1	52674	59689	-	7015	ENSMUSG00000085034	Gm11240	66776	Loss	-0.177655	9.6904	15.03	0.000105818	-1	-17.8845	17.8845	1.622	1995	2265	2206	1679	1629	1570
ENSMUSG00000020715	chr11:106285474-106378701	chr11	106285474	106378701	-	93227	ENSMUSG00000020715	Ern1	78943	Loss	-0.171923	6.51201	8.19407	0.00420275	-1	-15.8413	15.8413	1.6202	231	237	237	174	175	187
ENSMUSG00000031982	chr8:125448765-125469533	chr8	125448765	125469533	+	20768	ENSMUSG00000031982	Arv1	68865	Loss	-0.0894378	7.18571	2.70142	0.100259	-1	-14.7567	14.7567	1.6303	359	362	351	308	307	299
ENSMUSG00000028760	chr4:137719090-137934397	chr4	137719090	137934397	+	215307	ENSMUSG00000028760	Eif4g3	230861	Loss	-0.130181	6.73483	5.05104	0.0246111	-1	-14.5555	14.5555	1.6254	268	268	267	215	207	225
ENSMUSG00000003435	chr7:28014316-28038341	chr7	28014316	28038341	-	24025	ENSMUSG00000003435	Supt5	20924	Loss	-0.148112	6.45582	5.97846	0.0144816	-1	-13.272	13.272	1.6217	222	228	218	177	178	170
ENSMUSG00000030882	chr7:105299983-105371007	chr7	105299983	105371007	+	71024	ENSMUSG00000030882	Dnhd1	77505	Loss	-0.119042	6.69585	4.1765	0.0409882	-1	-13.0745	13.0745	1.6083	255	265	256	216	214	205
ENSMUSG00000039958	chr6:149042980-149052669	chr6	149042980	149052669	+	9689	ENSMUSG00000039958	Etfbkmt	320204	Loss	-0.249841	5.77889	13.0676	0.000300441	-1	-12.976	12.976	1.6189	147	151	143	107	94	100
ENSMUSG00000024769	chr19:6356465-6375682	chr19	6356465	6375682	+	19217	ENSMUSG00000024769	Cdc42bpg	240505	Loss	-0.173556	6.21228	7.52632	0.00608038	-1	-12.7776	12.7776	1.6004	186	198	188	152	144	138
ENSMUSG00000042010	chr5:114284378-114388822	chr5	114284378	114388822	+	104444	ENSMUSG00000042010	Acacb	100705	Loss	-0.21336	9.0027	20.5353	5.85428e-06	-1	-12.7149	12.7149	1.6101	1387	1405	1305	1247	689	1012
ENSMUSG00000047090	chr10:128633958-128641255	chr10	128633958	128641255	-	7297	ENSMUSG00000047090	Tmem198b	73827	Loss	-0.228894	5.8464	11.3034	0.000773673	-1	-12.5831	12.5831	1.6202	143	159	155	105	112	104
ENSMUSG00000056608	chr8:91554930-91781144	chr8	91554930	91781144	+	226214	ENSMUSG00000056608	Chd9	109151	Loss	-0.0180498	8.31562	0.136518	0.711767	-1	-12.1848	12.1848	1.6039	740	752	753	699	704	710
ENSMUSG00000092274	chr19:5874736-5895508	chr19	5874736	5895508	-	20772	ENSMUSG00000092274	Neat1	66961	Loss	-0.0817859	10.1004	3.26485	0.0707795	-1	-12.144	12.144	1.602	3293	2602	2188	2835	2058	2089
ENSMUSG00000029716	chr5:137568084-137586343	chr5	137568084	137586343	+	18259	ENSMUSG00000029716	Tfr2	50765	Loss	-0.207658	5.91599	9.58964	0.00195679	-1	-12.0835	12.0835	1.6123	157	159	158	117	104	122
ENSMUSG00000047434	chr16:30774165-30900250	chr16	30774165	30900250	-	126085	ENSMUSG00000047434	Xxylt1	268880	Loss	-0.253848	5.59785	12.4712	0.000413267	-1	-11.498	11.498	1.6075	129	131	129	91	79	94
ENSMUSG00000051934	chr15:99023807-99111096	chr15	99023807	99111096	+	87289	ENSMUSG00000051934	Spats2	72572	Loss	-0.321259	5.30018	17.2681	3.24597e-05	-1	-11.4949	11.4949	1.5867	107	111	109	61	71	70
ENSMUSG00000008090	chr5:108842051-108854816	chr5	108842051	108854816	+	12765	ENSMUSG00000008090	Fgfrl1	116701	Loss	-0.221739	5.73247	10.1213	0.00146562	-1	-11.1961	11.1961	1.5911	132	146	142	102	97	99
ENSMUSG00000004952	chr5:136112770-136140714	chr5	136112770	136140714	+	27944	ENSMUSG00000004952	Rasa4	54153	Loss	-0.189464	5.92839	8.03445	0.00458959	-1	-11.194	11.194	1.5962	164	158	151	116	118	117
ENSMUSG00000023328	chr5:137286516-137292728	chr5	137286516	137292728	+	6212	ENSMUSG00000023328	Ache	11423	Loss	-0.145987	6.22387	5.35722	0.0206366	-1	-10.996	10.996	1.598	191	192	184	155	144	148
ENSMUSG00000022682	chr16:13598563-13632705	chr16	13598563	13632705	+	34142	ENSMUSG00000022682	Rrn3	106298	Loss	-0.221084	5.71277	9.97723	0.00158488	-1	-10.9926	10.9926	1.5953	141	141	132	97	104	93
ENSMUSG00000028530	chr4:101009171-101122493	chr4	101009171	101122493	-	113322	ENSMUSG00000028530	Jak1	16451	Loss	-0.113202	6.51035	3.56224	0.0591079	-1	-10.9031	10.9031	1.5921	225	226	228	178	187	195
ENSMUSG00000036054	chr8:70686838-70715755	chr8	70686838	70715755	+	28917	ENSMUSG00000036054	Sugp2	234373	Loss	-0.155639	6.12183	5.86	0.0154888	-1	-10.8027	10.8027	1.5902	170	184	177	143	137	133
ENSMUSG00000029705	chr5:136276989-136596438	chr5	136276989	136596438	-	319449	ENSMUSG00000029705	Cux1	13047	Loss	-0.205535	7.24932	14.406	0.000147329	-1	-10.7177	10.7177	1.5943	414	404	386	297	282	295
ENSMUSG00000030019	chr6:119456629-119460847	chr6	119456629	119460847	+	4218	ENSMUSG00000030019	Fbxl14	101358	Loss	-0.133927	6.28884	4.61793	0.0316393	-1	-10.7063	10.7063	1.5888	198	196	195	149	162	161
ENSMUSG00000042377	chr11:61574908-61600776	chr11	61574908	61600776	+	25868	ENSMUSG00000042377	Fam83g	69640	Loss	-0.24305	5.55836	11.2467	0.000797632	-1	-10.7062	10.7062	1.6039	123	132	121	89	92	78
ENSMUSG00000033147	chr3:101763084-101831769	chr3	101763084	101831769	-	68685	ENSMUSG00000033147	Slc22a15	242126	Loss	-0.16779	6.00572	6.50809	0.0107385	-1	-10.6087	10.6087	1.5956	164	166	163	125	123	129
ENSMUSG00000030718	chr7:99975944-100021103	chr7	99975944	100021103	-	45159	ENSMUSG00000030718	Ppme1	72590	Loss	-0.230398	5.61308	10.3681	0.00128212	-1	-10.6004	10.6004	1.6075	124	135	129	93	92	87
ENSMUSG00000033478	chr19:57349355-57378026	chr19	57349355	57378026	+	28671	ENSMUSG00000033478	Fhip2a	226252	Loss	-0.151223	6.12051	5.53072	0.0186854	-1	-10.5005	10.5005	1.5886	182	176	171	140	130	144
ENSMUSG00000031565	chr8:26008775-26065734	chr8	26008775	26065734	+	56959	ENSMUSG00000031565	Fgfr1	14182	Loss	-0.118866	6.39376	3.77649	0.0519776	-1	-10.4039	10.4039	1.5894	210	209	209	171	163	180
ENSMUSG00000025477	chr7:138969025-139159568	chr7	138969025	139159568	+	190543	ENSMUSG00000025477	Inpp5a	212111	Loss	-0.277585	5.35496	13.3105	0.000263918	-1	-10.3997	10.3997	1.5872	104	117	111	79	68	71
ENSMUSG00000001786	chr10:85856313-85887737	chr10	85856313	85887737	+	31424	ENSMUSG00000001786	Fbxo7	69754	Loss	-0.15958	6.03011	5.9464	0.0147474	-1	-10.3065	10.3065	1.5956	172	167	160	130	128	128
ENSMUSG00000039473	chr16:4867921-4904153	chr16	4867921	4904153	+	36232	ENSMUSG00000039473	Ubn1	170644	Loss	-0.10451	6.50348	3.03056	0.0817099	-1	-10.1149	10.1149	1.5825	227	223	222	181	189	191
ENSMUSG00000038025	chr13:48955226-49024361	chr13	48955226	49024361	-	69135	ENSMUSG00000038025	Phf2	18676	Loss	-0.215684	5.63251	9.17622	0.0024518	-1	-10.1128	10.1128	1.5864	126	132	132	89	92	98
ENSMUSG00000021929	chr14:61602635-61677396	chr14	61602635	61677396	-	74761	ENSMUSG00000021929	Kpna3	16648	Loss	-0.195031	5.75811	7.93449	0.00485013	-1	-10.1104	10.1104	1.5858	135	147	139	107	106	97
ENSMUSG00000060621	chr7:19251404-19258982	chr7	19251404	19258982	+	7578	ENSMUSG00000060621	Nkpd1	69547	Loss	-0.285252	5.27066	13.4883	0.000240056	-1	-10.0131	10.0131	1.5894	114	104	96	70	65	69
ENSMUSG00000035403	chr2:37666238-37689115	chr2	37666238	37689115	+	22877	ENSMUSG00000035403	Crb2	241324	Loss	-0.180557	5.83954	7.04285	0.00795824	-1	-10.013	10.013	1.5881	143	148	151	105	107	120
ENSMUSG00000015850	chr3:95583511-95595232	chr3	95583511	95595232	-	11721	ENSMUSG00000015850	Adamtsl4	229595	Loss	-0.164553	5.95255	6.13066	0.0132857	-1	-10.0109	10.0109	1.6068	151	161	162	114	126	124
ENSMUSG00000019984	chr10:24745884-24789427	chr10	24745884	24789427	+	43543	ENSMUSG00000019984	Med23	70208	Loss	-0.151022	6.05721	5.38483	0.0203126	-1	-10.0109	10.0109	1.5863	159	173	174	130	131	135
ENSMUSG00000024736	chr19:10835193-10847569	chr19	10835193	10847569	-	12376	ENSMUSG00000024736	Tmem132a	98170	Loss	-0.294251	5.21809	13.9747	0.000185289	-1	-9.9145	9.9145	1.589	106	99	99	61	61	73
ENSMUSG00000006576	chr1:75522688-75536075	chr1	75522688	75536075	+	13387	ENSMUSG00000006576	Slc4a3	20536	Loss	-0.15572	6.00756	5.61391	0.0178184	-1	-9.9133	9.9133	1.5933	165	162	163	122	124	135
ENSMUSG00000028849	chr4:126125960-126150112	chr4	126125960	126150112	-	24152	ENSMUSG00000028849	Map7d1	245877	Loss	-0.18232	5.8155	7.10912	0.00766925	-1	-9.9125	9.9125	1.5816	151	144	140	106	107	113
ENSMUSG00000010097	chr19:8734467-8748274	chr19	8734467	8748274	+	13807	ENSMUSG00000010097	Nxf1	53319	Loss	-0.16649	5.92688	6.21101	0.0126958	-1	-9.9119	9.9119	1.5944	163	153	150	116	116	125
ENSMUSG00000058624	chr19:21368671-21450025	chr19	21368671	21450025	-	81354	ENSMUSG00000058624	Gda	14544	Loss	-0.2746	5.29234	12.6469	0.000376193	-1	-9.821	9.821	1.5768	113	106	98	70	69	70
ENSMUSG00000027438	chr2:148535905-148574396	chr2	148535905	148574396	-	38491	ENSMUSG00000027438	Napb	17957	Loss	-0.15904	5.9694	5.76757	0.0163246	-1	-9.8196	9.8196	1.5785	162	159	157	122	119	129
ENSMUSG00000040760	chr14:26640943-26692567	chr14	26640943	26692567	-	51624	ENSMUSG00000040760	Appl1	72993	Loss	-0.178457	5.82834	6.8499	0.0088646	-1	-9.8174	9.8174	1.5803	138	151	149	111	108	111
ENSMUSG00000002326	chr14:55909692-55935602	chr14	55909692	55935602	+	25910	ENSMUSG00000002326	Gmpr2	105446	Loss	-0.169104	5.88108	6.28947	0.0121457	-1	-9.7207	9.7207	1.5797	145	154	153	115	112	118
ENSMUSG00000003360	chr15:98543012-98560808	chr15	98543012	98560808	-	17796	ENSMUSG00000003360	Ddx23	74351	Loss	-0.165253	5.89689	6.04705	0.0139295	-1	-9.6168	9.6168	1.5839	146	158	152	125	111	114
ENSMUSG00000026024	chr1:59201915-59276390	chr1	59201915	59276390	-	74475	ENSMUSG00000026024	Als2	74018	Loss	-0.148657	6.01078	5.12523	0.0235805	-1	-9.5194	9.5194	1.5738	163	164	162	127	125	132
ENSMUSG00000021182	chr12:100877778-100995610	chr12	100877778	100995610	-	117832	ENSMUSG00000021182	Ccdc88c	68339	Loss	-0.125399	6.21415	3.94344	0.0470545	-1	-9.5176	9.5176	1.5868	182	188	186	155	141	155
ENSMUSG00000037499	chr1:191038984-191050328	chr1	191038984	191050328	-	11344	ENSMUSG00000037499	Nenf	66208	Loss	-0.316163	5.07546	14.9904	0.000108058	-1	-9.5169	9.5169	1.5654	89	98	91	63	55	55
ENSMUSG00000039853	chr4:46505072-46536148	chr4	46505072	46536148	-	31076	ENSMUSG00000039853	Trim14	74735	Loss	-0.164968	5.87212	5.96574	0.0145865	-1	-9.4269	9.4269	1.5759	152	151	145	120	107	117
ENSMUSG00000042185	chr9:31297459-31332629	chr9	31297459	31332629	+	35170	ENSMUSG00000042185	Nfrkb	235134	Loss	-0.142109	6.05112	4.75917	0.0291426	-1	-9.4224	9.4224	1.5762	174	166	161	128	134	135
ENSMUSG00000030400	chr7:19115942-19129619	chr7	19115942	19129619	+	13677	ENSMUSG00000030400	Ercc2	13871	Loss	-0.265505	5.26791	11.6989	0.000625354	-1	-9.3239	9.3239	1.5864	106	107	97	74	68	65
ENSMUSG00000016619	chr15:84800100-84827164	chr15	84800100	84827164	+	27064	ENSMUSG00000016619	Nup50	18141	Loss	-0.0642391	6.91168	1.29779	0.254618	-1	-9.2266	9.2266	1.5689	288	296	287	259	263	247
ENSMUSG00000007411	chr12:111540929-111622661	chr12	111540929	111622661	+	81732	ENSMUSG00000007411	Mark3	17169	Loss	-0.211275	5.53839	8.44907	0.0036523	-1	-9.219	9.219	1.5886	112	125	127	86	85	91
ENSMUSG00000005533	chr7:67601486-67883416	chr7	67601486	67883416	+	281930	ENSMUSG00000005533	Igf1r	16001	Loss	-0.202928	6.40422	10.9866	0.000917726	-1	-9.211	9.211	1.5748	212	226	228	157	159	169
ENSMUSG00000079654	chr6:29169229-29179583	chr6	29169229	29179583	-	10354	ENSMUSG00000079654	Prrt4	101359	Loss	-0.321658	5.81603	21.8147	3.00291e-06	-1	-9.1584	9.1584	1.5846	153	165	153	107	90	94
ENSMUSG00000005958	chr16:21023370-21042059	chr16	21023370	21042059	+	18689	ENSMUSG00000005958	Ephb3	13845	Loss	-0.208535	5.54083	8.24183	0.00409359	-1	-9.1255	9.1255	1.577	122	121	121	83	86	94
ENSMUSG00000022332	chr15:68800155-68973643	chr15	68800155	68973643	+	173488	ENSMUSG00000022332	Khdrbs3	13992	Loss	-0.166267	5.80619	5.89684	0.0151681	-1	-9.0286	9.0286	1.5882	148	144	136	110	113	105
ENSMUSG00000037613	chr7:143219544-143239836	chr7	143219544	143239836	-	20292	ENSMUSG00000037613	Tnfrsf23	79201	Loss	-0.249357	5.28975	10.4463	0.00122893	-1	-8.9259	8.9259	1.5849	100	106	106	69	68	76
ENSMUSG00000024485	chr18:36661117-36689325	chr18	36661117	36689325	+	28208	ENSMUSG00000024485	Slc4a9	240215	Loss	-0.218416	5.44021	8.62945	0.00330771	-1	-8.8362	8.8362	1.5668	105	118	118	78	84	81
ENSMUSG00000029361	chr5:118004904-118096905	chr5	118004904	118096905	+	92001	ENSMUSG00000029361	Nos1	18125	Loss	-0.153752	5.87225	5.18628	0.0227659	-1	-8.8327	8.8327	1.5844	146	150	149	117	109	121
ENSMUSG00000023017	chr15:99568090-99599011	chr15	99568090	99599011	+	30921	ENSMUSG00000023017	Asic1	11419	Loss	-0.15423	5.86854	5.21075	0.0224476	-1	-8.8323	8.8323	1.577	140	153	151	120	110	116
ENSMUSG00000034850	chr2:127089868-127103028	chr2	127089868	127103028	+	13160	ENSMUSG00000034850	Tmem127	69470	Loss	-0.138362	5.99923	4.42304	0.0354569	-1	-8.8318	8.8318	1.5828	156	166	160	134	125	125
ENSMUSG00000059939	chr4:156194455-156211720	chr4	156194455	156211720	+	17265	ENSMUSG00000059939	9430015G10Rik	230996	Loss	-0.201883	5.53864	7.72148	0.00545678	-1	-8.8295	8.8295	1.5745	126	119	117	84	86	94
ENSMUSG00000045246	chr8:120350593-120362497	chr8	120350593	120362497	-	11904	ENSMUSG00000045246	Kcng4	66733	Loss	-0.284596	5.10973	12.4075	0.000427611	-1	-8.8293	8.8293	1.584	92	96	92	57	65	60
ENSMUSG00000030102	chr6:108190044-108528077	chr6	108190044	108528077	+	338033	ENSMUSG00000030102	Itpr1	16438	Loss	-0.158134	7.31369	8.68414	0.00320991	-1	-8.7998	8.7998	1.5741	398	420	406	336	298	315
ENSMUSG00000023034	chr15:101151788-101172676	chr15	101151788	101172676	+	20888	ENSMUSG00000023034	Nr4a1	15370	Loss	-0.471436	7.47823	77.6968	1.20137e-18	-1	-8.6668	8.6668	1.5682	1117	301	204	246	304	266
ENSMUSG00000041161	chr4:138618374-138641322	chr4	138618374	138641322	-	22948	ENSMUSG00000041161	Otud3	73162	Loss	-0.14663	5.90071	4.77398	0.028893	-1	-8.6369	8.6369	1.5729	153	151	148	122	109	125
ENSMUSG00000024812	chr19:24071860-24202492	chr19	24071860	24202492	-	130632	ENSMUSG00000024812	Tjp2	21873	Loss	-0.193913	6.36389	9.90155	0.0016514	-1	-8.5455	8.5455	1.5696	205	222	217	164	152	159
ENSMUSG00000020483	chr11:87870351-87892746	chr11	87870351	87892746	-	22395	ENSMUSG00000020483	Dynll2	68097	Loss	-0.184357	5.60684	6.64821	0.00992555	-1	-8.5416	8.5416	1.58	117	132	127	99	92	90
ENSMUSG00000036775	chr17:26300182-26309296	chr17	26300182	26309296	-	9114	ENSMUSG00000036775	Decr2	26378	Loss	-0.222687	5.37334	8.69234	0.0031955	-1	-8.5401	8.5401	1.581	111	109	106	78	72	81
ENSMUSG00000033581	chr16:21877759-21982049	chr16	21877759	21982049	-	104290	ENSMUSG00000033581	Igf2bp2	319765	Loss	-0.239189	5.28428	9.59819	0.00194769	-1	-8.5393	8.5393	1.5746	101	107	101	76	69	69
ENSMUSG00000022537	chr16:30330673-30369643	chr16	30330673	30369643	-	38970	ENSMUSG00000022537	Tmem44	224090	Loss	-0.0966339	6.37242	2.48032	0.115279	-1	-8.5373	8.5373	1.56	205	205	200	179	163	173
ENSMUSG00000041794	chr9:120132996-120305167	chr9	120132996	120305167	+	172171	ENSMUSG00000041794	Myrip	245049	Loss	-0.180917	5.62854	6.46455	0.0110047	-1	-8.5338	8.5338	1.578	120	130	131	89	100	97
ENSMUSG00000037432	chr1:36411264-36461191	chr1	36411264	36461191	+	49927	ENSMUSG00000037432	Fer1l5	100534273	Loss	-0.183181	5.60035	6.54566	0.0105141	-1	-8.4445	8.4445	1.586	122	130	122	101	90	89
ENSMUSG00000028898	chr4:132039074-132058007	chr4	132039074	132058007	-	18933	ENSMUSG00000028898	Trnau1ap	71787	Loss	-0.162415	5.745	5.48524	0.0191777	-1	-8.4442	8.4442	1.5879	135	138	136	96	115	104
ENSMUSG00000034908	chr9:45849155-45869299	chr9	45849155	45869299	-	20144	ENSMUSG00000034908	Sidt2	214597	Loss	-0.0573364	6.91003	1.03357	0.309322	-1	-8.4436	8.4436	1.5797	293	291	282	261	261	250
ENSMUSG00000021115	chr12:105976398-106044577	chr12	105976398	106044577	+	68179	ENSMUSG00000021115	Vrk1	22367	Loss	-0.0705644	6.6974	1.47089	0.225205	-1	-8.4392	8.4392	1.5662	247	253	253	220	214	225
ENSMUSG00000028641	chr4:119090112-119106174	chr4	119090112	119106174	+	16062	ENSMUSG00000028641	P3h1	56401	Loss	-0.128039	6.01722	3.81673	0.0507431	-1	-8.3465	8.3465	1.5685	158	166	161	139	123	130
ENSMUSG00000035293	chr12:51395013-51423769	chr12	51395013	51423769	+	28756	ENSMUSG00000035293	G2e3	217558	Loss	-0.220025	5.35814	8.4274	0.00369608	-1	-8.3434	8.3434	1.5699	112	106	104	75	70	84
ENSMUSG00000038936	chr1:179495171-179514754	chr1	179495171	179514754	+	19583	ENSMUSG00000038936	Sccpdh	109232	Loss	-0.210302	5.41338	7.90788	0.00492198	-1	-8.3423	8.3423	1.5707	105	117	111	79	88	73
ENSMUSG00000054484	chr2:120806959-120838324	chr2	120806959	120838324	+	31365	ENSMUSG00000054484	Tmem62	96957	Loss	-0.238458	5.25728	9.41618	0.00215079	-1	-8.3383	8.3383	1.5459	98	101	104	66	64	80
ENSMUSG00000024457	chr17:37148016-37170290	chr17	37148016	37170290	+	22274	ENSMUSG00000024457	Trim26	22670	Loss	-0.156954	5.7738	5.188	0.0227433	-1	-8.3345	8.3345	1.5658	139	141	136	114	100	109
ENSMUSG00000058587	chr9:75405066-75466939	chr9	75405066	75466939	-	61873	ENSMUSG00000058587	Tmod3	50875	Loss	-0.167374	5.68054	5.66599	0.0172969	-1	-8.2468	8.2468	1.5628	134	134	124	107	98	95
ENSMUSG00000040268	chr7:130462281-130515224	chr7	130462281	130515224	+	52943	ENSMUSG00000040268	Plekha1	101476	Loss	-0.0955337	6.33801	2.39531	0.1217	-1	-8.2458	8.2458	1.5621	208	197	190	165	171	167
ENSMUSG00000029458	chr5:121798626-121825312	chr5	121798626	121825312	+	26686	ENSMUSG00000029458	Brap	72399	Loss	-0.148455	5.82482	4.74368	0.029406	-1	-8.2458	8.2458	1.5665	139	147	143	116	109	112
ENSMUSG00000079164	chr1:182782317-182804010	chr1	182782317	182804010	+	21693	ENSMUSG00000079164	Tlr5	53791	Loss	-0.156014	5.76447	5.10563	0.0238483	-1	-8.2415	8.2415	1.5823	144	135	134	102	105	114
ENSMUSG00000032715	chr2:152179345-152185980	chr2	152179345	152185980	-	6635	ENSMUSG00000032715	Trib3	228775	Loss	-0.176574	5.59851	6.07939	0.0136768	-1	-8.1545	8.1545	1.5814	126	123	123	91	90	100
ENSMUSG00000069729	chr17:5044481-5397931	chr17	5044481	5397931	+	353450	ENSMUSG00000069729	Arid1b	239985	Loss	-0.182857	7.01976	10.7719	0.00103053	-1	-8.0699	8.0699	1.5566	347	335	330	251	238	269
ENSMUSG00000042115	chr1:132226268-132235095	chr1	132226268	132235095	+	8827	ENSMUSG00000042115	Klhdc8a	213417	Loss	-0.275972	5.02844	11.2107	0.000813258	-1	-8.0535	8.0535	1.5722	84	88	91	53	55	65
ENSMUSG00000039738	chr16:3796969-3821708	chr16	3796969	3821708	-	24739	ENSMUSG00000039738	Slx4	52864	Loss	-0.0875773	6.38779	2.0486	0.152346	-1	-7.9498	7.9498	1.5637	208	203	202	175	167	182
ENSMUSG00000022560	chr15:76422994-76432078	chr15	76422994	76432078	+	9084	ENSMUSG00000022560	Slc52a2	52710	Loss	-0.11747	6.86596	4.27609	0.0386521	-1	-7.8883	7.8883	1.5589	302	290	281	241	234	241
ENSMUSG00000055723	chr7:113646017-113717016	chr7	113646017	113717016	-	70999	ENSMUSG00000055723	Rras2	66922	Loss	-0.155084	5.70904	4.92863	0.0264153	-1	-7.8584	7.8584	1.5588	127	135	135	106	95	108
ENSMUSG00000030609	chr7:78545675-78560957	chr7	78545675	78560957	+	15282	ENSMUSG00000030609	Aen	68048	Loss	-0.144694	5.79138	4.44474	0.035009	-1	-7.8561	7.8561	1.5574	142	137	139	103	109	118
ENSMUSG00000019988	chr10:92520607-92559544	chr10	92520607	92559544	-	38937	ENSMUSG00000019988	Nedd1	17997	Loss	-0.132078	5.90098	3.87705	0.0489506	-1	-7.8551	7.8551	1.5575	157	148	143	118	120	122
ENSMUSG00000078532	chr4:130297143-130341115	chr4	130297143	130341115	+	43972	ENSMUSG00000078532	Nkain1	67149	Loss	-0.225566	5.24905	8.40381	0.00374436	-1	-7.8548	7.8548	1.5623	102	101	96	70	71	70
ENSMUSG00000025089	chr19:58224013-58444382	chr19	58224013	58444382	-	220369	ENSMUSG00000025089	Gfra1	14585	Loss	-0.238828	5.16073	9.0105	0.00268433	-1	-7.756	7.756	1.57	85	97	101	60	67	69
ENSMUSG00000029063	chr4:155646838-155675458	chr4	155646838	155675458	+	28620	ENSMUSG00000029063	Nadk	192185	Loss	-0.0703451	6.59133	1.41436	0.234334	-1	-7.7556	7.7556	1.5546	240	232	227	206	199	207
ENSMUSG00000097325	chr1:194638067-194659267	chr1	194638067	194659267	-	21200	ENSMUSG00000097325	Gm16897	320400	Loss	-0.1091	6.10861	2.87269	0.0900942	-1	-7.755	7.755	1.5593	171	172	168	147	134	143
ENSMUSG00000006476	chr2:24944370-24952893	chr2	24944370	24952893	+	8523	ENSMUSG00000006476	Nsmf	56876	Loss	-0.153614	5.68873	4.79445	0.0285516	-1	-7.6687	7.6687	1.5635	128	135	128	110	98	97
ENSMUSG00000026074	chr1:39939806-40065470	chr1	39939806	40065470	+	125664	ENSMUSG00000026074	Map4k4	26921	Loss	-0.088758	6.32243	2.05687	0.151521	-1	-7.6586	7.6586	1.549	199	194	193	160	169	171
ENSMUSG00000032939	chr8:94941192-95054728	chr8	94941192	95054728	+	113536	ENSMUSG00000032939	Nup93	71805	Loss	-0.0690359	6.59452	1.36368	0.242901	-1	-7.6583	7.6583	1.5567	235	236	229	210	202	202
ENSMUSG00000041623	chr11:113574490-113590201	chr11	113574490	113590201	+	15711	ENSMUSG00000041623	D11Wsu47e	276852	Loss	-0.13685	5.82508	4.03409	0.0445898	-1	-7.658	7.658	1.543	138	143	145	109	112	119
ENSMUSG00000068101	chr15:82115694-82128974	chr15	82115694	82128974	-	13280	ENSMUSG00000068101	Cenpm	66570	Loss	-0.120581	5.97621	3.33242	0.0679269	-1	-7.6574	7.6574	1.5624	156	159	154	134	122	127
ENSMUSG00000033352	chr11:65579070-65679185	chr11	65579070	65679185	-	100115	ENSMUSG00000033352	Map2k4	26398	Loss	-0.145955	5.73127	4.40923	0.0357451	-1	-7.5679	7.5679	1.5548	130	133	138	98	103	115
ENSMUSG00000037419	chr9:14265286-14292538	chr9	14265286	14292538	-	27252	ENSMUSG00000037419	Endod1	71946	Loss	-0.173802	5.52255	5.69603	0.0170033	-1	-7.5619	7.5619	1.5521	116	121	115	98	82	87
ENSMUSG00000022856	chr16:21753077-21766302	chr16	21753077	21766302	-	13225	ENSMUSG00000022856	Tmem41a	66664	Loss	-0.226408	5.19546	8.24875	0.004078	-1	-7.5588	7.5588	1.5519	92	100	96	70	67	66
ENSMUSG00000007080	chr5:110434185-110485319	chr5	110434185	110485319	+	51134	ENSMUSG00000007080	Pole	18973	Loss	-0.119017	5.95628	3.22097	0.0727005	-1	-7.4696	7.4696	1.5454	156	154	152	122	126	130
ENSMUSG00000020828	chr11:70430318-70448936	chr11	70430318	70448936	+	18618	ENSMUSG00000020828	Pld2	18806	Loss	-0.10173	6.13752	2.52565	0.112009	-1	-7.466	7.466	1.5433	181	173	165	144	150	141
ENSMUSG00000056531	chr5:108280583-108388378	chr5	108280583	108388378	+	107795	ENSMUSG00000056531	Ccdc18	73254	Loss	-0.153283	6.46418	6.41907	0.0112902	-1	-7.3975	7.3975	1.5444	235	224	215	178	172	176
ENSMUSG00000024240	chr18:6435951-6516108	chr18	6435951	6516108	-	80157	ENSMUSG00000024240	Epc1	13831	Loss	-0.0791046	6.39782	1.67768	0.195233	-1	-7.3736	7.3736	1.55	200	210	204	178	184	169
ENSMUSG00000040389	chr3:108498302-108553035	chr3	108498302	108553035	+	54733	ENSMUSG00000040389	Wdr47	99512	Loss	-0.0800297	6.38544	1.70975	0.191018	-1	-7.3714	7.3714	1.5598	208	201	200	171	173	182
ENSMUSG00000066952	chr5:114427314-114502637	chr5	114427314	114502637	+	75323	ENSMUSG00000066952	Myo1h	231646	Loss	-0.178981	5.45235	5.84822	0.0155929	-1	-7.3711	7.3711	1.5541	109	114	113	89	76	88
ENSMUSG00000065979	chr16:11621548-11727377	chr16	11621548	11727377	-	105829	ENSMUSG00000065979	Cpped1	223978	Loss	-0.0943526	6.206	2.2291	0.135433	-1	-7.3695	7.3695	1.5539	186	181	175	156	150	153
ENSMUSG00000022094	chr14:70540916-70588873	chr14	70540916	70588873	-	47957	ENSMUSG00000022094	Slc39a14	213053	Loss	-0.100712	6.13009	2.4685	0.116149	-1	-7.3639	7.3639	1.5566	171	172	173	137	145	151
ENSMUSG00000052812	chr12:4964404-5097396	chr12	4964404	5097396	+	132992	ENSMUSG00000052812	Atad2b	320817	Loss	-0.169693	6.97465	9.17205	0.00245739	-1	-7.2761	7.2761	1.551	309	331	333	241	246	255
ENSMUSG00000020566	chr12:17334722-17375700	chr12	17334722	17375700	-	40978	ENSMUSG00000020566	Atp6v1c2	68775	Loss	-0.22524	5.15178	7.99162	0.00469944	-1	-7.2747	7.2747	1.5469	92	95	92	70	58	69
ENSMUSG00000044646	chr18:75953249-76281635	chr18	75953249	76281635	+	328386	ENSMUSG00000044646	Zbtb7c	207259	Loss	-0.160559	5.56577	4.9601	0.0259387	-1	-7.2728	7.2728	1.5606	118	119	123	86	90	102
ENSMUSG00000002319	chr14:55862857-55873321	chr14	55862857	55873321	-	10464	ENSMUSG00000002319	Ipo4	75751	Loss	-0.116589	5.94598	3.07883	0.0793178	-1	-7.2706	7.2706	1.5571	147	156	155	125	125	126
ENSMUSG00000052512	chr7:48608796-49259838	chr7	48608796	49259838	+	651042	ENSMUSG00000052512	Nav2	78286	Loss	-0.0706522	9.54366	2.36153	0.12436	-1	-7.228	7.228	1.5426	1622	1873	1963	1636	1442	1698
ENSMUSG00000018669	chr11:96798251-96807359	chr11	96798251	96807359	-	9108	ENSMUSG00000018669	Cdk5rap3	80280	Loss	-0.113082	5.96453	2.91846	0.0875713	-1	-7.1776	7.1776	1.5586	146	158	159	131	121	130
ENSMUSG00000039976	chr11:119033869-119119354	chr11	119033869	119119354	-	85485	ENSMUSG00000039976	Tbc1d16	207592	Loss	-0.132325	5.78162	3.70561	0.0542299	-1	-7.1761	7.1761	1.5494	134	140	138	116	101	114
ENSMUSG00000007564	chr17:21165716-21186167	chr17	21165716	21186167	+	20451	ENSMUSG00000007564	Ppp2r1a	51792	Loss	-0.184896	5.37838	6.02828	0.0140785	-1	-7.1761	7.1761	1.5481	102	111	107	88	72	79
ENSMUSG00000017314	chr11:101947841-101979464	chr11	101947841	101979464	-	31623	ENSMUSG00000017314	Mpp2	50997	Loss	-0.103928	6.04191	2.54154	0.110887	-1	-7.0836	7.0836	1.55	162	161	163	127	136	143
ENSMUSG00000029503	chr5:110487678-110491186	chr5	110487678	110491186	-	3508	ENSMUSG00000029503	P2rx2	231602	Loss	-0.37335	4.48773	15.1207	0.000100849	-1	-7.0826	7.0826	1.539	62	64	62	37	32	39
ENSMUSG00000075705	chr17:24955567-24961752	chr17	24955567	24961752	+	6185	ENSMUSG00000075705	Msrb1	27361	Loss	-0.134415	5.7449	3.76437	0.0523557	-1	-7.081	7.081	1.5453	131	138	133	111	107	104
ENSMUSG00000024215	chr17:27933416-27949977	chr17	27933416	27949977	-	16561	ENSMUSG00000024215	Spdef	30051	Loss	-0.211944	5.19262	7.22918	0.00717281	-1	-7.0809	7.0809	1.5356	95	97	93	74	61	70
ENSMUSG00000074361	chr7:15968512-15978079	chr7	15968512	15978079	-	9567	ENSMUSG00000074361	C5ar2	319430	Loss	-0.186283	5.35072	6.0382	0.0139995	-1	-7.0791	7.0791	1.5477	111	102	101	74	77	83
ENSMUSG00000074405	chr7:5023375-5036225	chr7	5023375	5036225	+	12850	ENSMUSG00000074405	Zfp865	319748	Loss	-0.109889	5.97977	2.77287	0.0958743	-1	-7.079	7.079	1.5574	157	157	153	129	129	129
ENSMUSG00000021013	chr12:98886796-98949509	chr12	98886796	98949509	+	62713	ENSMUSG00000021013	Ttc8	76260	Loss	-0.209811	5.20415	7.12549	0.00759957	-1	-7.0781	7.0781	1.5335	90	99	98	70	68	69
ENSMUSG00000062012	chr17:23788820-23818729	chr17	23788820	23818729	-	29909	ENSMUSG00000062012	Zfp13	22654	Loss	-0.0759826	6.38912	1.54343	0.214108	-1	-7.0777	7.0777	1.5496	203	204	202	177	173	179
ENSMUSG00000017843	chr12:110413532-110549509	chr12	110413532	110549509	+	135977	ENSMUSG00000017843	Ppp2r5c	26931	Loss	-0.141776	5.68074	4.07291	0.0435761	-1	-7.073	7.073	1.5527	119	133	134	103	98	105
ENSMUSG00000043155	chr4:116677104-116678705	chr4	116677104	116678705	-	1601	ENSMUSG00000043155	Hpdl	242642	Loss	-0.192859	5.30852	6.34162	0.0117937	-1	-7.0728	7.0728	1.5494	95	107	104	81	70	75
ENSMUSG00000032338	chr9:58730232-58770458	chr9	58730232	58770458	+	40226	ENSMUSG00000032338	Hcn4	330953	Loss	-0.209506	5.18971	7.05566	0.00790152	-1	-6.9869	6.9869	1.5515	98	97	89	77	62	66
ENSMUSG00000021070	chr12:105529431-105561503	chr12	105529431	105561503	+	32072	ENSMUSG00000021070	Bdkrb2	12062	Loss	-0.329341	4.62623	12.8038	0.000345917	-1	-6.9868	6.9868	1.5428	74	66	63	42	36	46
ENSMUSG00000038020	chr11:98727611-98744519	chr11	98727611	98744519	+	16908	ENSMUSG00000038020	Rapgefl1	268480	Loss	-0.126371	5.80066	3.40777	0.0648902	-1	-6.9848	6.9848	1.5441	140	142	134	119	111	107
ENSMUSG00000036989	chr7:105253670-105282805	chr7	105253670	105282805	-	29135	ENSMUSG00000036989	Trim3	55992	Loss	-0.149033	5.60298	4.34828	0.0370464	-1	-6.9824	6.9824	1.5562	119	124	124	93	96	99
ENSMUSG00000045912	chr10:79442688-79449859	chr10	79442688	79449859	-	7171	ENSMUSG00000045912	C2cd4c	237397	Loss	-0.2072	5.20151	6.94132	0.0084227	-1	-6.9809	6.9809	1.5393	95	95	96	64	69	74
ENSMUSG00000027291	chr2:120146942-120183618	chr2	120146942	120183618	-	36676	ENSMUSG00000027291	Vps39	269338	Loss	-0.145552	5.63276	4.20344	0.040342	-1	-6.9786	6.9786	1.5513	122	128	124	104	92	99
ENSMUSG00000068735	chr2:93017694-93032102	chr2	93017694	93032102	+	14408	ENSMUSG00000068735	Trp53i11	277414	Loss	-0.202308	6.69517	11.9991	0.00053226	-1	-6.9364	6.9364	1.5506	289	269	258	201	186	208
ENSMUSG00000021493	chr13:55645300-55661281	chr13	55645300	55661281	-	15981	ENSMUSG00000021493	Pdlim7	67399	Loss	-0.153225	5.55225	4.49296	0.0340346	-1	-6.8916	6.8916	1.5424	114	120	121	93	86	98
ENSMUSG00000035615	chr4:45183990-45285936	chr4	45183990	45285936	+	101946	ENSMUSG00000035615	Frmpd1	666060	Loss	-0.164709	5.4645	4.98559	0.0255593	-1	-6.888	6.888	1.5431	106	115	115	85	85	88
ENSMUSG00000032370	chr9:66862664-66882766	chr9	66862664	66882766	-	20102	ENSMUSG00000032370	Lactb	80907	Loss	-0.222329	5.09765	7.58169	0.00589641	-1	-6.8879	6.8879	1.5519	91	90	87	67	54	69
ENSMUSG00000035596	chr7:3680788-3696188	chr7	3680788	3696188	-	15400	ENSMUSG00000035596	Mboat7	77582	Loss	-0.141941	5.64337	4.01682	0.0450487	-1	-6.8868	6.8868	1.5443	115	131	130	101	100	97
ENSMUSG00000026785	chr2:29967657-29981031	chr2	29967657	29981031	+	13374	ENSMUSG00000026785	Pkn3	263803	Loss	-0.121028	5.83237	3.16796	0.0750962	-1	-6.8848	6.8848	1.5431	136	147	141	121	117	108
ENSMUSG00000107476	chr6:48481273-48511766	chr6	48481273	48511766	+	30493	ENSMUSG00000107476	Zfp862-ps	58894	Loss	-0.0859277	6.21895	1.85807	0.172847	-1	-6.8813	6.8813	1.5549	182	180	182	150	151	165
ENSMUSG00000038342	chr5:123532438-123595998	chr5	123532438	123595998	+	63560	ENSMUSG00000038342	Mlxip	208104	Loss	-0.128349	7.23954	5.62898	0.017666	-1	-6.8617	6.8617	1.5419	377	392	372	329	299	294
ENSMUSG00000028080	chr3:86130763-86690001	chr3	86130763	86690001	+	559238	ENSMUSG00000028080	Lrba	80877	Loss	-0.156265	6.99221	7.82112	0.00516391	-1	-6.8325	6.8325	1.5451	307	339	331	247	270	242
ENSMUSG00000031530	chr8:35274764-35287048	chr8	35274764	35287048	+	12284	ENSMUSG00000031530	Dusp4	319520	Loss	-0.142574	5.6202	4.01154	0.04519	-1	-6.7906	6.7906	1.5343	124	125	121	97	99	97
ENSMUSG00000043556	chr15:26540540-26895650	chr15	26540540	26895650	-	355110	ENSMUSG00000043556	Fbxl7	448987	Loss	-0.188081	5.28466	5.96495	0.014593	-1	-6.7896	6.7896	1.5348	95	103	102	74	74	75
ENSMUSG00000037638	chr12:112645042-112649181	chr12	112645042	112649181	+	4139	ENSMUSG00000037638	Zbtb42	382639	Loss	-0.212643	5.11602	7.00609	0.00812331	-1	-6.696	6.696	1.539	91	90	89	67	57	70
ENSMUSG00000024993	chr19:60799993-60824673	chr19	60799993	60824673	+	24680	ENSMUSG00000024993	Dennd10	67894	Loss	-0.219938	5.07324	7.32959	0.00678285	-1	-6.693	6.693	1.5418	93	86	84	55	68	64
ENSMUSG00000031511	chr8:11778053-11885219	chr8	11778053	11885219	+	107166	ENSMUSG00000031511	Arhgef7	54126	Loss	-0.147924	7.03294	7.08854	0.00775786	-1	-6.6929	6.6929	1.5408	317	341	342	258	260	268
ENSMUSG00000021338	chr13:24196464-24464983	chr13	24196464	24464983	-	268519	ENSMUSG00000021338	Carmil1	68732	Loss	-0.106818	5.93921	2.57874	0.108308	-1	-6.6912	6.6912	1.5468	149	154	150	127	126	124
ENSMUSG00000041238	chr18:11766333-11876264	chr18	11766333	11876264	+	109931	ENSMUSG00000041238	Rbbp8	225182	Loss	-0.123793	5.76843	3.22661	0.0724507	-1	-6.691	6.691	1.5571	135	135	136	108	104	118
ENSMUSG00000041836	chr7:135139195-135288023	chr7	135139195	135288023	+	148828	ENSMUSG00000041836	Ptpre	19267	Loss	-0.118995	5.79685	3.01812	0.0823388	-1	-6.5954	6.5954	1.5355	131	142	140	120	105	113
ENSMUSG00000033327	chr17:34879427-34938789	chr17	34879427	34938789	+	59362	ENSMUSG00000033327	Tnxb	81877	Loss	-0.163789	6.89199	8.35532	0.0038456	-1	-6.593	6.593	1.5427	314	307	294	253	211	240
ENSMUSG00000019214	chr17:25938004-25946409	chr17	25938004	25946409	-	8405	ENSMUSG00000019214	Chtf18	214901	Loss	-0.399107	4.2976	15.4188	8.61281e-05	-1	-6.5039	6.5039	1.5443	49	60	57	37	24	31
ENSMUSG00000021044	chr12:88327264-88428496	chr12	88327264	88428496	+	101232	ENSMUSG00000021044	Adck1	72113	Loss	-0.0693277	6.37643	1.27968	0.257959	-1	-6.502	6.502	1.5399	201	204	196	185	171	171
ENSMUSG00000028399	chr4:75859474-78132282	chr4	75859474	78132282	-	2272808	ENSMUSG00000028399	Ptprd	19266	Loss	-0.0502539	6.69367	0.745545	0.38789	-1	-6.5004	6.5004	1.5304	251	245	245	218	220	229
ENSMUSG00000025815	chr2:5901030-5947648	chr2	5901030	5947648	-	46618	ENSMUSG00000025815	Dhtkd1	209692	Loss	-0.150013	5.50227	4.21159	0.0401488	-1	-6.4995	6.4995	1.5359	110	115	117	85	89	94
ENSMUSG00000030738	chr7:126146083-126165538	chr7	126146083	126165538	-	19455	ENSMUSG00000030738	Eif3c	56347	Loss	-0.154526	5.44786	4.35806	0.0368341	-1	-6.4107	6.4107	1.5351	107	112	111	84	87	86
ENSMUSG00000021187	chr12:101611705-101685178	chr12	101611705	101685178	-	73473	ENSMUSG00000021187	Tc2n	74413	Loss	-0.188555	5.20716	5.77454	0.0162599	-1	-6.4105	6.4105	1.5287	97	95	92	72	66	73
ENSMUSG00000015968	chr14:29761898-30213113	chr14	29761898	30213113	-	451215	ENSMUSG00000015968	Cacna1d	12289	Loss	-0.0634178	6.4469	1.0969	0.294947	-1	-6.4085	6.4085	1.5425	203	214	212	190	180	186
ENSMUSG00000046167	chr9:54193770-54249061	chr9	54193770	54249061	+	55291	ENSMUSG00000046167	Gldn	235379	Loss	-0.269743	4.76399	9.33636	0.00224651	-1	-6.4076	6.4076	1.5259	63	78	76	53	44	47
ENSMUSG00000025068	chr19:47843412-47853229	chr19	47843412	47853229	+	9817	ENSMUSG00000025068	Gsto1	14873	Loss	-0.224114	4.99286	7.30369	0.00688132	-1	-6.407	6.407	1.5279	77	86	86	53	65	58
ENSMUSG00000045251	chr7:127018138-127023786	chr7	127018138	127023786	-	5648	ENSMUSG00000045251	Zfp688	69234	Loss	-0.132072	5.63707	3.47042	0.0624753	-1	-6.4069	6.4069	1.5339	127	127	118	108	97	94
ENSMUSG00000041567	chr12:103995028-104010702	chr12	103995028	104010702	-	15674	ENSMUSG00000041567	Serpina12	68054	Loss	-0.316528	4.56552	11.4567	0.000712368	-1	-6.4064	6.4064	1.5446	72	63	58	40	40	40
ENSMUSG00000042364	chr13:113728715-113755100	chr13	113728715	113755100	-	26385	ENSMUSG00000042364	Snx18	170625	Loss	-0.126338	5.68699	3.24598	0.0715987	-1	-6.4057	6.4057	1.5321	118	132	134	104	100	107
ENSMUSG00000056692	chr17:27970206-28039516	chr17	27970206	28039516	-	69310	ENSMUSG00000056692	Ilrun	224647	Loss	-0.150379	5.48116	4.1919	0.0406176	-1	-6.4042	6.4042	1.5465	111	112	114	88	79	97
ENSMUSG00000062785	chr7:44236405-44254175	chr7	44236405	44254175	+	17770	ENSMUSG00000062785	Kcnc3	16504	Loss	-0.0828493	6.16285	1.69231	0.193296	-1	-6.4026	6.4026	1.5449	167	175	180	142	151	156
ENSMUSG00000071847	chr18:63055398-63086886	chr18	63055398	63086886	+	31488	ENSMUSG00000071847	Apcdd1	494504	Loss	-0.158245	5.4188	4.50802	0.0337364	-1	-6.4002	6.4002	1.5547	109	107	108	77	85	89
ENSMUSG00000025571	chr11:117544529-117654265	chr11	117544529	117654265	+	109736	ENSMUSG00000025571	Tnrc6c	217351	Loss	-0.0290573	7.12296	0.281087	0.59599	-1	-6.3163	6.3163	1.543	324	331	331	303	305	306
ENSMUSG00000000216	chr7:121333643-121367705	chr7	121333643	121367705	+	34062	ENSMUSG00000000216	Scnn1g	20278	Loss	-0.228939	4.94893	7.44922	0.0063464	-1	-6.3153	6.3153	1.5175	77	86	79	65	54	51
ENSMUSG00000073787	chr7:141041394-141047684	chr7	141041394	141047684	-	6290	ENSMUSG00000073787	Gm10575	100126795	Loss	-0.113154	5.79542	2.72783	0.0986131	-1	-6.3137	6.3137	1.5278	143	134	134	106	114	119
ENSMUSG00000025538	chr5:129875807-129892792	chr5	129875807	129892792	+	16985	ENSMUSG00000025538	Sumf2	67902	Loss	-0.172105	5.29815	5.03364	0.0248595	-1	-6.3135	6.3135	1.5388	94	104	102	76	77	75
ENSMUSG00000023009	chr15:99319915-99355676	chr15	99319915	99355676	-	35761	ENSMUSG00000023009	Nckap5l	380969	Loss	-0.15621	5.41624	4.38853	0.0361815	-1	-6.3114	6.3114	1.5353	114	108	101	84	86	81
ENSMUSG00000028347	chr4:48584583-48663132	chr4	48584583	48663132	+	78549	ENSMUSG00000028347	Tmeff1	230157	Loss	-0.185201	5.20988	5.58039	0.0181627	-1	-6.3112	6.3112	1.533	92	97	95	76	64	72
ENSMUSG00000058626	chr17:45941117-45970400	chr17	45941117	45970400	-	29283	ENSMUSG00000058626	Capn11	268958	Loss	-0.236778	4.90756	7.79196	0.00524792	-1	-6.3112	6.3112	1.5269	81	82	73	63	52	49
ENSMUSG00000037887	chr7:141633224-141649799	chr7	141633224	141649799	-	16575	ENSMUSG00000037887	Dusp8	18218	Loss	-0.160969	5.38108	4.5835	0.0322812	-1	-6.3108	6.3108	1.5289	106	108	102	90	74	80
ENSMUSG00000024505	chr18:49829212-49890255	chr18	49829212	49890255	-	61043	ENSMUSG00000024505	Dtwd2	68857	Loss	-0.0494016	6.67309	0.715993	0.397461	-1	-6.3103	6.3103	1.5308	248	242	240	223	210	225
ENSMUSG00000030605	chr7:78783516-78798808	chr7	78783516	78798808	-	15292	ENSMUSG00000030605	Mfge8	17304	Loss	-0.161427	5.37622	4.59848	0.0320003	-1	-6.3077	6.3077	1.5479	104	106	105	81	77	85
ENSMUSG00000041168	chr17:56921297-56933903	chr17	56921297	56933903	-	12606	ENSMUSG00000041168	Lonp1	74142	Loss	-0.105913	5.87249	2.4682	0.116171	-1	-6.306	6.306	1.5411	137	148	147	125	115	120
ENSMUSG00000039155	chr2:178072308-178129159	chr2	178072308	178129159	+	56851	ENSMUSG00000039155	Cdh26	381409	Loss	-0.285973	4.67238	9.96333	0.00159689	-1	-6.3053	6.3053	1.5312	70	67	68	45	35	53
ENSMUSG00000066621	chr5:144131260-144160433	chr5	144131260	144160433	-	29173	ENSMUSG00000066621	Tecpr1	70381	Loss	-0.169768	6.78288	8.69452	0.00319169	-1	-6.2902	6.2902	1.531	275	287	289	215	203	231
ENSMUSG00000042558	chr4:126210144-126215496	chr4	126210144	126215496	-	5352	ENSMUSG00000042558	Adprs	100206	Loss	-0.127131	5.64133	3.22254	0.0726309	-1	-6.2167	6.2167	1.5243	118	128	126	105	95	101
ENSMUSG00000004902	chr6:120750468-120771130	chr6	120750468	120771130	+	20662	ENSMUSG00000004902	Slc25a18	71803	Loss	-0.116832	5.73909	2.8399	0.09195	-1	-6.2152	6.2152	1.5174	122	137	137	111	105	109
ENSMUSG00000024164	chr17:57510967-57535136	chr17	57510967	57535136	-	24169	ENSMUSG00000024164	C3	12266	Loss	-0.159861	6.18128	6.31804	0.0119516	-1	-6.209	6.209	1.5131	186	184	185	132	146	151
ENSMUSG00000015597	chr17:46694444-46731846	chr17	46694444	46731846	+	37402	ENSMUSG00000015597	Zfp318	57908	Loss	-0.0922339	6.82681	2.6095	0.106225	-1	-6.2061	6.2061	1.5301	270	287	279	242	240	228
ENSMUSG00000033458	chr7:63994627-64023874	chr7	63994627	64023874	-	29247	ENSMUSG00000033458	Fan1	330554	Loss	-0.153247	6.23257	5.91847	0.014983	-1	-6.206	6.206	1.5335	195	189	189	137	153	157
ENSMUSG00000031987	chr8:125635326-125675993	chr8	125635326	125675993	-	40667	ENSMUSG00000031987	Egln1	112405	Loss	-0.206367	5.86836	9.29018	0.00230386	-1	-6.2047	6.2047	1.5324	157	151	150	110	101	121
ENSMUSG00000040731	chr5:134648726-134668263	chr5	134648726	134668263	-	19537	ENSMUSG00000040731	Eif4h	22384	Loss	-0.106951	5.82148	2.46447	0.116447	-1	-6.126	6.126	1.5344	140	140	137	118	112	117
ENSMUSG00000021311	chr13:12196217-12273090	chr13	12196217	12273090	-	76873	ENSMUSG00000021311	Mtr	238505	Loss	-0.0613077	6.41907	1.01557	0.313572	-1	-6.1241	6.1241	1.5217	198	208	210	179	182	185
ENSMUSG00000006705	chr17:31783688-31826667	chr17	31783688	31826667	+	42979	ENSMUSG00000006705	Pknox1	18771	Loss	-0.0877242	6.04201	1.8122	0.178244	-1	-6.124	6.124	1.5292	163	158	160	131	135	145
ENSMUSG00000025199	chr19:44061773-44095940	chr19	44061773	44095940	-	34167	ENSMUSG00000025199	Chuk	12675	Loss	-0.127124	5.62217	3.19548	0.0738421	-1	-6.1235	6.1235	1.5299	118	127	122	108	93	96
ENSMUSG00000029474	chr5:122988175-123007008	chr5	122988175	123007008	+	18833	ENSMUSG00000029474	Rnf34	80751	Loss	-0.134966	5.55227	3.49045	0.0617237	-1	-6.1218	6.1218	1.536	122	118	111	102	88	91
ENSMUSG00000022680	chr16:13651025-13721018	chr16	13651025	13721018	-	69993	ENSMUSG00000022680	Pdxdc1	94184	Loss	-0.104396	5.84735	2.37348	0.123411	-1	-6.1214	6.1214	1.5309	136	143	145	115	118	121
ENSMUSG00000041471	chr14:33958905-34032528	chr14	33958905	34032528	-	73623	ENSMUSG00000041471	Shld2	75698	Loss	-0.0656472	6.34866	1.13645	0.286403	-1	-6.1194	6.1194	1.5252	193	196	199	164	175	179
ENSMUSG00000031906	chr8:106979180-107064597	chr8	106979180	107064597	-	85417	ENSMUSG00000031906	Smpd3	58994	Loss	-0.158756	5.35591	4.40614	0.0358098	-1	-6.1192	6.1192	1.5268	100	104	106	77	78	85
ENSMUSG00000034212	chr1:92787541-92830708	chr1	92787541	92830708	-	43167	ENSMUSG00000034212	Ankmy1	241158	Loss	-0.182537	5.18726	5.36194	0.0205809	-1	-6.1182	6.1182	1.5393	97	91	91	67	64	78
ENSMUSG00000007613	chr4:47353222-47414926	chr4	47353222	47414926	+	61704	ENSMUSG00000007613	Tgfbr1	21812	Loss	-0.110756	5.78014	2.5972	0.107053	-1	-6.1171	6.1171	1.5255	139	136	131	108	120	108
ENSMUSG00000026791	chr2:32862993-32872095	chr2	32862993	32872095	-	9102	ENSMUSG00000026791	Slc2a8	56017	Loss	-0.249004	5.59797	12.0059	0.000530331	-1	-6.0454	6.0454	1.529	118	133	137	84	87	94
ENSMUSG00000018387	chr11:53347904-53358593	chr11	53347904	53358593	+	10689	ENSMUSG00000018387	Shroom1	71774	Loss	-0.206704	5.83033	9.17464	0.00245391	-1	-6.0349	6.0349	1.5204	147	148	151	95	112	116
ENSMUSG00000023169	chr15:96469299-96541396	chr15	96469299	96541396	-	72097	ENSMUSG00000023169	Slc38a1	105727	Loss	-0.142979	5.46226	3.75887	0.052528	-1	-6.0293	6.0293	1.5263	113	109	109	89	80	93
ENSMUSG00000030110	chr6:118128709-118174705	chr6	118128709	118174705	-	45996	ENSMUSG00000030110	Ret	19713	Loss	-0.102985	5.84204	2.30474	0.12898	-1	-6.0288	6.0288	1.5189	143	139	140	110	120	123
ENSMUSG00000064181	chr10:116741685-116786361	chr10	116741685	116786361	-	44676	ENSMUSG00000064181	Rab3ip	216363	Loss	-0.13888	5.49545	3.60111	0.0577409	-1	-6.0287	6.0287	1.5254	115	111	112	84	88	97
ENSMUSG00000046610	chr18:65830441-65884695	chr18	65830441	65884695	+	54254	ENSMUSG00000046610	Oacyl	319888	Loss	-0.101312	5.86015	2.24734	0.133844	-1	-6.0281	6.0281	1.5238	136	145	146	114	124	120
ENSMUSG00000061894	chr4:128472142-128503933	chr4	128472142	128503933	-	31791	ENSMUSG00000061894	Zscan20	269585	Loss	-0.0721491	6.23155	1.3167	0.251185	-1	-6.0272	6.0272	1.5336	171	185	188	158	156	161
ENSMUSG00000039457	chr16:4904155-4950345	chr16	4904155	4950345	-	46190	ENSMUSG00000039457	Ppl	19041	Loss	-0.122707	5.64139	3.00296	0.0831126	-1	-6.0257	6.0257	1.5384	114	129	128	103	101	98
ENSMUSG00000063506	chr14:32935952-33091893	chr14	32935952	33091893	+	155941	ENSMUSG00000063506	Arhgap22	239027	Loss	-0.104425	5.82706	2.35515	0.12487	-1	-6.0257	6.0257	1.5198	133	142	143	116	114	119
ENSMUSG00000020978	chr12:69343455-69357461	chr12	69343455	69357461	+	14006	ENSMUSG00000020978	Klhdc2	69554	Loss	-0.17584	5.21288	5.04152	0.0247467	-1	-6.0241	6.0241	1.5191	96	97	90	74	73	67
ENSMUSG00000006378	chr15:78915074-78926731	chr15	78915074	78926731	+	11657	ENSMUSG00000006378	Gcat	26912	Loss	-0.114105	5.72727	2.69572	0.100618	-1	-6.0216	6.0216	1.5192	130	132	130	113	100	110
ENSMUSG00000011751	chr7:27055808-27147128	chr7	27055808	27147128	-	91320	ENSMUSG00000011751	Sptbn4	80297	Loss	-0.125205	7.09146	5.16219	0.0230838	-1	-6.0154	6.0154	1.534	329	345	353	267	270	296
ENSMUSG00000037306	chr4:134289001-134432987	chr4	134289001	134432987	-	143986	ENSMUSG00000037306	Man1c1	230815	Loss	-0.104539	6.63733	3.16489	0.0752374	-1	-5.9936	5.9936	1.533	249	245	244	194	212	210
ENSMUSG00000026279	chr1:93633113-93682560	chr1	93633113	93682560	-	49447	ENSMUSG00000026279	Thap4	67026	Loss	-0.26435	6.15644	16.9705	3.79644e-05	-1	-5.951	5.951	1.5144	172	209	199	143	122	123
ENSMUSG00000030880	chr7:120516960-120546658	chr7	120516960	120546658	+	29698	ENSMUSG00000030880	Polr3e	26939	Loss	-0.169476	6.05243	6.75995	0.00932266	-1	-5.9386	5.9386	1.5244	162	172	176	123	129	137
ENSMUSG00000038168	chr16:25778034-25924563	chr16	25778034	25924563	-	146529	ENSMUSG00000038168	P3h2	210530	Loss	-0.215538	4.94235	6.58872	0.0102627	-1	-5.9362	5.9362	1.518	75	85	79	59	62	50
ENSMUSG00000004508	chr7:96730958-96958158	chr7	96730958	96958158	+	227200	ENSMUSG00000004508	Gab2	14389	Loss	-0.173243	5.21012	4.88801	0.0270439	-1	-5.9358	5.9358	1.5269	95	94	93	71	66	77
ENSMUSG00000029345	chr5:112474235-112485939	chr5	112474235	112485939	+	11704	ENSMUSG00000029345	Tfip11	54723	Loss	-0.147766	5.40137	3.90238	0.0482178	-1	-5.9327	5.9327	1.5205	102	108	108	83	80	87
ENSMUSG00000020812	chr11:116562486-116566624	chr11	116562486	116566624	+	4138	ENSMUSG00000020812	Snhg16	66293	Loss	-0.109488	5.75303	2.50962	0.113154	-1	-5.9327	5.9327	1.5158	135	132	131	109	105	116
ENSMUSG00000017718	chr11:117716329-117730734	chr11	117716329	117730734	+	14405	ENSMUSG00000017718	Afmid	71562	Loss	-0.0756011	6.1613	1.4088	0.235255	-1	-5.9301	5.9301	1.5259	165	178	176	150	155	146
ENSMUSG00000050549	chr3:127663337-127689972	chr3	127663337	127689972	-	26635	ENSMUSG00000050549	Fam241a	70617	Loss	-0.264656	4.68882	8.63409	0.0032993	-1	-5.9284	5.9284	1.5291	70	70	65	48	46	43
ENSMUSG00000034107	chr1:93301518-93332026	chr1	93301518	93332026	+	30508	ENSMUSG00000034107	Ano7	404545	Loss	-0.16561	5.26573	4.59169	0.0321274	-1	-5.9271	5.9271	1.5195	101	98	93	80	69	75
ENSMUSG00000025521	chr8:65399801-65421688	chr8	65399801	65421688	+	21887	ENSMUSG00000025521	Tmem192	73067	Loss	-0.0976906	5.88327	2.10991	0.146348	-1	-5.9266	5.9266	1.5212	141	148	144	128	116	121
ENSMUSG00000039662	chr4:152381671-152391583	chr4	152381671	152391583	+	9912	ENSMUSG00000039662	Icmt	57295	Loss	-0.186553	6.5878	9.87856	0.00167216	-1	-5.9179	5.9179	1.5181	250	259	241	200	183	176
ENSMUSG00000038295	chr5:24589179-24597141	chr5	24589179	24597141	-	7962	ENSMUSG00000038295	Atg9b	213948	Loss	-0.148715	6.20118	5.51253	0.0188807	-1	-5.8911	5.8911	1.5173	186	192	181	152	150	137
ENSMUSG00000024913	chr19:3634825-3736574	chr19	3634825	3736574	-	101749	ENSMUSG00000024913	Lrp5	16973	Loss	-0.186917	5.92125	7.7998	0.00522521	-1	-5.8865	5.8865	1.5228	146	165	159	121	117	112
ENSMUSG00000015468	chr17:34783257-34807517	chr17	34783257	34807517	+	24260	ENSMUSG00000015468	Notch4	18132	Loss	-0.113371	7.17162	4.32176	0.037628	-1	-5.8439	5.8439	1.5353	349	370	359	298	306	285
ENSMUSG00000034430	chr6:90346460-90380472	chr6	90346460	90380472	+	34012	ENSMUSG00000034430	Zxdc	80292	Loss	-0.20899	6.42875	11.7447	0.000610166	-1	-5.8438	5.8438	1.5318	211	233	236	157	163	171
ENSMUSG00000030452	chr7:55581014-55612241	chr7	55581014	55612241	-	31227	ENSMUSG00000030452	Nipa2	93790	Loss	-0.181783	5.13114	5.17368	0.0229316	-1	-5.8399	5.8399	1.5092	88	95	85	73	70	58
ENSMUSG00000033454	chr12:76416825-76443729	chr12	76416825	76443729	+	26904	ENSMUSG00000033454	Zbtb1	268564	Loss	-0.0773402	6.11522	1.44899	0.228689	-1	-5.8398	5.8398	1.5317	169	168	166	138	153	145
ENSMUSG00000004328	chr7:16764918-16796352	chr7	16764918	16796352	-	31434	ENSMUSG00000004328	Hif3a	53417	Loss	-0.155815	5.3169	4.16787	0.0411975	-1	-5.8398	5.8398	1.5085	99	100	102	76	73	85
ENSMUSG00000095440	chr15:100948073-100976465	chr15	100948073	100976465	-	28392	ENSMUSG00000095440	Fignl2	668225	Loss	-0.153717	5.3327	4.08735	0.0432053	-1	-5.839	5.839	1.5188	100	102	102	75	80	82
ENSMUSG00000020846	chr11:75910020-75918608	chr11	75910020	75918608	-	8588	ENSMUSG00000020846	Rflnb	76566	Loss	-0.139404	5.44809	3.55059	0.0595241	-1	-5.8353	5.8353	1.5241	103	110	114	78	90	92
ENSMUSG00000021991	chr14:28626900-29444732	chr14	28626900	29444732	-	817832	ENSMUSG00000021991	Cacna2d3	12294	Loss	-0.221023	5.7025	9.92923	0.00162675	-1	-5.8333	5.8333	1.5201	141	139	131	106	88	98
ENSMUSG00000054770	chr1:57994260-58009298	chr1	57994260	58009298	-	15038	ENSMUSG00000054770	Kctd18	51960	Loss	-0.111858	5.70742	2.56895	0.10898	-1	-5.8323	5.8323	1.5232	130	132	124	108	114	97
ENSMUSG00000041187	chr7:16576827-16604386	chr7	16576827	16604386	+	27559	ENSMUSG00000041187	Prkd2	101540	Loss	-0.0909296	5.94106	1.87137	0.171318	-1	-5.8312	5.8312	1.5184	149	153	147	129	134	119
ENSMUSG00000035469	chr14:59438471-59474716	chr14	59438471	59474716	+	36245	ENSMUSG00000035469	Rcbtb1	71330	Loss	-0.225586	6.31947	13.1603	0.000285941	-1	-5.7777	5.7777	1.5191	201	223	212	162	143	144
ENSMUSG00000038970	chr5:144037179-144125026	chr5	144037179	144125026	+	87847	ENSMUSG00000038970	Lmtk2	231876	Loss	-0.221531	6.33414	12.7602	0.000354065	-1	-5.75	5.75	1.521	209	214	218	152	133	170
ENSMUSG00000023452	chr5:32893645-32943008	chr5	32893645	32943008	-	49363	ENSMUSG00000023452	Pisd	320951	Loss	-0.103831	5.77219	2.27613	0.131379	-1	-5.7455	5.7455	1.5216	130	139	133	120	110	106
ENSMUSG00000062713	chr16:93885963-93927891	chr16	93885963	93927891	+	41928	ENSMUSG00000062713	Sim2	20465	Loss	-0.162738	5.24385	4.38802	0.0361923	-1	-5.7435	5.7435	1.5178	98	96	93	74	72	75
ENSMUSG00000055692	chr16:17094164-17096525	chr16	17094164	17096525	+	2361	ENSMUSG00000055692	Tmem191c	224019	Loss	-0.210802	4.92855	6.26082	0.0123437	-1	-5.7431	5.7431	1.52	76	82	78	62	52	56
ENSMUSG00000097727	chr17:46045432-46092178	chr17	46045432	46092178	+	46746	ENSMUSG00000097727	F630040K05Rik	433111	Loss	-0.279515	4.57871	9.04719	0.00263098	-1	-5.743	5.743	1.5291	54	68	69	42	40	43
ENSMUSG00000032373	chr9:66619026-66674127	chr9	66619026	66674127	+	55101	ENSMUSG00000032373	Car12	76459	Loss	-0.219183	4.8795	6.59142	0.0102471	-1	-5.7429	5.7429	1.5181	69	80	80	54	55	54
ENSMUSG00000045625	chr16:31745797-31764866	chr16	31745797	31764866	+	19069	ENSMUSG00000045625	Pigz	239827	Loss	-0.122304	5.58343	2.90836	0.0881214	-1	-5.7421	5.7421	1.5154	118	119	119	100	88	102
ENSMUSG00000036241	chr4:41136021-41193370	chr4	41136021	41193370	+	57349	ENSMUSG00000036241	Ube2r2	67615	Loss	-0.238303	4.77591	7.35991	0.00666941	-1	-5.7417	5.7417	1.5195	64	76	75	47	54	48
ENSMUSG00000050107	chr11:73026310-73029120	chr11	73026310	73029120	-	2810	ENSMUSG00000050107	Haspin	14841	Loss	-0.232691	4.80611	7.13667	0.00755233	-1	-5.741	5.741	1.5158	65	79	75	55	52	46
ENSMUSG00000038235	chr1:171265129-171292161	chr1	171265129	171292161	+	27032	ENSMUSG00000038235	F11r	16456	Loss	-0.182679	5.10389	5.15409	0.0231916	-1	-5.7393	5.7393	1.509	84	92	87	71	63	63
ENSMUSG00000028909	chr4:131495768-131565617	chr4	131495768	131565617	-	69849	ENSMUSG00000028909	Ptpru	19273	Loss	-0.143723	6.20565	5.15835	0.0231349	-1	-5.7277	5.7277	1.5233	189	185	185	145	138	159
ENSMUSG00000021794	chr14:34032684-34066990	chr14	34032684	34066990	+	34306	ENSMUSG00000021794	Glud1	14661	Loss	-0.164344	6.04306	6.33588	0.011832	-1	-5.7249	5.7249	1.5173	178	166	161	123	132	133
ENSMUSG00000025369	chr10:128294823-128326460	chr10	128294823	128326460	+	31637	ENSMUSG00000025369	Smarcc2	68094	Loss	-0.155239	6.75983	7.22722	0.00718064	-1	-5.6774	5.6774	1.5205	271	282	277	223	202	221
ENSMUSG00000043065	chr16:44167761-44208855	chr16	44167761	44208855	+	41094	ENSMUSG00000043065	Spice1	212514	Loss	-0.221696	5.6599	9.80492	0.00174046	-1	-5.6702	5.6702	1.518	128	133	138	83	98	102
ENSMUSG00000015937	chr13:56221435-56283439	chr13	56221435	56283439	-	62004	ENSMUSG00000015937	Macroh2a1	26914	Loss	-0.13192	6.29541	4.49175	0.0340588	-1	-5.6689	5.6689	1.5148	195	197	199	156	150	169
ENSMUSG00000045775	chr11:115353231-115365224	chr11	115353231	115365224	+	11993	ENSMUSG00000045775	Slc16a5	217316	Loss	-0.200688	4.96634	5.79102	0.0161082	-1	-5.652	5.652	1.5084	79	80	82	54	59	63
ENSMUSG00000044716	chr5:35213922-35245183	chr5	35213922	35245183	+	31261	ENSMUSG00000044716	Dok7	231134	Loss	-0.193409	5.01253	5.51155	0.0188913	-1	-5.6507	5.6507	1.5294	84	85	79	63	62	58
ENSMUSG00000030600	chr7:28151227-28167667	chr7	28151227	28167667	+	16440	ENSMUSG00000030600	Lrfn1	80749	Loss	-0.21488	4.88328	6.34996	0.0117384	-1	-5.6505	5.6505	1.5156	83	73	73	52	49	63
ENSMUSG00000027637	chr2:156705042-156715483	chr2	156705042	156715483	+	10441	ENSMUSG00000027637	Rab5if	67388	Loss	-0.193331	5.01255	5.50709	0.0189396	-1	-5.6504	5.6504	1.5161	80	85	83	61	61	61
ENSMUSG00000034165	chr17:47815976-47910614	chr17	47815976	47910614	+	94638	ENSMUSG00000034165	Ccnd3	12445	Loss	-0.129423	5.49541	3.12936	0.0768938	-1	-5.6497	5.6497	1.5217	119	112	105	91	94	86
ENSMUSG00000039270	chr4:70350164-70453165	chr4	70350164	70453165	-	103001	ENSMUSG00000039270	Megf9	230316	Loss	-0.127738	5.50936	3.06794	0.0798508	-1	-5.6493	5.6493	1.521	111	113	115	87	89	98
ENSMUSG00000043789	chr19:10611582-10643577	chr19	10611582	10643577	+	31995	ENSMUSG00000043789	Vwce	71768	Loss	-0.143755	5.36882	3.63855	0.0564561	-1	-5.649	5.649	1.524	95	106	109	75	87	83
ENSMUSG00000021270	chr12:110657470-110662829	chr12	110657470	110662829	-	5359	ENSMUSG00000021270	Hsp90aa1	15519	Loss	-0.166212	5.19601	4.47068	0.0344812	-1	-5.6483	5.6483	1.5079	95	93	90	67	77	69
ENSMUSG00000032333	chr9:58160443-58169807	chr9	58160443	58169807	+	9364	ENSMUSG00000032333	Stoml1	69106	Loss	-0.0994786	5.7973	2.1115	0.146196	-1	-5.6483	5.6483	1.5164	140	137	131	112	121	110
ENSMUSG00000032411	chr9:96078299-96205699	chr9	96078299	96205699	+	127400	ENSMUSG00000032411	Tfdp2	211586	Loss	-0.246297	6.17597	14.8635	0.000115575	-1	-5.6469	5.6469	1.5113	171	200	211	126	126	147
ENSMUSG00000075229	chr16:35892030-35912488	chr16	35892030	35912488	+	20458	ENSMUSG00000075229	Ccdc58	381045	Loss	-0.110823	5.67492	2.48675	0.114809	-1	-5.6468	5.6468	1.5215	128	128	121	104	110	98
ENSMUSG00000031328	chrX:73267067-73293787	chrX	73267067	73293787	-	26720	ENSMUSG00000031328	Flna	192176	Loss	-0.0800527	6.03408	1.50493	0.219914	-1	-5.6465	5.6465	1.5158	153	160	163	128	144	139
ENSMUSG00000024055	chr17:33143662-33166389	chr17	33143662	33166389	-	22727	ENSMUSG00000024055	Cyp4f13	170716	Loss	-0.103172	5.75503	2.23099	0.135267	-1	-5.6459	5.6459	1.5153	127	136	134	107	117	108
ENSMUSG00000045838	chr2:118584626-118593421	chr2	118584626	118593421	-	8795	ENSMUSG00000045838	Ccdc9b	214239	Loss	-0.036912	6.78699	0.413749	0.520073	-1	-5.6452	5.6452	1.5233	256	266	262	247	236	236
ENSMUSG00000024235	chr18:4331325-4352978	chr18	4331325	4352978	-	21653	ENSMUSG00000024235	Map3k8	26410	Loss	-0.1426	5.37904	3.5976	0.057863	-1	-5.6451	5.6451	1.5201	103	103	106	75	82	90
ENSMUSG00000031974	chr8:124679198-124709877	chr8	124679198	124709877	-	30679	ENSMUSG00000031974	Abcb10	56199	Loss	-0.179174	6.56142	9.04055	0.00264056	-1	-5.5779	5.5779	1.5157	248	250	235	199	172	181
ENSMUSG00000025049	chr19:47056187-47071918	chr19	47056187	47071918	+	15731	ENSMUSG00000025049	Taf5	226182	Loss	-0.194697	5.79827	8.04197	0.00457058	-1	-5.5688	5.5688	1.4957	137	148	148	110	96	113
ENSMUSG00000025102	chr7:81430031-81439228	chr7	81430031	81439228	-	9197	ENSMUSG00000025102	3110040N11Rik	67290	Loss	-0.180541	5.07327	4.95771	0.0259745	-1	-5.5598	5.5598	1.5218	81	90	86	60	74	59
ENSMUSG00000116048	chr1:93406671-93437455	chr1	93406671	93437455	+	30784	ENSMUSG00000116048	Septin2	18000	Loss	-0.0928696	5.85127	1.8822	0.170085	-1	-5.558	5.558	1.5077	147	139	136	112	127	119
ENSMUSG00000060716	chr12:79075937-79128429	chr12	79075937	79128429	+	52492	ENSMUSG00000060716	Plekhh1	211945	Loss	-0.144252	5.34552	3.62422	0.0569443	-1	-5.5545	5.5545	1.5114	100	103	102	85	72	84
ENSMUSG00000027782	chr3:68979554-69034425	chr3	68979554	69034425	-	54871	ENSMUSG00000027782	Kpna4	16649	Loss	-0.141051	5.37122	3.50785	0.0610788	-1	-5.5544	5.5544	1.5078	99	106	105	83	79	84
ENSMUSG00000028683	chr4:116876559-116944049	chr4	116876559	116944049	+	67490	ENSMUSG00000028683	Eif2b3	108067	Loss	-0.116903	5.59233	2.66828	0.102367	-1	-5.5537	5.5537	1.4999	126	118	113	99	97	97
ENSMUSG00000030768	chr1:182867828-183010257	chr1	182867828	183010257	-	142429	ENSMUSG00000030768	Disp1	68897	Loss	-0.0902078	5.88694	1.8023	0.179434	-1	-5.5524	5.5524	1.5133	150	145	137	130	119	119
ENSMUSG00000035397	chr10:80402955-80413130	chr10	80402955	80413130	-	10175	ENSMUSG00000035397	Klf16	118445	Loss	-0.157685	5.23819	4.11033	0.042622	-1	-5.5507	5.5507	1.5188	89	98	98	76	69	76
ENSMUSG00000020802	chr11:116428566-116472329	chr11	116428566	116472329	-	43763	ENSMUSG00000020802	Ube2o	217342	Loss	-0.239567	6.18882	14.1402	0.000169683	-1	-5.55	5.55	1.5166	180	203	202	142	123	140
ENSMUSG00000028195	chr3:145352726-145355740	chr3	145352726	145355740	-	3014	ENSMUSG00000028195	Ccn1	16007	Loss	-0.144218	5.3457	3.62252	0.0570025	-1	-5.5499	5.5499	1.5063	109	100	96	81	78	82
ENSMUSG00000021279	chr12:111259406-111347985	chr12	111259406	111347985	-	88579	ENSMUSG00000021279	Cdc42bpb	217866	Loss	-0.22804	7.80617	19.9299	8.0336e-06	-1	-5.5218	5.5218	1.5132	538	639	622	462	389	415
ENSMUSG00000026854	chr2:30872291-30912667	chr2	30872291	30912667	+	40376	ENSMUSG00000026854	Usp20	74270	Loss	-0.176255	6.55799	8.74076	0.00311174	-1	-5.4796	5.4796	1.5155	239	251	240	203	165	184
ENSMUSG00000017776	chr11:75570020-75599254	chr11	75570020	75599254	+	29234	ENSMUSG00000017776	Crk	12928	Loss	-0.124667	6.31136	4.03574	0.0445463	-1	-5.469	5.469	1.5077	186	205	204	160	165	158
ENSMUSG00000018861	chr11:115158850-115167925	chr11	115158850	115167925	-	9075	ENSMUSG00000018861	Fdxr	14149	Loss	-0.0650978	6.21188	1.06453	0.302184	-1	-5.4642	5.4642	1.5095	185	178	171	163	153	155
ENSMUSG00000038648	chr6:37307956-37419083	chr6	37307956	37419083	-	111127	ENSMUSG00000038648	Creb3l2	208647	Loss	-0.13458	5.404	3.24373	0.0716973	-1	-5.4632	5.4632	1.5122	102	105	109	81	78	94
ENSMUSG00000038000	chr8:106424787-106427860	chr8	106424787	106427860	-	3073	ENSMUSG00000038000	Acd	497652	Loss	-0.203662	4.90444	5.77435	0.0162617	-1	-5.4621	5.4621	1.5172	74	81	76	54	65	49
ENSMUSG00000040010	chr8:122607885-122634425	chr8	122607885	122634425	-	26540	ENSMUSG00000040010	Slc7a5	20539	Loss	-0.172554	5.10708	4.60962	0.031793	-1	-5.4614	5.4614	1.5135	82	91	89	68	66	65
ENSMUSG00000034591	chr10:83066712-83174657	chr10	83066712	83174657	-	107945	ENSMUSG00000034591	Slc41a2	338365	Loss	-0.114681	5.59027	2.56564	0.109208	-1	-5.4611	5.4611	1.5188	121	120	115	93	108	92
ENSMUSG00000001098	chr5:114501633-114518566	chr5	114501633	114518566	-	16933	ENSMUSG00000001098	Kctd10	330171	Loss	-0.130689	5.43847	3.10857	0.0778811	-1	-5.4603	5.4603	1.5029	109	105	109	81	83	96
ENSMUSG00000024927	chr19:5687569-5698162	chr19	5687569	5698162	+	10593	ENSMUSG00000024927	Rela	19697	Loss	-0.116611	5.57247	2.63192	0.104735	-1	-5.4598	5.4598	1.5134	115	119	118	99	91	99
ENSMUSG00000056820	chr8:125739780-125760947	chr8	125739780	125760947	+	21167	ENSMUSG00000056820	Tsnax	53424	Loss	-0.145354	5.31176	3.6207	0.0570649	-1	-5.4596	5.4596	1.5131	93	101	104	72	83	80
ENSMUSG00000028439	chr4:41517691-41569538	chr4	41517691	41569538	-	51847	ENSMUSG00000028439	Fam219a	71901	Loss	-0.101023	5.73546	2.12162	0.145233	-1	-5.4578	5.4578	1.5296	131	131	129	107	110	111
ENSMUSG00000028664	chr4:136374850-136563637	chr4	136374850	136563637	-	188787	ENSMUSG00000028664	Ephb2	13844	Loss	-0.0936161	5.8199	1.88804	0.169424	-1	-5.4575	5.4575	1.5074	138	136	139	110	115	125
ENSMUSG00000020634	chr12:4926814-4957749	chr12	4926814	4957749	-	30935	ENSMUSG00000020634	Ubxn2a	217379	Loss	-0.28484	5.94601	18.1224	2.07147e-05	-1	-5.448	5.448	1.5054	148	183	175	123	101	105
ENSMUSG00000024921	chr19:26580804-26755721	chr19	26580804	26755721	+	174917	ENSMUSG00000024921	Smarca2	67155	Loss	-0.106399	7.14316	3.78041	0.051856	-1	-5.4159	5.4159	1.5015	356	349	347	286	285	305
ENSMUSG00000024182	chr17:26350208-26414785	chr17	26350208	26414785	+	64577	ENSMUSG00000024182	Axin1	12005	Loss	-0.18447	5.8264	7.31008	0.00685688	-1	-5.4106	5.4106	1.5138	134	152	153	111	106	111
ENSMUSG00000032727	chr13:111822607-111855130	chr13	111822607	111855130	+	32523	ENSMUSG00000032727	Mier3	218613	Loss	-0.0870924	5.8764	1.6729	0.19587	-1	-5.3693	5.3693	1.509	135	146	147	118	125	123
ENSMUSG00000031004	chr7:135291513-135318286	chr7	135291513	135318286	-	26773	ENSMUSG00000031004	Mki67	17345	Loss	-0.109379	5.62249	2.36805	0.123841	-1	-5.3687	5.3687	1.5152	115	123	125	100	96	105
ENSMUSG00000044288	chr4:33923171-33948831	chr4	33923171	33948831	+	25660	ENSMUSG00000044288	Cnr1	12801	Loss	-0.0644507	6.19618	1.03753	0.308397	-1	-5.368	5.368	1.4956	167	181	180	157	156	153
ENSMUSG00000038848	chr2:180546170-180562729	chr2	180546170	180562729	-	16559	ENSMUSG00000038848	Ythdf1	228994	Loss	-0.184546	5.00284	4.99702	0.025391	-1	-5.3674	5.3674	1.5095	81	84	80	60	64	59
ENSMUSG00000039481	chr17:57058323-57064548	chr17	57058323	57064548	-	6225	ENSMUSG00000039481	Nrtn	18188	Loss	-0.233937	4.71295	6.86083	0.00881054	-1	-5.3673	5.3673	1.5084	64	73	68	56	41	46
ENSMUSG00000034032	chr2:119594440-119618018	chr2	119594440	119618018	-	23578	ENSMUSG00000034032	Rpap1	68925	Loss	-0.103562	5.68518	2.18205	0.139628	-1	-5.366	5.366	1.5048	125	128	125	106	105	105
ENSMUSG00000074748	chr10:112761333-112764931	chr10	112761333	112764931	-	3598	ENSMUSG00000074748	Atxn7l3b	382423	Loss	-0.0994785	5.72962	2.05222	0.151984	-1	-5.3629	5.3629	1.525	131	127	131	103	105	119
ENSMUSG00000073755	chr4:126503647-126508164	chr4	126503647	126508164	+	4517	ENSMUSG00000073755	5730409E04Rik	230757	Loss	-0.248305	4.63923	7.4111	0.00648228	-1	-5.3619	5.3619	1.5057	72	64	60	46	40	48
ENSMUSG00000072494	chr14:55113054-55114995	chr14	55113054	55114995	-	1941	ENSMUSG00000072494	Ppp1r3e	105651	Loss	-0.143647	6.11902	4.99005	0.0254935	-1	-5.3553	5.3553	1.5089	180	179	167	143	144	129
ENSMUSG00000027087	chr2:83551625-83637261	chr2	83551625	83637261	+	85636	ENSMUSG00000027087	Itgav	16410	Loss	-0.163584	6.61723	7.67861	0.00558792	-1	-5.3477	5.3477	1.5155	257	251	247	206	167	208
ENSMUSG00000004815	chr5:108794910-108808696	chr5	108794910	108808696	-	13786	ENSMUSG00000004815	Dgkq	110524	Loss	-0.191387	6.41385	9.8147	0.00173123	-1	-5.3141	5.3141	1.4959	204	235	227	177	157	159
ENSMUSG00000045983	chr16:20491446-20511633	chr16	20491446	20511633	+	20187	ENSMUSG00000045983	Eif4g1	208643	Loss	-0.111027	7.07059	4.03996	0.0444349	-1	-5.3121	5.3121	1.5089	346	338	319	281	284	265
ENSMUSG00000035954	chr12:40495956-40896873	chr12	40495956	40896873	+	400917	ENSMUSG00000035954	Dock4	238130	Loss	-0.129887	6.88691	5.25653	0.0218646	-1	-5.3091	5.3091	1.5016	284	312	297	259	235	226
ENSMUSG00000039470	chr8:40876526-40946178	chr8	40876526	40946178	+	69652	ENSMUSG00000039470	Zdhhc2	70546	Loss	-0.180482	5.82683	6.99966	0.0081525	-1	-5.3077	5.3077	1.5169	151	144	143	99	116	114
ENSMUSG00000091896	chr18:35904612-35940225	chr18	35904612	35940225	+	35613	ENSMUSG00000091896	Ube2d2a	56550	Loss	-0.272427	5.31602	12.5942	0.000386951	-1	-5.3036	5.3036	1.5089	112	110	100	80	63	70
ENSMUSG00000024855	chr19:5183710-5323327	chr19	5183710	5323327	-	139617	ENSMUSG00000024855	Pacs1	107975	Loss	-0.219404	6.2344	12.0813	0.000509305	-1	-5.2802	5.2802	1.4972	187	206	204	145	133	147
ENSMUSG00000040688	chr17:24919627-24926627	chr17	24919627	24926627	-	7000	ENSMUSG00000040688	Tbl3	213773	Loss	-0.117567	5.51842	2.61128	0.106106	-1	-5.2753	5.2753	1.5061	116	115	108	99	89	90
ENSMUSG00000055629	chr7:140640891-140652313	chr7	140640891	140652313	+	11422	ENSMUSG00000055629	B4galnt4	330671	Loss	-0.21215	4.81001	5.95741	0.0146555	-1	-5.2748	5.2748	1.4989	69	75	73	55	48	53
ENSMUSG00000001249	chr7:30798150-30814751	chr7	30798150	30814751	-	16601	ENSMUSG00000001249	Hpn	15451	Loss	-0.173139	5.05743	4.52663	0.0333713	-1	-5.2746	5.2746	1.5036	78	90	85	66	68	58
ENSMUSG00000038167	chr6:125339614-125358578	chr6	125339614	125358578	-	18964	ENSMUSG00000038167	Plekhg6	213522	Loss	-0.082304	5.91695	1.51902	0.217768	-1	-5.2746	5.2746	1.5151	146	149	144	128	128	122
ENSMUSG00000022299	chr15:38954625-38976213	chr15	38954625	38976213	-	21588	ENSMUSG00000022299	Slc25a32	69906	Loss	-0.0612473	6.22604	0.94729	0.33041	-1	-5.2738	5.2738	1.5032	179	181	178	162	157	158
ENSMUSG00000043614	chr5:135101751-135107197	chr5	135101751	135107197	-	5446	ENSMUSG00000043614	Vps37d	194309	Loss	-0.209623	4.82496	5.86405	0.0154532	-1	-5.273	5.273	1.5173	73	75	71	56	50	52
ENSMUSG00000061126	chr17:32671670-32712294	chr17	32671670	32712294	+	40624	ENSMUSG00000061126	Cyp4f39	320997	Loss	-0.119937	5.49535	2.68905	0.10104	-1	-5.273	5.273	1.5019	117	111	106	96	86	91
ENSMUSG00000009075	chr11:4686892-4697179	chr11	4686892	4697179	-	10287	ENSMUSG00000009075	Cabp7	192650	Loss	-0.262652	4.54758	7.86878	0.00502955	-1	-5.2728	5.2728	1.5025	64	63	58	49	33	42
ENSMUSG00000002455	chr2:181243112-181297454	chr2	181243112	181297454	+	54342	ENSMUSG00000002455	Prpf6	68879	Loss	-0.105064	5.6459	2.20772	0.137322	-1	-5.2721	5.2721	1.5058	128	124	116	102	110	95
ENSMUSG00000036052	chr4:42949866-42959425	chr4	42949866	42959425	+	9559	ENSMUSG00000036052	Dnajb5	56323	Loss	-0.0987587	5.71555	2.01076	0.156187	-1	-5.2712	5.2712	1.5058	128	130	127	108	109	107
ENSMUSG00000102018	chr15:75881320-75918830	chr15	75881320	75918830	+	37510	ENSMUSG00000102018	Iqank1	432964	Loss	-0.119485	5.49994	2.6745	0.101968	-1	-5.2708	5.2708	1.5013	115	112	108	98	83	93
ENSMUSG00000028974	chr4:149188599-149205110	chr4	149188599	149205110	+	16511	ENSMUSG00000028974	Dffa	13347	Loss	-0.148647	5.24123	3.66004	0.0557324	-1	-5.2705	5.2705	1.509	99	93	92	72	70	81
ENSMUSG00000033900	chr3:82265379-82302575	chr3	82265379	82302575	+	37196	ENSMUSG00000033900	Map9	213582	Loss	-0.0803629	5.94125	1.46238	0.226552	-1	-5.2695	5.2695	1.499	148	149	149	124	130	131
ENSMUSG00000039697	chr10:30521578-30683401	chr10	30521578	30683401	-	161823	ENSMUSG00000039697	Ncoa7	211329	Loss	-0.062207	6.20903	0.971173	0.324388	-1	-5.2688	5.2688	1.516	168	182	182	159	156	156
ENSMUSG00000026623	chr1:191449666-191516367	chr1	191449666	191516367	+	66701	ENSMUSG00000026623	Lpgat1	226856	Loss	-0.144704	6.08233	4.99334	0.0254451	-1	-5.255	5.255	1.5138	162	174	177	131	132	142
ENSMUSG00000025194	chr19:43770747-43826771	chr19	43770747	43826771	+	56024	ENSMUSG00000025194	Abcc2	12780	Loss	-0.173347	5.86474	6.5636	0.0104085	-1	-5.247	5.247	1.5036	141	157	150	121	110	109
ENSMUSG00000057738	chr2:29855572-29921463	chr2	29855572	29921463	+	65891	ENSMUSG00000057738	Sptan1	20740	Loss	-0.103639	7.12644	3.57237	0.0587484	-1	-5.2132	5.2132	1.5113	349	347	342	304	262	302
ENSMUSG00000048832	chr19:10666095-10691992	chr19	10666095	10691992	+	25897	ENSMUSG00000048832	Vps37c	107305	Loss	-0.217496	6.21944	11.8074	0.000589948	-1	-5.1853	5.1853	1.5151	203	196	191	128	151	142
ENSMUSG00000074102	chr9:106758127-106764274	chr9	106758127	106764274	-	6147	ENSMUSG00000074102	Rbm15b	109095	Loss	-0.089769	5.79909	1.7216	0.189488	-1	-5.184	5.184	1.5051	134	136	136	118	107	121
ENSMUSG00000039018	chr7:139717477-139730699	chr7	139717477	139730699	+	13222	ENSMUSG00000039018	Mtg1	212508	Loss	-0.0937087	5.74939	1.83682	0.175325	-1	-5.1814	5.1814	1.5032	133	128	132	103	109	121
ENSMUSG00000052759	chr1:136186652-136188664	chr1	136186652	136188664	-	2012	ENSMUSG00000052759	Gpr25	383563	Loss	-0.274435	4.46915	8.20641	0.00417426	-1	-5.1814	5.1814	1.4955	53	65	58	41	43	32
ENSMUSG00000024518	chr18:66067710-66072160	chr18	66067710	66072160	-	4450	ENSMUSG00000024518	Rax	19434	Loss	-0.166976	5.0795	4.25905	0.0390418	-1	-5.1806	5.1806	1.495	94	83	79	68	60	68
ENSMUSG00000030854	chr7:46727543-46783774	chr7	46727543	46783774	-	56231	ENSMUSG00000030854	Ptpn5	19259	Loss	-0.237459	4.64779	6.81772	0.00902577	-1	-5.1793	5.1793	1.5	67	63	66	41	40	55
ENSMUSG00000029777	chr6:55014986-55056489	chr6	55014986	55056489	+	41503	ENSMUSG00000029777	Gars	353172	Loss	-0.134521	5.33529	3.13842	0.0764678	-1	-5.1789	5.1789	1.5159	92	104	105	79	80	82
ENSMUSG00000026014	chr1:60509997-60606233	chr1	60509997	60606233	-	96236	ENSMUSG00000026014	Raph1	77300	Loss	-0.159098	6.60776	7.24308	0.00711747	-1	-5.1784	5.1784	1.5051	246	251	251	194	179	206
ENSMUSG00000061244	chr14:49249379-49304124	chr14	49249379	49304124	-	54745	ENSMUSG00000061244	Exoc5	105504	Loss	-0.112003	5.54807	2.40231	0.121157	-1	-5.1776	5.1776	1.5038	107	119	119	93	99	93
ENSMUSG00000050910	chr11:115272700-115286961	chr11	115272700	115286961	+	14261	ENSMUSG00000050910	Cdr2l	237988	Loss	-0.18904	4.92864	5.04559	0.0246886	-1	-5.1771	5.1771	1.5	76	80	77	64	51	58
ENSMUSG00000058818	chr7:3715504-3723381	chr7	3715504	3723381	-	7877	ENSMUSG00000058818	Pirb	18733	Loss	-0.30468	4.34019	9.35433	0.0022246	-1	-5.177	5.177	1.499	50	56	57	35	29	39
ENSMUSG00000020474	chr11:5777860-5788831	chr11	5777860	5788831	-	10971	ENSMUSG00000020474	Polm	54125	Loss	-0.0990056	5.68938	1.99823	0.157483	-1	-5.1768	5.1768	1.5046	131	127	120	105	113	100
ENSMUSG00000030615	chr7:90099908-90106411	chr7	90099908	90106411	-	6503	ENSMUSG00000030615	Tmem126a	66271	Loss	-0.206216	4.8215	5.6657	0.0172998	-1	-5.173	5.173	1.5171	80	72	66	50	58	50
ENSMUSG00000049313	chr9:41876005-42035593	chr9	41876005	42035593	-	159588	ENSMUSG00000049313	Sorl1	20660	Loss	-0.17747	6.46638	8.59738	0.00336647	-1	-5.1466	5.1466	1.5134	247	223	215	175	159	183
ENSMUSG00000000305	chr2:179084216-179541168	chr2	179084216	179541168	+	456952	ENSMUSG00000000305	Cdh4	12561	Loss	-0.249989	6.02904	14.4781	0.0001418	-1	-5.1184	5.1184	1.4973	164	181	181	132	96	131
ENSMUSG00000031751	chr8:94698216-94739268	chr8	94698216	94739268	-	41052	ENSMUSG00000031751	Amfr	23802	Loss	-0.338236	5.64433	22.3597	2.26073e-06	-1	-5.1146	5.1146	1.4983	123	149	149	78	93	83
ENSMUSG00000003279	chr17:70276068-71128408	chr17	70276068	71128408	+	852340	ENSMUSG00000003279	Dlgap1	224997	Loss	-0.162856	6.5638	7.48255	0.00622998	-1	-5.1104	5.1104	1.5168	243	245	239	200	166	194
ENSMUSG00000021820	chr14:20784941-20844225	chr14	20784941	20844225	-	59284	ENSMUSG00000021820	Camk2g	12325	Loss	-0.0435058	6.50165	0.525918	0.468328	-1	-5.0911	5.0911	1.4943	212	218	215	192	204	190
ENSMUSG00000059901	chr10:61032886-61109447	chr10	61032886	61109447	-	76561	ENSMUSG00000059901	Adamts14	237360	Loss	-0.121167	5.43373	2.66772	0.102403	-1	-5.0911	5.0911	1.4987	111	105	104	80	91	90
ENSMUSG00000015981	chr7:138683554-138793223	chr7	138683554	138793223	-	109669	ENSMUSG00000015981	Stk32c	57740	Loss	-0.209507	4.77973	5.71849	0.0167871	-1	-5.0888	5.0888	1.5034	76	73	63	58	50	45
ENSMUSG00000043687	chr8:121335341-121361129	chr8	121335341	121361129	-	25788	ENSMUSG00000043687	1190005I06Rik	68918	Loss	-0.449237	3.8431	14.6815	0.000127287	-1	-5.088	5.088	1.4919	32	46	44	24	19	20
ENSMUSG00000029208	chr5:69714255-69731995	chr5	69714255	69731995	+	17740	ENSMUSG00000029208	Guf1	231279	Loss	-0.120219	5.44316	2.63807	0.10433	-1	-5.0875	5.0875	1.4956	100	112	110	88	91	84
ENSMUSG00000002475	chr18:10644411-10706784	chr18	10644411	10706784	-	62373	ENSMUSG00000002475	Abhd3	106861	Loss	-0.121113	5.43373	2.66538	0.102554	-1	-5.0867	5.0867	1.5111	108	106	106	79	93	89
ENSMUSG00000000740	chr8:123829089-123831983	chr8	123829089	123831983	+	2894	ENSMUSG00000000740	Rpl13	270106	Loss	-0.157541	5.12544	3.88208	0.0488042	-1	-5.086	5.086	1.5006	95	88	80	70	70	64
ENSMUSG00000042804	chr4:152358563-152369798	chr4	152358563	152369798	+	11235	ENSMUSG00000042804	Gpr153	100129	Loss	-0.162321	5.0888	4.04519	0.0442973	-1	-5.0853	5.0853	1.5083	85	86	86	66	62	70
ENSMUSG00000031385	chrX:72800564-72816116	chrX	72800564	72816116	+	15552	ENSMUSG00000031385	Plxnb3	140571	Loss	-0.140071	5.26344	3.28666	0.0698451	-1	-5.0837	5.0837	1.4869	97	96	94	69	84	75
ENSMUSG00000041769	chr7:138448073-138484786	chr7	138448073	138484786	+	36713	ENSMUSG00000041769	Ppp2r2d	52432	Loss	-0.311361	5.74018	19.8171	8.52181e-06	-1	-5.0829	5.0829	1.4897	139	152	153	76	110	92
ENSMUSG00000019806	chr10:13522798-13744980	chr10	13522798	13744980	-	222182	ENSMUSG00000019806	Aig1	66253	Loss	-0.107565	5.57243	2.24055	0.134433	-1	-5.0827	5.0827	1.5035	110	121	119	103	94	94
ENSMUSG00000041143	chr4:138699588-138786484	chr4	138699588	138786484	+	86896	ENSMUSG00000041143	Tmco4	77056	Loss	-0.154209	6.61979	6.8322	0.00895291	-1	-5.0826	5.0826	1.4982	261	252	239	191	207	188
ENSMUSG00000074457	chr3:90444561-90450458	chr3	90444561	90450458	+	5897	ENSMUSG00000074457	S100a16	67860	Loss	-0.115816	5.48625	2.49738	0.114036	-1	-5.0818	5.0818	1.509	114	110	107	86	98	88
ENSMUSG00000047454	chr12:78264099-78731546	chr12	78264099	78731546	+	467447	ENSMUSG00000047454	Gphn	268566	Loss	-0.0871694	7.28223	2.6268	0.105073	-1	-5.0809	5.0809	1.5157	376	386	383	314	341	324
ENSMUSG00000032743	chr7:125307027-125473967	chr7	125307027	125473967	+	166940	ENSMUSG00000032743	Katnip	233865	Loss	-0.14737	6.66691	6.33489	0.0118385	-1	-5.053	5.053	1.5082	256	260	258	207	188	214
ENSMUSG00000071647	chr19:8904584-8918946	chr19	8904584	8918946	+	14362	ENSMUSG00000071647	Eml3	225898	Loss	-0.150154	5.98587	5.17824	0.0228715	-1	-5.0462	5.0462	1.4918	153	167	161	134	121	122
ENSMUSG00000026603	chr1:189612689-189654758	chr1	189612689	189654758	-	42069	ENSMUSG00000026603	Smyd2	226830	Loss	-0.239432	5.41081	10.2081	0.00139824	-1	-5.0393	5.0393	1.4922	120	115	103	79	85	70
ENSMUSG00000030513	chr7:65511884-65700134	chr7	65511884	65700134	+	188250	ENSMUSG00000030513	Pcsk6	18553	Loss	-0.177601	5.7796	6.64811	0.0099261	-1	-5.0356	5.0356	1.548	131	144	148	100	107	112
ENSMUSG00000025047	chr19:47079183-47119585	chr19	47079183	47119585	+	40402	ENSMUSG00000025047	Pdcd11	18572	Loss	-0.191747	6.33665	9.59274	0.00195349	-1	-5.0133	5.0133	1.486	206	221	204	176	146	145
ENSMUSG00000038524	chr18:38090484-38102867	chr18	38090484	38102867	-	12383	ENSMUSG00000038524	Fchsd1	319262	Loss	-0.122001	5.4016	2.66477	0.102593	-1	-4.9995	4.9995	1.5104	101	107	105	82	90	83
ENSMUSG00000048148	chr8:73372865-73443508	chr8	73372865	73443508	+	70643	ENSMUSG00000048148	Nwd1	319555	Loss	-0.0890628	5.76077	1.66778	0.196557	-1	-4.9992	4.9992	1.5125	133	133	129	119	105	113
ENSMUSG00000013089	chr16:22200063-22258320	chr16	22200063	22258320	-	58257	ENSMUSG00000013089	Etv5	104156	Loss	-0.231728	4.631	6.43699	0.0111768	-1	-4.9982	4.9982	1.5062	73	62	58	42	49	44
ENSMUSG00000026275	chr1:93271350-93295344	chr1	93271350	93295344	+	23994	ENSMUSG00000026275	Ppp1r7	66385	Loss	-0.151679	5.14631	3.63767	0.0564859	-1	-4.9977	4.9977	1.5086	87	89	90	71	62	75
ENSMUSG00000028441	chr4:41505005-41517333	chr4	41505005	41517333	-	12328	ENSMUSG00000028441	1110017D15Rik	73721	Loss	-0.151048	5.15209	3.61825	0.0571489	-1	-4.9966	4.9966	1.4871	87	92	88	77	64	68
ENSMUSG00000033658	chr8:111729818-111758383	chr8	111729818	111758383	-	28565	ENSMUSG00000033658	Ddx19b	234733	Loss	-0.112826	5.49313	2.37809	0.123048	-1	-4.9959	4.9959	1.5019	111	110	111	91	84	99
ENSMUSG00000014609	chr11:70505709-70510074	chr11	70505709	70510074	-	4365	ENSMUSG00000014609	Chrne	11448	Loss	-0.266187	4.45969	7.68723	0.0055613	-1	-4.9958	4.9958	1.4947	50	60	64	39	33	44
ENSMUSG00000016541	chr15:85220456-85348038	chr15	85220456	85348038	+	127582	ENSMUSG00000016541	Atxn10	54138	Loss	-0.188956	4.87975	4.91353	0.0266472	-1	-4.9954	4.9954	1.49	69	78	78	52	61	54
ENSMUSG00000034285	chr11:4823951-4844201	chr11	4823951	4844201	+	20250	ENSMUSG00000034285	Nipsnap1	18082	Loss	-0.040684	6.53727	0.465299	0.495158	-1	-4.9953	4.9953	1.5051	222	218	220	195	198	209
ENSMUSG00000068921	chr3:88828110-88858504	chr3	88828110	88858504	-	30394	ENSMUSG00000068921	Dap3	65111	Loss	-0.0483758	6.37944	0.624022	0.429557	-1	-4.9951	4.9951	1.4973	196	197	201	171	178	187
ENSMUSG00000048899	chr4:119322480-119349795	chr4	119322480	119349795	-	27315	ENSMUSG00000048899	Rimkla	194237	Loss	-0.154532	5.12249	3.73044	0.0534293	-1	-4.995	4.995	1.5046	82	90	90	64	74	66
ENSMUSG00000044719	chr18:36817976-36829162	chr18	36817976	36829162	-	11186	ENSMUSG00000044719	E230025N22Rik	240216	Loss	-0.19481	4.8434	5.12161	0.0236297	-1	-4.9943	4.9943	1.4909	66	77	77	56	51	55
ENSMUSG00000029603	chr5:120818268-120849755	chr5	120818268	120849755	-	31487	ENSMUSG00000029603	Dtx1	14357	Loss	-0.173697	4.98301	4.3864	0.0362268	-1	-4.9939	4.9939	1.4984	77	82	81	62	59	61
ENSMUSG00000051098	chr13:81859536-81901394	chr13	81859536	81901394	+	41858	ENSMUSG00000051098	Mblac2	72852	Loss	-0.117412	5.44567	2.5195	0.112446	-1	-4.9922	4.9922	1.494	100	111	111	85	92	87
ENSMUSG00000038525	chr5:21851004-21867697	chr5	21851004	21867697	+	16693	ENSMUSG00000038525	Armc10	67211	Loss	-0.156197	5.11022	3.78785	0.0516258	-1	-4.992	4.992	1.5121	79	92	89	68	72	62
ENSMUSG00000079110	chr2:120294074-120335400	chr2	120294074	120335400	+	41326	ENSMUSG00000079110	Capn3	12335	Loss	-0.172552	4.98981	4.34384	0.0371432	-1	-4.9913	4.9913	1.4893	77	83	81	56	69	58
ENSMUSG00000027531	chr3:10377016-10396499	chr3	10377016	10396499	-	19483	ENSMUSG00000027531	Impa1	55980	Loss	-0.0843	5.81801	1.53044	0.216046	-1	-4.9901	4.9901	1.5116	134	137	139	114	115	123
ENSMUSG00000001034	chr11:61379638-61385101	chr11	61379638	61385101	-	5463	ENSMUSG00000001034	Mapk7	23939	Loss	-0.138924	5.24952	3.21197	0.0731015	-1	-4.9885	4.9885	1.5028	90	97	97	73	77	76
ENSMUSG00000042763	chr4:124749032-124774731	chr4	124749032	124774731	-	25699	ENSMUSG00000042763	Maneal	215090	Loss	-0.264076	4.46921	7.60876	0.00580854	-1	-4.9883	4.9883	1.5003	48	63	64	39	40	38
ENSMUSG00000052133	chr16:35361517-35484631	chr16	35361517	35484631	+	123114	ENSMUSG00000052133	Sema5b	20357	Loss	-0.228333	5.45672	9.4949	0.00206044	-1	-4.9873	4.9873	1.4931	109	122	116	90	74	80
ENSMUSG00000030766	chr7:122878372-122969171	chr7	122878372	122969171	-	90799	ENSMUSG00000030766	Arhgap17	70497	Loss	-0.172781	5.78708	6.31479	0.0119735	-1	-4.9394	4.9394	1.4985	133	145	146	110	99	113
ENSMUSG00000038332	chr10:41686570-41784432	chr10	41686570	41784432	+	97862	ENSMUSG00000038332	Sesn1	140742	Loss	-0.155625	5.91452	5.40468	0.0200828	-1	-4.9372	4.9372	1.4865	143	158	158	124	111	122
ENSMUSG00000027551	chr2:168735251-168797507	chr2	168735251	168797507	-	62256	ENSMUSG00000027551	Zfp64	22722	Loss	-0.2303	6.08023	12.5538	0.000395394	-1	-4.9211	4.9211	1.5062	196	173	170	124	113	141
ENSMUSG00000056856	chr7:138542057-138663893	chr7	138542057	138663893	+	121836	ENSMUSG00000056856	Jakmip3	74004	Loss	-0.225918	6.10444	12.1997	0.00047797	-1	-4.9193	4.9193	1.4945	177	194	176	142	130	114
ENSMUSG00000044134	chr5:121987060-121992667	chr5	121987060	121992667	+	5607	ENSMUSG00000044134	Pheta1	231717	Loss	-0.282031	5.82526	16.9208	3.89712e-05	-1	-4.9171	4.9171	1.4921	148	168	148	125	89	89
ENSMUSG00000040312	chr17:35827914-35841912	chr17	35827914	35841912	+	13998	ENSMUSG00000040312	Cchcr1	240084	Loss	-0.0861905	5.77058	1.56849	0.210427	-1	-4.9073	4.9073	1.5083	134	134	129	115	115	110
ENSMUSG00000041961	chr11:5226329-5394847	chr11	5226329	5394847	-	168518	ENSMUSG00000041961	Znrf3	407821	Loss	-0.0963657	5.64606	1.85814	0.17284	-1	-4.9071	4.9071	1.4933	127	121	118	98	110	101
ENSMUSG00000039759	chr4:152067095-152073443	chr4	152067095	152073443	-	6348	ENSMUSG00000039759	Thap3	69876	Loss	-0.210218	4.72535	5.59027	0.0180605	-1	-4.9041	4.9041	1.4931	62	69	73	45	49	53
ENSMUSG00000038980	chr2:179917039-179931693	chr2	179917039	179931693	-	14654	ENSMUSG00000038980	Rbbp8nl	271887	Loss	-0.130373	5.30108	2.90119	0.088514	-1	-4.904	4.904	1.4968	99	98	96	80	74	82
ENSMUSG00000070814	chr7:12992894-13012647	chr7	12992894	13012647	-	19753	ENSMUSG00000070814	Zswim9	321008	Loss	-0.117632	5.41887	2.49793	0.113996	-1	-4.9029	4.9029	1.4825	96	108	112	83	84	92
ENSMUSG00000041506	chr9:106354508-106362614	chr9	106354508	106362614	+	8106	ENSMUSG00000041506	Rrp9	27966	Loss	-0.145383	5.17262	3.38742	0.0656958	-1	-4.9025	4.9025	1.496	82	95	93	78	65	70
ENSMUSG00000110086	chr13:56897857-56901640	chr13	56897857	56901640	-	3783	ENSMUSG00000110086	Gm45623	115488204	Loss	-0.296652	4.3033	8.69064	0.00319848	-1	-4.9019	4.9019	1.507	56	54	48	42	25	34
ENSMUSG00000026585	chr1:163589711-163744676	chr1	163589711	163744676	+	154965	ENSMUSG00000026585	Kifap3	16579	Loss	-0.0913597	5.70761	1.7155	0.190273	-1	-4.9019	4.9019	1.507	136	125	120	110	105	109
ENSMUSG00000022205	chr15:11981422-11996124	chr15	11981422	11996124	-	14702	ENSMUSG00000022205	Sub1	20024	Loss	-0.192953	4.83234	4.99631	0.0254014	-1	-4.9014	4.9014	1.504	77	75	66	62	51	48
ENSMUSG00000028334	chr4:46489255-46503440	chr4	46489255	46503440	+	14185	ENSMUSG00000028334	Nans	94181	Loss	-0.140828	5.20768	3.23357	0.0721432	-1	-4.9007	4.9007	1.5036	90	92	94	63	80	76
ENSMUSG00000027612	chr2:155617262-155660286	chr2	155617262	155660286	+	43024	ENSMUSG00000027612	Mmp24	17391	Loss	-0.156932	5.08252	3.771	0.0521484	-1	-4.9005	4.9005	1.4933	91	85	79	73	58	67
ENSMUSG00000048175	chr15:98032518-98063476	chr15	98032518	98063476	-	30958	ENSMUSG00000048175	Asb8	78541	Loss	-0.11883	5.40903	2.53728	0.111186	-1	-4.9003	4.9003	1.5071	108	104	102	86	83	88
ENSMUSG00000025602	chr9:40103612-40124900	chr9	40103612	40124900	+	21288	ENSMUSG00000025602	Zfp202	80902	Loss	-0.122363	5.37412	2.6463	0.103791	-1	-4.9003	4.9003	1.4877	109	100	98	78	86	86
ENSMUSG00000075040	chr2:91473101-91480399	chr2	91473101	91480399	-	7298	ENSMUSG00000075040	Zfp408	381410	Loss	-0.0842235	5.79352	1.51225	0.218795	-1	-4.8994	4.8994	1.4894	125	139	139	113	120	113
ENSMUSG00000090173	chr11:62737893-62768290	chr11	62737893	62768290	+	30397	ENSMUSG00000090173	Fbxw10	213980	Loss	-0.154195	5.10115	3.67516	0.0552288	-1	-4.8989	4.8989	1.4895	80	87	91	65	64	72
ENSMUSG00000022752	chr16:56942077-56974893	chr16	56942077	56974893	+	32816	ENSMUSG00000022752	Tomm70a	28185	Loss	-0.104522	5.55483	2.09925	0.147371	-1	-4.8962	4.8962	1.5023	110	119	116	96	101	91
ENSMUSG00000034919	chr4:106479646-106497393	chr4	106479646	106497393	+	17747	ENSMUSG00000034919	Ttc22	230576	Loss	-0.315367	4.22716	9.36397	0.00221292	-1	-4.8951	4.8951	1.507	58	47	46	28	29	37
ENSMUSG00000052139	chr5:31855394-32242083	chr5	31855394	32242083	+	386689	ENSMUSG00000052139	Babam2	107976	Loss	-0.143244	5.19018	3.3171	0.0685628	-1	-4.8945	4.8945	1.5189	91	92	90	75	68	73
ENSMUSG00000037326	chr17:26177338-26204848	chr17	26177338	26204848	-	27510	ENSMUSG00000037326	Capn15	50817	Loss	-0.229756	6.07511	12.4733	0.000412815	-1	-4.8891	4.8891	1.4986	181	187	169	142	118	117
ENSMUSG00000020758	chr11:115865551-115899238	chr11	115865551	115899238	+	33687	ENSMUSG00000020758	Itgb4	192897	Loss	-0.137482	6.04937	4.45288	0.0348423	-1	-4.888	4.888	1.4947	165	172	162	136	139	123
ENSMUSG00000038473	chr1:170143036-170417418	chr1	170143036	170417418	-	274382	ENSMUSG00000038473	Nos1ap	70729	Loss	-0.229151	6.07556	12.4077	0.000427578	-1	-4.8871	4.8871	1.4952	169	183	185	116	131	130
ENSMUSG00000026770	chr2:11647603-11698005	chr2	11647603	11698005	+	50402	ENSMUSG00000026770	Il2ra	16184	Loss	-0.173266	5.7699	6.3044	0.0120439	-1	-4.8861	4.8861	1.5032	136	141	142	108	96	114
ENSMUSG00000028483	chr4:83333948-83391256	chr4	83333948	83391256	+	57308	ENSMUSG00000028483	Snapc3	77634	Loss	-0.105362	7.02043	3.59141	0.0580791	-1	-4.8818	4.8818	1.4811	333	323	309	280	259	266
ENSMUSG00000038453	chr11:97400166-97466059	chr11	97400166	97466059	-	65893	ENSMUSG00000038453	Srcin1	56013	Loss	-0.13111	6.76394	5.16818	0.0230042	-1	-4.8789	4.8789	1.4966	272	274	274	229	196	235
ENSMUSG00000038007	chr4:86792585-86853059	chr4	86792585	86853059	+	60474	ENSMUSG00000038007	Acer2	230379	Loss	-0.154698	6.55501	6.73572	0.00945011	-1	-4.8495	4.8495	1.5042	232	251	236	196	192	172
ENSMUSG00000014444	chr8:123208437-123278068	chr8	123208437	123278068	-	69631	ENSMUSG00000014444	Piezo1	234839	Loss	-0.300223	7.27661	30.6986	3.01375e-08	-1	-4.8364	4.8364	1.5004	454	434	407	257	298	269
ENSMUSG00000028756	chr4:138040718-138053631	chr4	138040718	138053631	-	12913	ENSMUSG00000028756	Pink1	68943	Loss	-0.253711	5.93111	14.3395	0.000152629	-1	-4.8227	4.8227	1.4992	157	166	169	116	91	127
ENSMUSG00000005981	chr16:3857835-3895704	chr16	3857835	3895704	-	37869	ENSMUSG00000005981	Trap1	68015	Loss	-0.241365	5.99495	13.3292	0.000261305	-1	-4.8197	4.8197	1.5015	166	177	168	133	100	120
ENSMUSG00000003534	chr17:35992459-36015633	chr17	35992459	36015633	-	23174	ENSMUSG00000003534	Ddr1	12305	Loss	-0.148694	6.59188	6.29823	0.0120858	-1	-4.8193	4.8193	1.4983	243	243	249	178	190	209
ENSMUSG00000008305	chr4:72028182-72124575	chr4	72028182	72124575	-	96393	ENSMUSG00000008305	Tle1	21885	Loss	-0.0561605	7.67399	1.18742	0.275851	-1	-4.819	4.819	1.4933	496	497	481	438	456	422
ENSMUSG00000070577	chr4:148727774-148761562	chr4	148727774	148761562	+	33788	ENSMUSG00000070577	Gm572	230909	Loss	-0.266984	5.86787	15.4546	8.45117e-05	-1	-4.8186	4.8186	1.4953	178	155	141	113	95	108
ENSMUSG00000037017	chr5:138115161-138132527	chr5	138115161	138132527	+	17366	ENSMUSG00000037017	Zscan21	22697	Loss	-0.176311	4.91516	4.3624	0.0367405	-1	-4.8132	4.8132	1.4828	78	75	76	53	57	63
ENSMUSG00000052656	chr6:71470828-71487864	chr6	71470828	71487864	+	17036	ENSMUSG00000052656	Rnf103	22644	Loss	-0.0944085	5.64402	1.78197	0.181907	-1	-4.8111	4.8111	1.486	130	119	116	97	107	105
ENSMUSG00000070003	chr8:71050135-71061084	chr8	71050135	71061084	-	10949	ENSMUSG00000070003	Ssbp4	76900	Loss	-0.15142	5.0981	3.5394	0.059927	-1	-4.8111	4.8111	1.491	82	88	87	66	69	66
ENSMUSG00000022358	chr15:58039275-58078288	chr15	58039275	58078288	-	39013	ENSMUSG00000022358	Fbxo32	67731	Loss	-0.110722	5.46492	2.2612	0.132651	-1	-4.8103	4.8103	1.4948	112	109	104	89	93	87
ENSMUSG00000011884	chr5:114807551-114828996	chr5	114807551	114828996	-	21445	ENSMUSG00000011884	Gltp	56356	Loss	-0.331607	4.14027	9.80719	0.00173831	-1	-4.8101	4.8101	1.4934	41	50	52	25	32	30
ENSMUSG00000029312	chr5:104009916-104059137	chr5	104009916	104059137	-	49221	ENSMUSG00000029312	Klhl8	246293	Loss	-0.17625	4.91502	4.35937	0.0368058	-1	-4.81	4.81	1.5046	68	80	81	55	61	57
ENSMUSG00000054400	chr8:104977493-104992642	chr8	104977493	104992642	+	15149	ENSMUSG00000054400	Cklf	75458	Loss	-0.155389	5.06709	3.66874	0.055442	-1	-4.8096	4.8096	1.5036	80	85	87	63	63	70
ENSMUSG00000026098	chr1:53225794-53336190	chr1	53225794	53336190	-	110396	ENSMUSG00000026098	Pms1	227099	Loss	-0.0883034	5.71774	1.60973	0.20453	-1	-4.8094	4.8094	1.4961	130	127	126	105	111	111
ENSMUSG00000031979	chr8:125247506-125278747	chr8	125247506	125278747	+	31241	ENSMUSG00000031979	Cog2	76332	Loss	-0.102593	5.5525	2.02071	0.155167	-1	-4.8092	4.8092	1.5064	113	117	114	101	92	95
ENSMUSG00000002741	chr11:5905758-5917780	chr11	5905758	5917780	+	12022	ENSMUSG00000002741	Ykt6	56418	Loss	-0.132188	5.26029	2.92493	0.0872212	-1	-4.8089	4.8089	1.4923	88	100	97	84	71	74
ENSMUSG00000025218	chr19:45540714-45549025	chr19	45540714	45549025	-	8311	ENSMUSG00000025218	Poll	56626	Loss	-0.212302	4.68916	5.58965	0.0180669	-1	-4.8069	4.8069	1.4916	67	66	66	45	46	52
ENSMUSG00000041313	chr5:148264220-148336714	chr5	148264220	148336714	-	72494	ENSMUSG00000041313	Slc7a1	11987	Loss	-0.108942	5.48373	2.20826	0.137274	-1	-4.8057	4.8057	1.4966	108	111	110	93	87	93
ENSMUSG00000027618	chr2:155965557-155986134	chr2	155965557	155986134	-	20577	ENSMUSG00000027618	Nfs1	18041	Loss	-0.216416	4.66458	5.72816	0.0166949	-1	-4.8056	4.8056	1.4848	60	66	70	39	50	51
ENSMUSG00000039878	chr10:128231796-128237145	chr10	128231796	128237145	-	5349	ENSMUSG00000039878	Slc39a5	72002	Loss	-0.125063	5.32476	2.70096	0.100288	-1	-4.8048	4.8048	1.4925	94	104	99	86	81	74
ENSMUSG00000052763	chr6:47897502-47909573	chr6	47897502	47909573	+	12071	ENSMUSG00000052763	Zfp212	232784	Loss	-0.130403	5.27674	2.86924	0.0902875	-1	-4.8041	4.8041	1.5356	97	100	91	85	78	69
ENSMUSG00000026843	chr2:31462655-31507538	chr2	31462655	31507538	+	44883	ENSMUSG00000026843	Fubp3	320267	Loss	-0.0969653	5.614	1.8553	0.173168	-1	-4.8034	4.8034	1.5003	112	124	122	101	106	95
ENSMUSG00000038080	chr13:47196849-47238755	chr13	47196849	47238755	+	41906	ENSMUSG00000038080	Kdm1b	218214	Loss	-0.132733	6.72355	5.23324	0.0221592	-1	-4.7886	4.7886	1.5014	266	275	257	236	202	203
ENSMUSG00000032285	chr9:54606132-54623601	chr9	54606132	54623601	+	17469	ENSMUSG00000032285	Dnaja4	58233	Loss	-0.268337	5.8512	15.5049	8.22899e-05	-1	-4.7871	4.7871	1.4833	140	171	158	117	102	93
ENSMUSG00000062234	chr5:108716973-108777643	chr5	108716973	108777643	-	60670	ENSMUSG00000062234	Gak	231580	Loss	-0.134055	6.04949	4.23456	0.039609	-1	-4.7822	4.7822	1.4925	157	168	173	128	129	142
ENSMUSG00000079477	chr6:87976088-88022252	chr6	87976088	88022252	-	46164	ENSMUSG00000079477	Rab7	19349	Loss	-0.24124	5.3319	9.98571	0.00157759	-1	-4.7774	4.7774	1.4855	103	114	103	81	75	65
ENSMUSG00000034684	chr9:107558698-107587674	chr9	107558698	107587674	-	28976	ENSMUSG00000034684	Sema3f	20350	Loss	-0.157947	5.83958	5.39882	0.0201504	-1	-4.7375	4.7375	1.4869	142	146	148	113	103	122
ENSMUSG00000042404	chr3:90172262-90187972	chr3	90172262	90187972	+	15710	ENSMUSG00000042404	Dennd4b	229541	Loss	-0.109935	6.26852	3.09323	0.0786187	-1	-4.7292	4.7292	1.4942	190	196	186	161	166	147
ENSMUSG00000037594	chr12:112772595-112779865	chr12	112772595	112779865	+	7270	ENSMUSG00000037594	Clba1	217887	Loss	-0.233306	4.54795	6.23043	0.0125573	-1	-4.7224	4.7224	1.4972	57	62	63	39	43	45
ENSMUSG00000024563	chr18:76369898-76444819	chr18	76369898	76444819	+	74921	ENSMUSG00000024563	Smad2	17126	Loss	-0.0151082	7.15814	0.0766792	0.781849	-1	-4.7217	4.7217	1.4781	326	337	338	313	316	317
ENSMUSG00000028291	chr4:34550615-34566930	chr4	34550615	34566930	+	16315	ENSMUSG00000028291	Akirin2	433693	Loss	-0.16295	4.9862	3.87049	0.0491421	-1	-4.7216	4.7216	1.4912	74	83	82	68	53	63
ENSMUSG00000032580	chr9:107617694-107648228	chr9	107617694	107648228	-	30534	ENSMUSG00000032580	Rbm5	83486	Loss	-0.051997	6.23472	0.68503	0.40786	-1	-4.721	4.721	1.4979	175	179	184	152	163	168
ENSMUSG00000056665	chr15:74593083-74596222	chr15	74593083	74596222	+	3139	ENSMUSG00000056665	Them6	223626	Loss	-0.264236	4.39613	7.30747	0.00686685	-1	-4.7197	4.7197	1.506	54	58	54	44	30	37
ENSMUSG00000027220	chr2:92745446-92786396	chr2	92745446	92786396	+	40950	ENSMUSG00000027220	Syt13	80976	Loss	-0.266483	4.38611	7.38755	0.00656769	-1	-4.7195	4.7195	1.4851	58	56	51	45	28	37
ENSMUSG00000032413	chr9:96421353-96513665	chr9	96421353	96513665	-	92312	ENSMUSG00000032413	Rasa2	114713	Loss	-0.0527551	6.22346	0.70228	0.402019	-1	-4.719	4.719	1.5	181	175	178	155	154	170
ENSMUSG00000032353	chr9:89581256-89587096	chr9	89581256	89587096	-	5840	ENSMUSG00000032353	Tmed3	66111	Loss	-0.15505	5.0449	3.61236	0.0573515	-1	-4.7184	4.7184	1.487	81	87	80	66	70	57
ENSMUSG00000006204	chr7:130776131-130908181	chr7	130776131	130908181	+	132050	ENSMUSG00000006204	Cdcp3	71395	Loss	-0.0798437	5.80465	1.36576	0.242542	-1	-4.7183	4.7183	1.4863	133	139	133	127	111	112
ENSMUSG00000085696	chr6:52178104-52190577	chr6	52178104	52190577	+	12473	ENSMUSG00000085696	Hoxaas3	72628	Loss	-0.273078	4.35563	7.61591	0.00578556	-1	-4.7183	4.7183	1.4913	54	57	51	43	32	32
ENSMUSG00000053040	chr9:66722273-66742042	chr9	66722273	66742042	-	19769	ENSMUSG00000053040	Aph1c	68318	Loss	-0.0880863	5.69553	1.58676	0.20779	-1	-4.7175	4.7175	1.4868	129	128	120	107	115	100
ENSMUSG00000027710	chr3:36120128-36147006	chr3	36120128	36147006	+	26878	ENSMUSG00000027710	Acad9	229211	Loss	-0.100111	5.55484	1.92627	0.165167	-1	-4.7171	4.7171	1.5031	119	115	110	100	94	95
ENSMUSG00000045509	chr13:76202970-76205115	chr13	76202970	76205115	-	2145	ENSMUSG00000045509	Gpr150	238725	Loss	-0.24395	4.49304	6.59658	0.0102175	-1	-4.7161	4.7161	1.4924	58	61	57	36	49	36
ENSMUSG00000027598	chr2:154975401-155068775	chr2	154975401	155068775	+	93374	ENSMUSG00000027598	Itch	16396	Loss	-0.101986	5.53243	1.97885	0.159511	-1	-4.7157	4.7157	1.4992	116	112	111	92	94	98
ENSMUSG00000038079	chr1:59139743-59159567	chr1	59139743	59159567	-	19824	ENSMUSG00000038079	Tmem237	381259	Loss	-0.150225	5.08263	3.4573	0.0629732	-1	-4.7148	4.7148	1.4845	83	89	82	68	72	59
ENSMUSG00000091311	chr13:59860098-59867103	chr13	59860098	59867103	+	7005	ENSMUSG00000091311	Spata31d1b	238662	Loss	-0.211659	4.66843	5.4945	0.0190764	-1	-4.7147	4.7147	1.4892	63	67	66	51	41	49
ENSMUSG00000035901	chr7:109492987-109559677	chr7	109492987	109559677	-	66690	ENSMUSG00000035901	Dennd5a	19347	Loss	-0.104095	5.50948	2.04018	0.153191	-1	-4.7143	4.7143	1.5178	114	112	108	92	96	91
ENSMUSG00000026956	chr2:25251501-25255695	chr2	25251501	25255695	-	4194	ENSMUSG00000026956	Uap1l1	227620	Loss	-0.23329	4.54797	6.22956	0.0125635	-1	-4.7111	4.7111	1.4868	57	61	64	38	41	48
ENSMUSG00000024544	chr18:68065345-68393621	chr18	68065345	68393621	+	328276	ENSMUSG00000024544	Ldlrad4	52662	Loss	-0.0499827	7.73626	0.951955	0.329222	-1	-4.6562	4.6562	1.4982	510	508	515	434	470	476
ENSMUSG00000028633	chr4:120397065-120427473	chr4	120397065	120427473	-	30408	ENSMUSG00000028633	Ctps	51797	Loss	-0.106708	5.45531	2.09154	0.148116	-1	-4.6306	4.6306	1.4909	105	110	107	90	91	87
ENSMUSG00000005150	chr8:85801664-85807375	chr8	85801664	85807375	-	5711	ENSMUSG00000005150	Wdr83	67836	Loss	-0.227891	4.55216	5.96329	0.0146068	-1	-4.6271	4.6271	1.4902	55	67	60	49	43	36
ENSMUSG00000047963	chr5:92750910-92754438	chr5	92750910	92754438	+	3528	ENSMUSG00000047963	Stbd1	52331	Loss	-0.224401	4.57045	5.84187	0.0156492	-1	-4.6267	4.6267	1.4961	67	58	59	37	43	50
ENSMUSG00000030055	chr6:87765835-87789146	chr6	87765835	87789146	-	23311	ENSMUSG00000030055	Rab43	69834	Loss	-0.162538	6.4303	7.13202	0.00757193	-1	-4.6267	4.6267	1.4886	216	220	226	171	146	193
ENSMUSG00000042506	chr11:61042607-61065885	chr11	61042607	61065885	-	23278	ENSMUSG00000042506	Usp22	216825	Loss	-0.0753333	5.83663	1.23202	0.267015	-1	-4.6266	4.6266	1.4861	137	140	136	116	130	113
ENSMUSG00000020537	chr11:60345414-60359580	chr11	60345414	60359580	+	14166	ENSMUSG00000020537	Drg2	13495	Loss	-0.152917	5.03541	3.49721	0.0614722	-1	-4.6262	4.6262	1.48	82	84	80	63	69	60
ENSMUSG00000017478	chr8:123103298-123144104	chr8	123103298	123144104	+	40806	ENSMUSG00000017478	Zc3h18	76014	Loss	-0.189051	6.24307	9.01995	0.00267049	-1	-4.6261	4.6261	1.5032	182	206	202	145	151	142
ENSMUSG00000026072	chr1:40261651-40355361	chr1	40261651	40355361	+	93710	ENSMUSG00000026072	Il1r1	16177	Loss	-0.103966	5.48379	2.0117	0.156091	-1	-4.6251	4.6251	1.4935	101	113	114	90	94	90
ENSMUSG00000030603	chr7:27741127-27749517	chr7	27741127	27749517	-	8390	ENSMUSG00000030603	Psmc4	23996	Loss	-0.11903	5.33019	2.45365	0.117252	-1	-4.6243	4.6243	1.4925	99	102	96	82	87	74
ENSMUSG00000042289	chr7:127399781-127402975	chr7	127399781	127402975	+	3194	ENSMUSG00000042289	Hsd3b7	101502	Loss	-0.0870264	5.68135	1.5394	0.214706	-1	-4.6238	4.6238	1.503	125	125	123	101	114	104
ENSMUSG00000021482	chr13:64437612-64460524	chr13	64437612	64460524	-	22912	ENSMUSG00000021482	Prxl2c	66129	Loss	-0.122463	5.29832	2.55792	0.109743	-1	-4.6236	4.6236	1.486	95	100	96	85	76	76
ENSMUSG00000043881	chr14:79663951-79668479	chr14	79663951	79668479	+	4528	ENSMUSG00000043881	Kbtbd7	211255	Loss	-0.121685	5.30374	2.53202	0.111557	-1	-4.6235	4.6235	1.4922	87	101	104	79	78	81
ENSMUSG00000030782	chr7:127845963-127854871	chr7	127845963	127854871	+	8908	ENSMUSG00000030782	Tgfb1i1	21804	Loss	-0.209334	4.6561	5.33921	0.0208509	-1	-4.6233	4.6233	1.4931	65	66	63	48	45	47
ENSMUSG00000039199	chr8:106199055-106223694	chr8	106199055	106223694	-	24639	ENSMUSG00000039199	Zdhhc1	70796	Loss	-0.0837576	5.7257	1.45348	0.22797	-1	-4.6225	4.6225	1.4861	138	125	121	110	107	113
ENSMUSG00000020601	chr12:15841726-15867034	chr12	15841726	15867034	-	25308	ENSMUSG00000020601	Trib2	217410	Loss	-0.104737	5.47453	2.03278	0.153938	-1	-4.6219	4.6219	1.4861	105	111	110	84	100	88
ENSMUSG00000090264	chr18:36797113-36799377	chr18	36797113	36799377	+	2264	ENSMUSG00000090264	Eif4ebp3	108112	Loss	-0.133879	5.19321	2.90348	0.0883887	-1	-4.6218	4.6218	1.4946	93	93	86	73	80	65
ENSMUSG00000038605	chr2:181237008-181241227	chr2	181237008	181241227	-	4219	ENSMUSG00000038605	Samd10	229011	Loss	-0.114853	5.37149	2.32974	0.126923	-1	-4.6206	4.6206	1.4886	104	100	101	82	78	91
ENSMUSG00000021662	chr13:98035103-98343183	chr13	98035103	98343183	-	308080	ENSMUSG00000021662	Arhgef28	110596	Loss	-0.112022	6.86603	3.88964	0.0485849	-1	-4.5909	4.5909	1.4904	307	287	276	243	233	243
ENSMUSG00000029016	chr4:148088716-148123270	chr4	148088716	148123270	-	34554	ENSMUSG00000029016	Clcn6	26372	Loss	-0.21264	6.08905	10.7581	0.00103822	-1	-4.5888	4.5888	1.4935	162	191	184	145	117	124
ENSMUSG00000024754	chr19:21755704-21835724	chr19	21755704	21835724	+	80020	ENSMUSG00000024754	Cemip2	83921	Loss	-0.110191	6.22264	3.05684	0.0803978	-1	-4.5777	4.5777	1.4838	179	191	184	163	148	148
ENSMUSG00000000876	chr2:154427678-154445646	chr2	154427678	154445646	-	17968	ENSMUSG00000000876	Pxmp4	59038	Loss	-0.119118	6.13275	3.45391	0.0631025	-1	-4.5763	4.5763	1.4895	184	175	164	149	141	138
ENSMUSG00000062101	chr17:56245373-56263186	chr17	56245373	56263186	-	17813	ENSMUSG00000062101	Zfp119b	240120	Loss	-0.16001	5.77792	5.3993	0.0201449	-1	-4.5744	4.5744	1.4898	133	140	145	98	110	115
ENSMUSG00000037708	chr2:18698822-18754557	chr2	18698822	18754557	+	55735	ENSMUSG00000037708	Spag6	381350	Loss	-0.135898	5.14946	2.92774	0.0870695	-1	-4.5414	4.5414	1.4927	91	88	85	70	70	71
ENSMUSG00000053091	chr7:66339565-66367004	chr7	66339565	66367004	+	27439	ENSMUSG00000053091	Lins1	72635	Loss	-0.0807925	5.7356	1.35826	0.24384	-1	-4.5374	4.5374	1.4991	126	131	129	108	117	108
ENSMUSG00000038732	chr13:30320295-30430677	chr13	30320295	30430677	+	110382	ENSMUSG00000038732	Mboat1	218121	Loss	-0.211213	4.61811	5.32197	0.0210581	-1	-4.5369	4.5369	1.5027	56	66	67	43	47	46
ENSMUSG00000023286	chr4:156028270-156044061	chr4	156028270	156044061	+	15791	ENSMUSG00000023286	Ube2j2	140499	Loss	-0.076202	5.79744	1.2403	0.265414	-1	-4.5354	4.5354	1.4881	129	137	136	112	122	115
ENSMUSG00000028799	chr4:128666878-128699905	chr4	128666878	128699905	-	33027	ENSMUSG00000028799	Zfp362	230761	Loss	-0.174991	4.84716	4.14807	0.0416819	-1	-4.5354	4.5354	1.4938	64	76	78	56	52	57
ENSMUSG00000029595	chr5:120569951-120579522	chr5	120569951	120579522	+	9571	ENSMUSG00000029595	Lhx5	16873	Loss	-0.288067	4.23833	7.89616	0.00495398	-1	-4.5349	4.5349	1.4956	57	49	44	32	34	31
ENSMUSG00000027318	chr2:130892739-130905734	chr2	130892739	130905734	-	12995	ENSMUSG00000027318	Adam33	110751	Loss	-0.0770074	5.7897	1.26263	0.261155	-1	-4.5345	4.5345	1.4892	136	136	128	121	118	108
ENSMUSG00000004996	chr8:84977205-84983953	chr8	84977205	84983953	-	6748	ENSMUSG00000004996	Mri1	67873	Loss	-0.136689	5.1433	2.95311	0.0857123	-1	-4.534	4.534	1.4895	84	91	88	76	65	69
ENSMUSG00000026796	chr2:32766146-32815265	chr2	32766146	32815265	+	49119	ENSMUSG00000026796	Niban2	227737	Loss	-0.090881	5.60773	1.62565	0.202305	-1	-4.5325	4.5325	1.472	117	117	121	96	96	110
ENSMUSG00000042380	chr4:127137577-127141602	chr4	127137577	127141602	+	4025	ENSMUSG00000042380	Smim12	80284	Loss	-0.209945	4.6265	5.2839	0.0215235	-1	-4.5321	4.5321	1.4933	60	68	62	50	47	40
ENSMUSG00000009378	chr19:34645801-34725223	chr19	34645801	34725223	-	79422	ENSMUSG00000009378	Slc16a12	240638	Loss	-0.223706	4.54795	5.73443	0.0166354	-1	-4.5316	4.5316	1.4858	55	62	64	40	42	46
ENSMUSG00000048379	chr14:47514377-47533559	chr14	47514377	47533559	+	19182	ENSMUSG00000048379	Socs4	67296	Loss	-0.0904986	5.61212	1.61508	0.203779	-1	-4.5298	4.5298	1.4795	121	116	119	94	99	110
ENSMUSG00000035285	chr7:4921880-4928005	chr7	4921880	4928005	+	6125	ENSMUSG00000035285	Nat14	269854	Loss	-0.212762	4.60963	5.37397	0.0204395	-1	-4.5291	4.5291	1.4863	64	63	61	42	48	45
ENSMUSG00000031505	chr8:11547502-11563287	chr8	11547502	11563287	+	15785	ENSMUSG00000031505	Naxd	69225	Loss	-0.101062	5.49067	1.90724	0.16727	-1	-4.5291	4.5291	1.496	100	115	114	97	89	90
ENSMUSG00000051517	chr4:43496139-43508747	chr4	43496139	43508747	-	12608	ENSMUSG00000051517	Arhgef39	230098	Loss	-0.180471	4.81044	4.32433	0.0375712	-1	-4.5277	4.5277	1.5227	79	68	66	50	53	57
ENSMUSG00000026313	chr1:91856501-92123424	chr1	91856501	92123424	-	266923	ENSMUSG00000026313	Hdac4	208727	Loss	-0.0456107	7.77834	0.799082	0.371368	-1	-4.496	4.496	1.4746	524	532	518	477	492	457
ENSMUSG00000021819	chr14:20756346-20773687	chr14	20756346	20773687	+	17341	ENSMUSG00000021819	Zswim8	268721	Loss	-0.0787671	7.2286	2.11802	0.145575	-1	-4.4946	4.4946	1.4915	356	371	370	308	325	316
ENSMUSG00000043857	chr11:116809629-116877770	chr11	116809629	116877770	+	68141	ENSMUSG00000043857	Mgat5b	268510	Loss	-0.306544	5.59936	18.0877	2.10958e-05	-1	-4.4937	4.4937	1.4911	124	145	132	98	79	76
ENSMUSG00000074305	chr9:56108410-56325972	chr9	56108410	56325972	-	217562	ENSMUSG00000074305	Peak1	244895	Loss	-0.102865	6.93219	3.34228	0.0675209	-1	-4.4889	4.4889	1.5091	295	309	302	246	269	243
ENSMUSG00000020284	chr10:77814364-77821272	chr10	77814364	77821272	+	6908	ENSMUSG00000020284	Cfap410	67884	Loss	-0.206824	6.09422	10.2006	0.00140396	-1	-4.4875	4.4875	1.4864	185	186	166	130	146	113
ENSMUSG00000049686	chr5:123153078-123168515	chr5	123153078	123168515	+	15437	ENSMUSG00000049686	Orai1	109305	Loss	-0.139278	5.9164	4.33673	0.0372986	-1	-4.4749	4.4749	1.4798	144	159	152	126	124	112
ENSMUSG00000028397	chr4:74160734-74324101	chr4	74160734	74324101	+	163367	ENSMUSG00000028397	Kdm4c	76804	Loss	-0.138051	6.58162	5.41544	0.0199594	-1	-4.4614	4.4614	1.4971	239	252	234	210	191	177
ENSMUSG00000042444	chr9:70506296-70566429	chr9	70506296	70566429	-	60133	ENSMUSG00000042444	Mindy2	235461	Loss	-0.115472	6.78837	4.04036	0.0444242	-1	-4.4596	4.4596	1.4852	266	282	278	215	244	220
ENSMUSG00000064145	chr9:108480141-108531917	chr9	108480141	108531917	-	51776	ENSMUSG00000064145	Arih2	23807	Loss	-0.118871	6.75543	4.23991	0.0394842	-1	-4.458	4.458	1.4881	251	280	278	219	227	216
ENSMUSG00000020105	chr10:125802088-125851228	chr10	125802088	125851228	+	49140	ENSMUSG00000020105	Lrig3	320398	Loss	-0.316455	5.54875	18.8199	1.43658e-05	-1	-4.4566	4.4566	1.4805	111	137	141	86	67	89
ENSMUSG00000048720	chr19:38825023-38908114	chr19	38825023	38908114	+	83091	ENSMUSG00000048720	Tbc1d12	209478	Loss	-0.135804	5.12243	2.88501	0.0894073	-1	-4.4461	4.4461	1.4809	76	90	93	69	67	71
ENSMUSG00000021326	chr13:21363570-21378893	chr13	21363570	21378893	+	15323	ENSMUSG00000021326	Trim27	19720	Loss	-0.0643973	5.94635	0.941542	0.331882	-1	-4.4457	4.4457	1.4705	141	152	150	131	134	126
ENSMUSG00000039427	chr16:5051410-5062773	chr16	5051410	5062773	+	11363	ENSMUSG00000039427	Alg1	208211	Loss	-0.0914839	5.57478	1.62365	0.202584	-1	-4.4456	4.4456	1.4863	110	121	116	103	101	91
ENSMUSG00000038456	chr6:39439308-39535067	chr6	39439308	39535067	-	95759	ENSMUSG00000038456	Dennd2a	209773	Loss	-0.0918905	5.57048	1.63488	0.20103	-1	-4.4454	4.4454	1.4674	118	115	113	100	93	101
ENSMUSG00000055805	chr11:103061401-103089727	chr11	103061401	103089727	+	28326	ENSMUSG00000055805	Fmnl1	57778	Loss	-0.131398	5.16403	2.75789	0.0967758	-1	-4.4446	4.4446	1.486	94	89	83	79	64	71
ENSMUSG00000024776	chr19:34169629-34217733	chr19	34169629	34217733	+	48104	ENSMUSG00000024776	Stambpl1	76630	Loss	-0.169653	4.85834	3.92316	0.0476252	-1	-4.4446	4.4446	1.4862	79	71	69	53	55	59
ENSMUSG00000041040	chr1:59952165-60024507	chr1	59952165	60024507	+	72342	ENSMUSG00000041040	Fam117b	72750	Loss	-0.127803	5.19323	2.64701	0.103745	-1	-4.4442	4.4442	1.4913	83	92	96	70	72	77
ENSMUSG00000001123	chr11:78853805-78875750	chr11	78853805	78875750	-	21945	ENSMUSG00000001123	Lgals9	16859	Loss	-0.109302	5.3763	2.11568	0.145797	-1	-4.4434	4.4434	1.4913	98	106	101	93	81	79
ENSMUSG00000022074	chr14:70004921-70021860	chr14	70004921	70021860	+	16939	ENSMUSG00000022074	Tnfrsf10b	21933	Loss	-0.156412	4.95623	3.51316	0.0608833	-1	-4.4421	4.4421	1.4801	78	81	74	64	63	54
ENSMUSG00000018209	chr2:163916033-163997444	chr2	163916033	163997444	+	81411	ENSMUSG00000018209	Stk4	58231	Loss	-0.0887773	5.60965	1.55291	0.212707	-1	-4.4421	4.4421	1.4922	121	121	113	109	100	94
ENSMUSG00000022792	chr16:16120829-16127504	chr16	16120829	16127504	+	6675	ENSMUSG00000022792	Yars2	70120	Loss	-0.120343	5.26587	2.43247	0.118845	-1	-4.442	4.442	1.4809	94	99	91	86	76	70
ENSMUSG00000054021	chr13:43518849-43549073	chr13	43518849	43549073	+	30224	ENSMUSG00000054021	Sirt5	68346	Loss	-0.0989018	5.48848	1.82487	0.176735	-1	-4.4416	4.4416	1.4756	110	111	107	95	92	89
ENSMUSG00000028559	chr4:108918342-109059469	chr4	108918342	109059469	-	141127	ENSMUSG00000028559	Osbpl9	100273	Loss	-0.0519311	6.1586	0.664551	0.414958	-1	-4.4411	4.4411	1.4767	166	170	174	151	145	162
ENSMUSG00000005907	chr5:3646066-3687230	chr5	3646066	3687230	+	41164	ENSMUSG00000005907	Pex1	71382	Loss	-0.101729	5.45539	1.90143	0.167918	-1	-4.441	4.441	1.4865	103	107	111	87	83	99
ENSMUSG00000050840	chr1:104696242-104923206	chr1	104696242	104923206	+	226964	ENSMUSG00000050840	Cdh20	23836	Loss	-0.156424	4.95625	3.51372	0.0608627	-1	-4.4405	4.4405	1.4844	80	81	72	64	64	53
ENSMUSG00000013155	chr8:106430281-106435358	chr8	106430281	106435358	-	5077	ENSMUSG00000013155	Enkd1	102124	Loss	-0.168543	4.86549	3.88706	0.0486595	-1	-4.4401	4.4401	1.475	70	74	76	53	55	60
ENSMUSG00000000751	chr11:75191085-75239478	chr11	75191085	75239478	-	48393	ENSMUSG00000000751	Rpa1	68275	Loss	-0.122351	5.24409	2.48745	0.114758	-1	-4.4393	4.4393	1.4931	89	95	96	73	77	78
ENSMUSG00000058997	chr14:79086489-79439750	chr14	79086489	79439750	+	353261	ENSMUSG00000058997	Vwa8	219189	Loss	-0.105496	6.88818	3.47254	0.0623953	-1	-4.4338	4.4338	1.4821	297	298	285	261	232	241
ENSMUSG00000004568	chr8:3403339-3506601	chr8	3403339	3506601	+	103262	ENSMUSG00000004568	Arhgef18	102098	Loss	-0.139596	6.55625	5.49179	0.019106	-1	-4.4289	4.4289	1.4823	217	247	249	194	181	192
ENSMUSG00000022914	chr16:95793289-95883905	chr16	95793289	95883905	-	90616	ENSMUSG00000022914	Brwd1	93871	Loss	-0.095235	6.3405	2.38253	0.122698	-1	-4.4229	4.4229	1.4774	195	204	197	167	179	158
ENSMUSG00000037902	chr2:129432962-129474148	chr2	129432962	129474148	+	41186	ENSMUSG00000037902	Sirpa	19261	Loss	-0.12914	5.9896	3.84036	0.0500327	-1	-4.422	4.422	1.4795	152	160	164	124	123	137
ENSMUSG00000027513	chr2:172994866-173001067	chr2	172994866	173001067	+	6201	ENSMUSG00000027513	Pck1	18534	Loss	-0.241284	7.44122	20.6971	5.37987e-06	-1	-4.4105	4.4105	1.4865	796	324	283	326	218	427
ENSMUSG00000038831	chr2:33023431-33261569	chr2	33023431	33261569	-	238138	ENSMUSG00000038831	Ralgps1	241308	Loss	-0.15452	6.42419	6.43582	0.0111842	-1	-4.4011	4.4011	1.4786	210	230	216	176	180	155
ENSMUSG00000033039	chr15:78992750-79021100	chr15	78992750	79021100	+	28350	ENSMUSG00000033039	Micall1	27008	Loss	-0.22991	7.4857	18.9977	1.30879e-05	-1	-4.3851	4.3851	1.4818	378	530	533	363	326	322
ENSMUSG00000072676	chr14:25923722-25928096	chr14	25923722	25928096	-	4374	ENSMUSG00000072676	Tmem254	66039	Loss	-0.457899	6.60857	58.0856	2.50959e-14	-1	-4.3763	4.3763	1.4818	347	292	241	214	85	152
ENSMUSG00000020890	chr11:69108943-69128083	chr11	69108943	69128083	-	19140	ENSMUSG00000020890	Gucy2e	14919	Loss	-0.160617	5.71514	5.29805	0.0213493	-1	-4.3705	4.3705	1.4769	144	132	124	106	99	104
ENSMUSG00000052942	chr19:28236251-28657684	chr19	28236251	28657684	-	421433	ENSMUSG00000052942	Glis3	226075	Loss	-0.147624	6.46681	5.9605	0.0146299	-1	-4.3672	4.3672	1.4886	210	226	237	159	181	189
ENSMUSG00000053754	chr14:52435608-52495499	chr14	52435608	52495499	-	59891	ENSMUSG00000053754	Chd8	67772	Loss	-0.0593696	6.83004	1.08327	0.297968	-1	-4.3671	4.3671	1.5003	284	271	265	247	236	246
ENSMUSG00000034586	chr11:115238531-115261087	chr11	115238531	115261087	-	22556	ENSMUSG00000034586	Hid1	217310	Loss	-0.157189	5.73907	5.12714	0.0235545	-1	-4.3663	4.3663	1.477	135	139	132	100	117	98
ENSMUSG00000028445	chr4:41638144-41640302	chr4	41638144	41640302	-	2158	ENSMUSG00000028445	Enho	69638	Loss	-0.248955	5.17267	9.83618	0.00171113	-1	-4.3646	4.3646	1.5184	104	92	91	55	72	69
ENSMUSG00000029467	chr5:122591576-122640288	chr5	122591576	122640288	-	48712	ENSMUSG00000029467	Atp2a2	11938	Loss	-0.135127	6.57835	5.18386	0.0227977	-1	-4.3627	4.3627	1.4825	242	249	231	212	187	179
ENSMUSG00000024958	chr19:6915425-6919818	chr19	6915425	6919818	-	4393	ENSMUSG00000024958	Gpr137	107173	Loss	-0.0548285	6.07834	0.718708	0.396568	-1	-4.3574	4.3574	1.477	155	165	163	144	148	140
ENSMUSG00000051550	chr7:4995851-4999100	chr7	4995851	4999100	-	3249	ENSMUSG00000051550	Zfp579	68490	Loss	-0.18529	4.72534	4.35386	0.0369252	-1	-4.3551	4.3551	1.4848	70	67	64	53	46	51
ENSMUSG00000047613	chr4:154041694-154046382	chr4	154041694	154046382	+	4688	ENSMUSG00000047613	A430005L14Rik	97159	Loss	-0.131899	5.13145	2.73448	0.0982036	-1	-4.3549	4.3549	1.4778	89	88	83	75	65	69
ENSMUSG00000036580	chr3:55019500-55044753	chr3	55019500	55044753	+	25253	ENSMUSG00000036580	Spg20	229285	Loss	-0.0741278	5.77449	1.16265	0.280917	-1	-4.3547	4.3547	1.473	133	134	128	117	118	109
ENSMUSG00000005893	chr6:92068399-92150039	chr6	92068399	92150039	+	81640	ENSMUSG00000005893	Nr2c2	22026	Loss	-0.0456041	6.25412	0.530738	0.466297	-1	-4.3543	4.3543	1.5045	191	179	173	164	166	162
ENSMUSG00000039200	chr16:10010513-10068595	chr16	10010513	10068595	+	58082	ENSMUSG00000039200	Atf7ip2	75329	Loss	-0.149866	4.9798	3.26611	0.0707252	-1	-4.3535	4.3535	1.4829	79	81	76	64	62	59
ENSMUSG00000050271	chr8:36561981-36614941	chr8	36561981	36614941	+	52960	ENSMUSG00000050271	Prag1	244418	Loss	-0.146375	5.00645	3.15884	0.0755167	-1	-4.3532	4.3532	1.4821	81	79	80	57	65	67
ENSMUSG00000002102	chr2:90884361-90889783	chr2	90884361	90889783	+	5422	ENSMUSG00000002102	Psmc3	19182	Loss	-0.0945041	5.50966	1.6824	0.194606	-1	-4.3531	4.3531	1.4884	112	109	111	87	93	101
ENSMUSG00000001506	chr11:94827050-94843868	chr11	94827050	94843868	+	16818	ENSMUSG00000001506	Col1a1	12842	Loss	-0.0696522	5.83847	1.05424	0.304532	-1	-4.3526	4.3526	1.478	138	139	135	119	126	116
ENSMUSG00000041703	chr14:122696572-122703127	chr14	122696572	122703127	-	6555	ENSMUSG00000041703	Zic5	65100	Loss	-0.297454	4.14625	7.96098	0.00477965	-1	-4.3525	4.3525	1.4861	52	45	44	32	23	35
ENSMUSG00000025219	chr19:45724930-45731506	chr19	45724930	45731506	-	6576	ENSMUSG00000025219	Fgf8	14179	Loss	-0.32566	4.03532	8.88584	0.00287391	-1	-4.3516	4.3516	1.4865	54	41	37	27	25	29
ENSMUSG00000036940	chr4:136277844-136330127	chr4	136277844	136330127	-	52283	ENSMUSG00000036940	Kdm1a	99982	Loss	-0.104313	5.39916	1.94786	0.162817	-1	-4.3516	4.3516	1.483	96	106	107	84	88	86
ENSMUSG00000039095	chr5:28370694-28377188	chr5	28370694	28377188	+	6494	ENSMUSG00000039095	En2	13799	Loss	-0.143348	5.03219	3.07048	0.0797261	-1	-4.3515	4.3515	1.4756	80	83	81	65	63	65
ENSMUSG00000000290	chr10:77366164-77401542	chr10	77366164	77401542	+	35378	ENSMUSG00000000290	Itgb2	16414	Loss	-0.244554	4.38622	6.23867	0.012499	-1	-4.3515	4.3515	1.4715	50	58	55	42	34	36
ENSMUSG00000021548	chr13:85337504-85361850	chr13	85337504	85361850	+	24346	ENSMUSG00000021548	Ccnh	66671	Loss	-0.127252	5.17288	2.59847	0.106967	-1	-4.3505	4.3505	1.4885	90	91	86	76	72	68
ENSMUSG00000017721	chr2:164339384-164350221	chr2	164339384	164350221	+	10837	ENSMUSG00000017721	Pigt	78928	Loss	-0.132327	5.12552	2.74392	0.0976253	-1	-4.3504	4.3504	1.4823	80	91	88	69	76	63
ENSMUSG00000007594	chr8:70536179-70543512	chr8	70536179	70543512	+	7333	ENSMUSG00000007594	Hapln4	330790	Loss	-0.177177	4.77992	4.10245	0.0428211	-1	-4.3498	4.3498	1.4864	74	69	65	57	47	53
ENSMUSG00000027109	chr2:72766774-72810790	chr2	72766774	72810790	-	44016	ENSMUSG00000027109	Sp3	20687	Loss	-0.0567388	6.04386	0.759466	0.383496	-1	-4.349	4.349	1.4756	159	158	155	134	149	138
ENSMUSG00000001983	chr11:105956885-105964861	chr11	105956885	105964861	+	7976	ENSMUSG00000001983	Taco1	70207	Loss	-0.165528	4.86183	3.74316	0.0530241	-1	-4.3487	4.3487	1.4815	81	73	65	60	58	50
ENSMUSG00000078435	chr10:81963847-81989415	chr10	81963847	81989415	+	25568	ENSMUSG00000078435	AU041133	216177	Loss	-0.225665	4.4836	5.62691	0.0176868	-1	-4.3474	4.3474	1.5185	49	60	64	38	40	44
ENSMUSG00000037813	chr2:158024453-158071837	chr2	158024453	158071837	-	47384	ENSMUSG00000037813	D630003M21Rik	228846	Loss	-0.11405	5.30108	2.22253	0.13601	-1	-4.3439	4.3439	1.5011	103	96	91	87	72	80
ENSMUSG00000029578	chr5:142615269-142655427	chr5	142615269	142655427	+	40158	ENSMUSG00000029578	Wipi2	74781	Loss	-0.176745	6.24159	7.88762	0.00497744	-1	-4.3294	4.3294	1.4883	191	199	195	160	128	154
ENSMUSG00000027236	chr2:121859061-121884113	chr2	121859061	121884113	+	25052	ENSMUSG00000027236	Eif3j1	78655	Loss	-0.363263	5.33617	22.3303	2.29559e-06	-1	-4.3284	4.3284	1.5014	102	128	113	81	62	57
ENSMUSG00000066148	chr4:62327002-62345227	chr4	62327002	62345227	+	18225	ENSMUSG00000066148	Prpf4	70052	Loss	-0.170825	6.28037	7.47322	0.00626235	-1	-4.328	4.328	1.4828	191	207	201	144	167	145
ENSMUSG00000038990	chr2:179900332-179915283	chr2	179900332	179915283	-	14951	ENSMUSG00000038990	Cables2	252966	Loss	-0.141603	6.50992	5.56541	0.0183188	-1	-4.3251	4.3251	1.4923	232	237	222	185	195	168
ENSMUSG00000037933	chr13:49495025-49540502	chr13	49495025	49540502	+	45477	ENSMUSG00000037933	Bicd2	76895	Loss	-0.167315	6.29757	7.21592	0.00722598	-1	-4.2983	4.2983	1.4868	189	206	210	159	139	165
ENSMUSG00000037363	chr8:26068494-26088005	chr8	26068494	26088005	-	19511	ENSMUSG00000037363	Letm2	270035	Loss	-0.0917803	7.00127	2.71238	0.0995722	-1	-4.2975	4.2975	1.4816	311	319	314	257	284	261
ENSMUSG00000096687	chr10:39766009-39775202	chr10	39766009	39775202	-	9193	ENSMUSG00000096687	Mfsd4b4	213332	Loss	-0.180814	6.20339	8.13916	0.00433192	-1	-4.2969	4.2969	1.4823	176	206	189	163	140	126
ENSMUSG00000061411	chr2:153249381-153372033	chr2	153249381	153372033	-	122652	ENSMUSG00000061411	Nol4l	329540	Loss	-0.121637	6.67883	4.33689	0.037295	-1	-4.2938	4.2938	1.5053	259	251	258	194	204	228
ENSMUSG00000041460	chr6:119213435-119329368	chr6	119213435	119329368	+	115933	ENSMUSG00000041460	Cacna2d4	319734	Loss	-0.402343	6.74298	47.1396	6.61078e-12	-1	-4.2902	4.2902	1.4824	340	314	287	182	158	180
ENSMUSG00000038780	chr5:144813305-144902657	chr5	144813305	144902657	-	89352	ENSMUSG00000038780	Smurf1	75788	Loss	-0.219606	5.96165	10.9132	0.000954806	-1	-4.29	4.29	1.5245	148	175	170	136	98	117
ENSMUSG00000026988	chr2:59682708-59714700	chr2	59682708	59714700	-	31992	ENSMUSG00000026988	Wdsub1	72137	Loss	-0.152902	5.74291	4.861	0.0274704	-1	-4.2741	4.2741	1.4861	144	136	126	109	107	101
ENSMUSG00000028457	chr4:43266716-43373831	chr4	43266716	43373831	+	107115	ENSMUSG00000028457	Atp8b5	320571	Loss	-0.136527	5.06078	2.82716	0.092682	-1	-4.2685	4.2685	1.4791	72	88	88	66	69	63
ENSMUSG00000058230	chr7:16228398-16349313	chr7	16228398	16349313	-	120915	ENSMUSG00000058230	Arhgap35	232906	Loss	-0.083704	7.09849	2.31528	0.128109	-1	-4.2681	4.2681	1.4819	336	343	326	309	280	275
ENSMUSG00000006932	chr9:120762466-120789573	chr9	120762466	120789573	+	27107	ENSMUSG00000006932	Ctnnb1	12387	Loss	-0.150678	5.75852	4.75249	0.029256	-1	-4.2673	4.2673	1.4737	126	140	144	104	103	114
ENSMUSG00000044712	chr12:73333622-73408772	chr12	73333622	73408772	+	75150	ENSMUSG00000044712	Slc38a6	625098	Loss	-0.0663663	5.85856	0.965136	0.325896	-1	-4.2655	4.2655	1.4695	132	141	144	118	124	125
ENSMUSG00000028899	chr4:132001667-132020640	chr4	132001667	132020640	+	18973	ENSMUSG00000028899	Taf12	66464	Loss	-0.11962	5.21605	2.34605	0.125601	-1	-4.265	4.265	1.4862	91	92	91	75	71	78
ENSMUSG00000066607	chr9:58395886-58407063	chr9	58395886	58407063	+	11177	ENSMUSG00000066607	Insyn1	319477	Loss	-0.271051	4.23274	6.98414	0.00822352	-1	-4.2648	4.2648	1.4773	53	48	47	33	28	37
ENSMUSG00000028778	chr4:130024010-130033389	chr4	130024010	130033389	-	9379	ENSMUSG00000028778	Hcrtr1	230777	Loss	-0.132451	5.09797	2.71192	0.0996013	-1	-4.2634	4.2634	1.484	77	89	88	74	62	68
ENSMUSG00000051378	chr11:102796344-102815960	chr11	102796344	102815960	-	19616	ENSMUSG00000051378	Kif18b	70218	Loss	-0.162056	4.85843	3.58195	0.0584105	-1	-4.263	4.263	1.4801	81	69	68	52	54	62
ENSMUSG00000034126	chr12:87153635-87194742	chr12	87153635	87194742	-	41107	ENSMUSG00000034126	Pomt2	217734	Loss	-0.0522816	6.09839	0.658545	0.417074	-1	-4.2627	4.2627	1.4732	162	165	162	151	143	145
ENSMUSG00000034617	chr13:68708899-68730288	chr13	68708899	68730288	-	21389	ENSMUSG00000034617	Mtrr	210009	Loss	-0.114449	5.26626	2.20079	0.13794	-1	-4.2621	4.2621	1.4847	99	94	90	74	84	75
ENSMUSG00000038623	chr7:81507810-81533827	chr7	81507810	81533827	+	26017	ENSMUSG00000038623	Tm6sf1	107769	Loss	-0.173551	4.77626	3.92942	0.0474484	-1	-4.2618	4.2618	1.4935	73	67	67	51	47	59
ENSMUSG00000040711	chr11:32297777-32378189	chr11	32297777	32378189	+	80412	ENSMUSG00000040711	Sh3pxd2b	268396	Loss	-0.0672159	5.84769	0.985567	0.320828	-1	-4.2618	4.2618	1.4901	144	138	132	120	128	116
ENSMUSG00000034525	chr13:70736808-70785958	chr13	70736808	70785958	-	49150	ENSMUSG00000034525	Ice1	218333	Loss	-0.0362448	6.42665	0.35608	0.550691	-1	-4.2613	4.2613	1.4852	208	204	197	188	191	180
ENSMUSG00000026000	chr1:67039676-67078049	chr1	67039676	67078049	-	38373	ENSMUSG00000026000	Lancl1	14768	Loss	-0.123889	5.17597	2.46699	0.11626	-1	-4.2606	4.2606	1.4795	96	87	84	72	70	75
ENSMUSG00000034252	chr9:79973862-80052064	chr9	79973862	80052064	+	78202	ENSMUSG00000034252	Senp6	215351	Loss	-0.101045	5.40681	1.83439	0.17561	-1	-4.2606	4.2606	1.4845	104	102	104	80	88	92
ENSMUSG00000001281	chr15:102124429-102141840	chr15	102124429	102141840	-	17411	ENSMUSG00000001281	Itgb7	16421	Loss	-0.0648787	5.88704	0.933243	0.334022	-1	-4.2603	4.2603	1.483	143	144	138	135	119	121
ENSMUSG00000032109	chr9:44164010-44179896	chr9	44164010	44179896	-	15886	ENSMUSG00000032109	Nlrx1	270151	Loss	-0.094462	5.48376	1.66154	0.197396	-1	-4.2603	4.2603	1.4645	104	113	109	96	95	85
ENSMUSG00000026390	chr1:120402267-120432753	chr1	120402267	120432753	-	30486	ENSMUSG00000026390	Marco	17167	Loss	-0.316848	4.04162	8.45588	0.00363865	-1	-4.26	4.26	1.4784	48	43	41	29	21	32
ENSMUSG00000020133	chr10:80154089-80156382	chr10	80154089	80156382	-	2293	ENSMUSG00000020133	2310011J03Rik	66374	Loss	-0.142951	5.00937	3.01869	0.0823098	-1	-4.2592	4.2592	1.4817	83	83	74	72	62	56
ENSMUSG00000013495	chr5:108777649-108795636	chr5	108777649	108795636	+	17987	ENSMUSG00000013495	Tmem175	72392	Loss	-0.092149	5.51182	1.60146	0.205697	-1	-4.2591	4.2591	1.495	116	111	105	96	97	89
ENSMUSG00000036856	chr4:137004946-137026812	chr4	137004946	137026812	+	21866	ENSMUSG00000036856	Wnt4	22417	Loss	-0.197078	4.62237	4.65121	0.0310317	-1	-4.2588	4.2588	1.4829	61	64	63	48	42	48
ENSMUSG00000028851	chr4:133259853-133273338	chr4	133259853	133273338	-	13485	ENSMUSG00000028851	Nudc	18221	Loss	-0.160309	4.87258	3.53233	0.0601833	-1	-4.2581	4.2581	1.482	78	74	68	62	54	54
ENSMUSG00000020832	chr11:77964202-77971209	chr11	77964202	77971209	-	7007	ENSMUSG00000020832	Eral1	57837	Loss	-0.149986	4.9498	3.22073	0.0727114	-1	-4.258	4.258	1.487	81	74	76	53	61	67
ENSMUSG00000032599	chr9:108660928-108683532	chr9	108660928	108683532	+	22604	ENSMUSG00000032599	Ip6k2	76500	Loss	-0.110411	5.30907	2.09131	0.148139	-1	-4.2573	4.2573	1.4745	98	100	93	86	81	74
ENSMUSG00000029029	chr4:154226811-154241278	chr4	154226811	154241278	+	14467	ENSMUSG00000029029	Wrap73	59002	Loss	-0.124515	5.16997	2.48475	0.114955	-1	-4.2533	4.2533	1.5525	86	90	90	75	67	74
ENSMUSG00000007029	chr17:35219883-35235305	chr17	35219883	35235305	+	15422	ENSMUSG00000007029	Vars	22321	Loss	-0.17646	6.20962	7.77027	0.00531133	-1	-4.2362	4.2362	1.4843	168	199	205	135	151	146
ENSMUSG00000027309	chr2:130548120-130682565	chr2	130548120	130682565	-	134445	ENSMUSG00000027309	Dnaaf9	228602	Loss	-0.113289	6.74093	3.83524	0.0501857	-1	-4.2362	4.2362	1.4742	247	270	281	210	213	235
ENSMUSG00000041607	chr18:82492883-82603762	chr18	82492883	82603762	+	110879	ENSMUSG00000041607	Mbp	17196	Loss	-0.145349	6.44969	5.74698	0.0165171	-1	-4.2335	4.2335	1.4868	221	224	219	185	158	181
ENSMUSG00000041130	chr17:24888661-24900997	chr17	24888661	24900997	+	12336	ENSMUSG00000041130	Zfp598	213753	Loss	-0.222682	5.92441	11.0509	0.000886464	-1	-4.2316	4.2316	1.4888	170	166	145	127	114	100
ENSMUSG00000022545	chr16:12927230-12969873	chr16	12927230	12969873	+	42643	ENSMUSG00000022545	Ercc4	50505	Loss	-0.15142	6.40089	6.13246	0.0132722	-1	-4.2295	4.2295	1.4948	234	215	195	178	170	156
ENSMUSG00000033161	chr3:101483535-101512023	chr3	101483535	101512023	-	28488	ENSMUSG00000033161	Atp1a1	11928	Loss	-0.223586	5.91747	11.1084	0.000859391	-1	-4.2287	4.2287	1.5026	144	167	168	117	106	116
ENSMUSG00000021193	chr13:6598158-6630194	chr13	6598158	6630194	+	32036	ENSMUSG00000021193	Pitrm1	69617	Loss	-0.162544	6.30185	6.82216	0.00900337	-1	-4.2022	4.2022	1.4849	203	209	193	154	173	139
ENSMUSG00000028949	chr5:24797620-24829649	chr5	24797620	24829649	-	32029	ENSMUSG00000028949	Smarcd3	66993	Loss	-0.172338	6.23049	7.47123	0.00626927	-1	-4.1998	4.1998	1.4839	172	202	205	153	136	151
ENSMUSG00000021892	chr14:31094571-31158057	chr14	31094571	31158057	-	63486	ENSMUSG00000021892	Sh3bp5	24056	Loss	-0.118827	6.67753	4.1381	0.0419283	-1	-4.1993	4.1993	1.5138	251	256	259	210	192	225
ENSMUSG00000040234	chr6:146503774-146536103	chr6	146503774	146536103	-	32329	ENSMUSG00000040234	Tm7sf3	67623	Loss	-0.153874	4.89082	3.28655	0.0698496	-1	-4.1763	4.1763	1.4739	79	71	72	49	61	63
ENSMUSG00000108398	chr4:133974259-133977413	chr4	133974259	133977413	+	3154	ENSMUSG00000108398	Gm30191	115489946	Loss	-0.249753	4.30391	6.19815	0.0127884	-1	-4.1739	4.1739	1.4659	51	50	53	27	40	38
ENSMUSG00000029102	chr5:35198853-35205805	chr5	35198853	35205805	+	6952	ENSMUSG00000029102	Hgfac	54426	Loss	-0.207699	4.52988	4.90183	0.0268283	-1	-4.1736	4.1736	1.4738	55	60	62	42	39	47
ENSMUSG00000102697	chr18:37276731-37320716	chr18	37276731	37320716	+	43985	ENSMUSG00000102697	Pcdhac2	353237	Loss	-0.18798	4.65182	4.30482	0.0380046	-1	-4.1734	4.1734	1.482	58	67	66	53	41	48
ENSMUSG00000021768	chr14:21783460-21798704	chr14	21783460	21798704	-	15244	ENSMUSG00000021768	Dusp13	27389	Loss	-0.180301	4.70139	4.07104	0.0436245	-1	-4.1721	4.1721	1.4799	63	67	67	48	48	52
ENSMUSG00000016308	chrX:36137948-36147875	chrX	36137948	36147875	+	9927	ENSMUSG00000016308	Ube2a	22209	Loss	-0.295594	4.09816	7.63873	0.00571281	-1	-4.1719	4.1719	1.4787	48	45	43	25	33	29
ENSMUSG00000037935	chr11:99099873-99121843	chr11	99099873	99121843	-	21970	ENSMUSG00000037935	Smarce1	57376	Loss	-0.147658	4.93937	3.10557	0.0780247	-1	-4.1709	4.1709	1.4851	68	80	81	56	65	59
ENSMUSG00000025224	chr19:46140948-46274949	chr19	46140948	46274949	+	134001	ENSMUSG00000025224	Gbf1	107338	Loss	-0.139891	6.47346	5.3677	0.020513	-1	-4.1708	4.1708	1.4767	201	238	234	188	176	171
ENSMUSG00000042532	chr19:42236017-42258787	chr19	42236017	42258787	+	22770	ENSMUSG00000042532	Golga7b	71146	Loss	-0.228046	4.41627	5.52909	0.0187028	-1	-4.1707	4.1707	1.5052	54	54	57	39	30	47
ENSMUSG00000022715	chr16:8227140-8243000	chr16	8227140	8243000	-	15860	ENSMUSG00000022715	Tmem114	74720	Loss	-0.403301	3.72129	11.0544	0.000884782	-1	-4.1706	4.1706	1.4833	41	36	32	21	19	20
ENSMUSG00000046337	chr1:36601777-36722271	chr1	36601777	36722271	-	120494	ENSMUSG00000046337	Fam178b	381337	Loss	-0.130835	5.08282	2.62604	0.105123	-1	-4.1704	4.1704	1.4854	82	84	85	65	65	72
ENSMUSG00000039987	chr5:20963662-21087122	chr5	20963662	21087122	-	123460	ENSMUSG00000039987	Phtf2	68770	Loss	-0.155379	6.34753	6.33824	0.0118162	-1	-4.1699	4.1699	1.4817	198	211	213	168	143	173
ENSMUSG00000001518	chr6:128386407-128401873	chr6	128386407	128401873	-	15466	ENSMUSG00000001518	Itfg2	101142	Loss	-0.0731468	5.73151	1.11184	0.291681	-1	-4.1698	4.1698	1.4836	121	131	131	115	106	113
ENSMUSG00000033170	chr15:78659323-78687261	chr15	78659323	78687261	-	27938	ENSMUSG00000033170	Card10	105844	Loss	-0.0448503	6.20931	0.505097	0.477269	-1	-4.1698	4.1698	1.5029	172	179	175	157	168	152
ENSMUSG00000059852	chr18:80337731-80407469	chr18	80337731	80407469	-	69738	ENSMUSG00000059852	Kcng2	240444	Loss	-0.190463	4.63514	4.37756	0.036415	-1	-4.1698	4.1698	1.4843	57	65	67	47	42	51
ENSMUSG00000031631	chr8:46615515-46648627	chr8	46615515	46648627	+	33112	ENSMUSG00000031631	Cfap97	66756	Loss	-0.154257	6.35795	6.27001	0.0122799	-1	-4.1696	4.1696	1.4737	226	206	194	172	151	165
ENSMUSG00000038009	chr15:98997015-99002618	chr15	98997015	99002618	+	5603	ENSMUSG00000038009	Dnajc22	72778	Loss	-0.214296	4.49288	5.10766	0.0238205	-1	-4.1686	4.1686	1.5179	60	60	53	47	40	37
ENSMUSG00000062352	chr12:21317247-21336285	chr12	21317247	21336285	-	19038	ENSMUSG00000062352	Itgb1bp1	16413	Loss	-0.124158	5.1435	2.43851	0.118389	-1	-4.1683	4.1683	1.4786	79	90	92	70	70	72
ENSMUSG00000023927	chr17:52043215-52140318	chr17	52043215	52140318	-	97103	ENSMUSG00000023927	Satb1	20230	Loss	-0.0586031	5.95503	0.782523	0.376371	-1	-4.168	4.168	1.4987	144	150	150	127	137	131
ENSMUSG00000071719	chrX:98863770-98892395	chrX	98863770	98892395	+	28625	ENSMUSG00000071719	Nalf2	620592	Loss	-0.235844	4.37615	5.77471	0.0162584	-1	-4.168	4.168	1.4851	57	55	49	45	30	37
ENSMUSG00000027313	chr2:119181723-119184807	chr2	119181723	119184807	+	3084	ENSMUSG00000027313	Chac1	69065	Loss	-0.222603	4.44557	5.36018	0.0206017	-1	-4.1678	4.1678	1.497	58	59	51	40	48	31
ENSMUSG00000008301	chr18:56695641-56720784	chr18	56695641	56720784	+	25143	ENSMUSG00000008301	Phax	56698	Loss	-0.347304	3.90097	9.2717	0.00232722	-1	-4.1675	4.1675	1.4698	32	43	46	20	28	24
ENSMUSG00000034518	chr8:75720262-75758606	chr8	75720262	75758606	+	38344	ENSMUSG00000034518	Hmgxb4	70823	Loss	-0.108701	5.29583	2.0144	0.155813	-1	-4.1667	4.1667	1.4766	86	101	101	79	84	76
ENSMUSG00000042367	chr4:127219028-127224629	chr4	127219028	127224629	-	5601	ENSMUSG00000042367	Gjb3	14620	Loss	-0.450825	3.58782	12.5529	0.000395583	-1	-4.1659	4.1659	1.4833	30	33	38	13	16	23
ENSMUSG00000059842	chr2:154453736-154488741	chr2	154453736	154488741	+	35005	ENSMUSG00000059842	Zfp341	228807	Loss	-0.0915042	5.49092	1.56433	0.211033	-1	-4.1653	4.1653	1.5147	112	108	107	94	87	97
ENSMUSG00000046722	chr3:95135735-95143735	chr3	95135735	95143735	+	8000	ENSMUSG00000046722	Cdc42se1	57912	Loss	-0.117415	5.20762	2.25129	0.133503	-1	-4.1653	4.1653	1.4908	86	93	93	71	79	73
ENSMUSG00000034112	chr8:120426748-120484457	chr8	120426748	120484457	+	57709	ENSMUSG00000034112	Atp2c2	69047	Loss	-0.160748	4.8399	3.49102	0.0617024	-1	-4.1653	4.1653	1.4835	67	74	74	58	51	57
ENSMUSG00000034066	chr1:93439826-93549698	chr1	93439826	93549698	+	109872	ENSMUSG00000034066	Farp2	227377	Loss	-0.093625	5.46274	1.61652	0.203578	-1	-4.1637	4.1637	1.5458	105	108	108	84	97	91
ENSMUSG00000049489	chr11:78641332-78642555	chr11	78641332	78642555	-	1223	ENSMUSG00000049489	Ccnq	69109	Loss	-0.321376	3.99623	8.45553	0.00363936	-1	-4.1637	4.1637	1.4911	42	44	42	27	26	26
ENSMUSG00000058290	chr15:102204688-102232792	chr15	102204688	102232792	+	28104	ENSMUSG00000058290	Espl1	105988	Loss	-0.0545245	6.02457	0.696191	0.404066	-1	-4.1627	4.1627	1.5187	148	157	160	132	144	140
ENSMUSG00000039275	chr11:121150805-121200726	chr11	121150805	121200726	+	49921	ENSMUSG00000039275	Foxk2	68837	Loss	-0.151617	5.71939	4.73204	0.0296058	-1	-4.1625	4.1625	1.4806	140	129	130	97	102	113
ENSMUSG00000011831	chr5:107892661-108022973	chr5	107892661	108022973	-	130312	ENSMUSG00000011831	Evi5	14020	Loss	-0.110064	6.744	3.6237	0.056962	-1	-4.1396	4.1396	1.4724	263	270	265	212	233	216
ENSMUSG00000039458	chr15:12205056-12272326	chr15	12205056	12272326	+	67270	ENSMUSG00000039458	Mtmr12	268783	Loss	-0.130976	6.54409	4.8177	0.0281689	-1	-4.1371	4.1371	1.4625	246	235	222	200	178	188
ENSMUSG00000037822	chr5:65604187-65694492	chr5	65604187	65694492	-	90305	ENSMUSG00000037822	Smim14	68552	Loss	-0.116389	6.6797	3.97299	0.0462356	-1	-4.1347	4.1347	1.4942	248	257	261	204	204	221
ENSMUSG00000017686	chr11:80099844-80158733	chr11	80099844	80158733	+	58889	ENSMUSG00000017686	Rhot1	59040	Loss	-0.179873	6.15885	7.92291	0.00488128	-1	-4.134	4.134	1.5138	192	191	170	150	143	123
ENSMUSG00000037316	chr8:26254566-26275237	chr8	26254566	26275237	-	20671	ENSMUSG00000037316	Bag4	67384	Loss	-0.188932	5.43573	6.46052	0.0110297	-1	-4.1104	4.1104	1.4948	122	110	102	79	89	80
ENSMUSG00000014498	chr10:128212993-128229875	chr10	128212993	128229875	+	16882	ENSMUSG00000014498	Ankrd52	237615	Loss	-0.114976	6.68665	3.88595	0.0486917	-1	-4.1074	4.1074	1.4875	262	263	244	225	214	194
ENSMUSG00000036450	chr19:44551293-44564713	chr19	44551293	44564713	+	13420	ENSMUSG00000036450	Hif1an	319594	Loss	-0.131818	5.86898	3.812	0.0508866	-1	-4.106	4.106	1.5409	141	146	151	110	114	128
ENSMUSG00000051403	chr7:19264725-19298628	chr7	19264725	19298628	-	33903	ENSMUSG00000051403	Ppp1r37	232947	Loss	-0.145732	6.4033	5.68712	0.0170899	-1	-4.1015	4.1015	1.4863	199	222	222	173	164	170
ENSMUSG00000021054	chr12:75761022-75782503	chr12	75761022	75782503	-	21481	ENSMUSG00000021054	Sgpp1	81535	Loss	-0.132874	5.03551	2.64442	0.103914	-1	-4.0847	4.0847	1.4702	78	83	82	63	68	64
ENSMUSG00000026189	chr1:72298331-72323480	chr1	72298331	72323480	-	25149	ENSMUSG00000026189	Pecr	111175	Loss	-0.123512	5.12242	2.38837	0.122241	-1	-4.0835	4.0835	1.4794	85	90	82	76	71	62
ENSMUSG00000039533	chr5:142549229-142594886	chr5	142549229	142594886	-	45657	ENSMUSG00000039533	Mmd2	75104	Loss	-0.0984282	5.38163	1.72074	0.189597	-1	-4.0829	4.0829	1.4847	108	100	96	89	81	86
ENSMUSG00000030519	chr7:64151308-64403626	chr7	64151308	64403626	+	252318	ENSMUSG00000030519	Apba2	11784	Loss	-0.126621	5.09199	2.47175	0.115909	-1	-4.0815	4.0815	1.4869	77	88	87	69	69	66
ENSMUSG00000022571	chr15:75788312-75793409	chr15	75788312	75793409	-	5097	ENSMUSG00000022571	Pycrl	66194	Loss	-0.0821387	5.5794	1.31201	0.252032	-1	-4.0797	4.0797	1.5004	119	114	113	100	93	105
ENSMUSG00000034413	chr17:26633833-26665295	chr17	26633833	26665295	+	31462	ENSMUSG00000034413	Neurl1b	240055	Loss	-0.126165	5.09803	2.46164	0.116657	-1	-4.0796	4.0796	1.4698	84	89	80	76	69	60
ENSMUSG00000024936	chr19:5754499-5757956	chr19	5754499	5757956	+	3457	ENSMUSG00000024936	Kcnk7	16530	Loss	-0.184248	4.64769	4.12755	0.0421903	-1	-4.0793	4.0793	1.4698	62	65	63	53	40	49
ENSMUSG00000043998	chr12:69230932-69233547	chr12	69230932	69233547	+	2615	ENSMUSG00000043998	Mgat2	217664	Loss	-0.0923749	5.45072	1.56515	0.210912	-1	-4.0784	4.0784	1.4672	113	106	99	89	95	86
ENSMUSG00000074227	chr7:28955755-28981484	chr7	28955755	28981484	-	25729	ENSMUSG00000074227	Spint2	20733	Loss	-0.299483	4.0543	7.63278	0.00573169	-1	-4.0777	4.0777	1.5235	42	45	45	30	23	31
ENSMUSG00000020844	chr11:76148052-76289967	chr11	76148052	76289967	-	141915	ENSMUSG00000020844	Nxn	18230	Loss	-0.247392	4.28758	6.02666	0.0140913	-1	-4.0773	4.0773	1.467	47	56	49	35	42	27
ENSMUSG00000030008	chr6:85423767-85428969	chr6	85423767	85428969	-	5202	ENSMUSG00000030008	Pradc1	73327	Loss	-0.0936955	5.43617	1.59945	0.205982	-1	-4.0772	4.0772	1.4663	114	102	99	90	83	94
ENSMUSG00000052299	chr16:87173539-87229504	chr16	87173539	87229504	-	55965	ENSMUSG00000052299	Ltn1	78913	Loss	-0.0575773	5.94631	0.752853	0.385575	-1	-4.0765	4.0765	1.4817	141	150	150	136	124	133
ENSMUSG00000004677	chr8:71725220-71813357	chr8	71725220	71813357	+	88137	ENSMUSG00000004677	Myo9b	17925	Loss	-0.118826	6.63574	4.08502	0.0432649	-1	-4.0756	4.0756	1.4908	236	257	251	210	201	198
ENSMUSG00000035476	chrX:84617466-84678075	chrX	84617466	84678075	+	60609	ENSMUSG00000035476	Tab3	66724	Loss	-0.0942635	5.42661	1.61158	0.204269	-1	-4.0755	4.0755	1.4712	109	101	103	80	89	96
ENSMUSG00000006711	chr13:25029114-25085422	chr13	25029114	25085422	+	56308	ENSMUSG00000006711	D130043K22Rik	210108	Loss	-0.119061	5.16417	2.26609	0.132233	-1	-4.0746	4.0746	1.4858	86	89	89	74	67	75
ENSMUSG00000020766	chr11:115899183-115903545	chr11	115899183	115903545	-	4362	ENSMUSG00000020766	Galk1	14635	Loss	-0.220168	4.43113	5.20174	0.0225642	-1	-4.0745	4.0745	1.4709	65	52	49	39	36	43
ENSMUSG00000029478	chr5:125094217-125256302	chr5	125094217	125256302	-	162085	ENSMUSG00000029478	Ncor2	20602	Loss	-0.123465	8.1549	6.22692	0.0125822	-1	-4.0717	4.0717	1.5119	664	751	737	640	533	578
ENSMUSG00000038888	chr7:43321400-43327724	chr7	43321400	43327724	+	6324	ENSMUSG00000038888	Ctu1	233189	Loss	-0.138265	4.98982	2.79666	0.0944611	-1	-4.0713	4.0713	1.4739	79	82	75	65	68	55
ENSMUSG00000090698	chr6:134958964-134963799	chr6	134958964	134963799	+	4835	ENSMUSG00000090698	Apold1	381823	Loss	-0.158412	4.82906	3.37121	0.0663451	-1	-4.0704	4.0704	1.5486	79	69	65	55	53	57
ENSMUSG00000031988	chr9:26915798-26941390	chr9	26915798	26941390	-	25592	ENSMUSG00000031988	Vps26b	69091	Loss	-0.0838851	5.55708	1.35489	0.244426	-1	-4.0698	4.0698	1.5438	111	116	114	103	92	98
ENSMUSG00000056413	chr5:139257631-139311516	chr5	139257631	139311516	-	53885	ENSMUSG00000056413	Adap1	231821	Loss	-0.270058	5.62784	14.2758	0.000157881	-1	-4.0695	4.0695	1.5087	120	135	146	84	76	106
ENSMUSG00000069922	chr8:105775208-105788560	chr8	105775208	105788560	+	13352	ENSMUSG00000069922	Ces3a	382053	Loss	-0.290322	4.09174	7.34702	0.0067174	-1	-4.0683	4.0683	1.5034	36	49	50	30	28	29
ENSMUSG00000089911	chr3:116424813-116456334	chr3	116424813	116456334	-	31521	ENSMUSG00000089911	Mfsd14a	15247	Loss	-0.131335	6.51892	4.80484	0.02838	-1	-4.0666	4.0666	1.504	220	238	233	199	171	186
ENSMUSG00000032018	chr9:42162888-42175607	chr9	42162888	42175607	-	12719	ENSMUSG00000032018	Sc5d	235293	Loss	-0.132997	5.84509	3.84306	0.0499522	-1	-4.0613	4.0613	1.4744	145	146	140	125	104	117
ENSMUSG00000029330	chr5:101912996-101971724	chr5	101912996	101971724	+	58728	ENSMUSG00000029330	Cds1	74596	Loss	-0.147595	5.71902	4.48556	0.0341823	-1	-4.0561	4.0561	1.5316	122	140	136	109	104	100
ENSMUSG00000051335	chr13:43348716-43457648	chr13	43348716	43457648	-	108932	ENSMUSG00000051335	Gfod1	328232	Loss	-0.0870554	6.32895	1.98342	0.159031	-1	-4.0508	4.0508	1.5754	208	192	188	166	164	173
ENSMUSG00000024900	chr19:3372328-3435735	chr19	3372328	3435735	+	63407	ENSMUSG00000024900	Cpt1a	12894	Loss	-0.14979	6.35034	5.89794	0.0151586	-1	-4.0428	4.0428	1.4633	217	209	195	167	165	155
ENSMUSG00000050965	chr11:107824213-108237360	chr11	107824213	108237360	-	413147	ENSMUSG00000050965	Prkca	18750	Loss	-0.136163	6.46219	5.06641	0.0243939	-1	-4.0428	4.0428	1.4717	223	219	224	163	176	193
ENSMUSG00000012123	chr4:133788042-133819815	chr4	133788042	133819815	+	31773	ENSMUSG00000012123	Crybg2	230806	Loss	-0.253205	5.69996	12.9764	0.000315445	-1	-4.0417	4.0417	1.491	122	148	148	109	75	100
ENSMUSG00000039068	chr3:152101110-152168463	chr3	152101110	152168463	+	67353	ENSMUSG00000039068	Zzz3	108946	Loss	-0.103206	6.78718	3.22851	0.0723664	-1	-4.0388	4.0388	1.4867	250	287	282	235	233	217
ENSMUSG00000028333	chr4:46450926-46472657	chr4	46450926	46472657	+	21731	ENSMUSG00000028333	Anp32b	67628	Loss	-0.219103	5.87935	10.5055	0.00119023	-1	-4.0383	4.0383	1.4863	159	154	152	95	124	112
ENSMUSG00000053046	chr7:141503488-141557981	chr7	141503488	141557981	+	54493	ENSMUSG00000053046	Brsk2	75770	Loss	-0.149481	6.35524	5.88434	0.0152761	-1	-4.0367	4.0367	1.5127	223	208	192	182	147	160
ENSMUSG00000044934	chr13:64280836-64301013	chr13	64280836	64301013	-	20177	ENSMUSG00000044934	Zfp367	238673	Loss	-0.235546	5.1282	8.62694	0.00331227	-1	-4.0142	4.0142	1.4848	85	94	97	55	70	67
ENSMUSG00000043252	chr4:15265820-15286753	chr4	15265820	15286753	+	20933	ENSMUSG00000043252	Tmem64	100201	Loss	-0.194625	6.01666	8.77661	0.00305118	-1	-4.0117	4.0117	1.4866	142	181	182	127	125	120
ENSMUSG00000036918	chr17:87590245-87689198	chr17	87590245	87689198	+	98953	ENSMUSG00000036918	Ttc7	225049	Loss	-0.138862	6.42931	5.21118	0.0224421	-1	-4.0077	4.0077	1.5011	208	220	224	172	161	186
ENSMUSG00000019173	chr11:100605829-100629041	chr11	100605829	100629041	-	23212	ENSMUSG00000019173	Rab5c	19345	Loss	-0.168825	5.53876	5.41506	0.0199638	-1	-4.0069	4.0069	1.5139	110	120	125	85	89	97
ENSMUSG00000032855	chr17:24767657-24815488	chr17	24767657	24815488	+	47831	ENSMUSG00000032855	Pkd1	18763	Loss	-0.112693	8.23734	5.25349	0.0219028	-1	-3.9958	3.9958	1.4766	751	764	748	662	569	638
ENSMUSG00000057778	chr11:72668058-72686665	chr11	72668058	72686665	-	18607	ENSMUSG00000057778	Cyb5d2	192986	Loss	-0.11053	5.21891	2.00688	0.156587	-1	-3.9915	3.9915	1.4658	88	95	90	76	82	68
ENSMUSG00000033983	chr11:88864761-88882439	chr11	88864761	88882439	+	17678	ENSMUSG00000033983	Coil	12812	Loss	-0.152026	4.84733	3.13675	0.0765464	-1	-3.9911	3.9911	1.4763	66	75	74	56	58	54
ENSMUSG00000047181	chr11:94900213-94916913	chr11	94900213	94916913	+	16700	ENSMUSG00000047181	Samd14	217125	Loss	-0.055115	5.96153	0.694083	0.404779	-1	-3.9909	3.9909	1.4735	148	151	146	143	125	130
ENSMUSG00000029482	chr5:125552937-125594469	chr5	125552937	125594469	+	41532	ENSMUSG00000029482	Aacs	78894	Loss	-0.259011	7.21333	22.5899	2.00531e-06	-1	-3.9909	3.9909	1.5258	430	404	377	317	210	290
ENSMUSG00000040013	chr5:135320558-135380662	chr5	135320558	135380662	-	60104	ENSMUSG00000040013	Fkbp6	94244	Loss	-0.300286	4.02239	7.52499	0.00608488	-1	-3.99	3.99	1.4952	46	43	40	29	25	28
ENSMUSG00000025473	chr7:139558845-139573016	chr7	139558845	139573016	-	14171	ENSMUSG00000025473	Adam8	11501	Loss	-0.107283	5.25238	1.9219	0.165647	-1	-3.9888	3.9888	1.472	85	96	98	77	77	78
ENSMUSG00000043183	chr13:54651539-54699103	chr13	54651539	54699103	+	47564	ENSMUSG00000043183	Simc1	319719	Loss	-0.181537	4.6353	3.98022	0.0460375	-1	-3.9886	3.9886	1.4691	63	61	64	45	40	56
ENSMUSG00000030544	chr7:79441989-79443338	chr7	79441989	79443338	-	1349	ENSMUSG00000030544	Mesp1	17292	Loss	-0.212268	4.44573	4.87945	0.0271783	-1	-3.9875	3.9875	1.4669	61	54	52	37	42	41
ENSMUSG00000016481	chr1:194781019-194813878	chr1	194781019	194813878	-	32859	ENSMUSG00000016481	Cr1l	12946	Loss	-0.134354	4.99317	2.64586	0.10382	-1	-3.9874	3.9874	1.5044	75	82	79	63	69	57
ENSMUSG00000020473	chr11:5806085-5822248	chr11	5806085	5822248	+	16163	ENSMUSG00000020473	Aebp1	11568	Loss	-0.0953949	5.38422	1.61846	0.203307	-1	-3.9873	3.9873	1.4735	97	101	106	83	80	94
ENSMUSG00000009292	chr10:77743556-77805746	chr10	77743556	77805746	-	62190	ENSMUSG00000009292	Trpm2	28240	Loss	-0.0762608	5.62895	1.15623	0.282249	-1	-3.9863	3.9863	1.5105	112	123	122	109	97	104
ENSMUSG00000037185	chr15:101246196-101268043	chr15	101246196	101268043	-	21847	ENSMUSG00000037185	Krt80	74127	Loss	-0.154033	4.83273	3.19476	0.0738748	-1	-3.9854	3.9854	1.5195	76	71	66	56	58	52
ENSMUSG00000086213	chr19:12563232-12573930	chr19	12563232	12573930	-	10698	ENSMUSG00000086213	A330040F15Rik	74333	Loss	-0.11472	5.1786	2.11959	0.145426	-1	-3.9847	3.9847	1.4674	86	92	88	82	67	70
ENSMUSG00000019734	chr7:3668753-3680552	chr7	3668753	3680552	-	11799	ENSMUSG00000019734	Tmc4	353499	Loss	-0.152075	4.84724	3.13876	0.0764518	-1	-3.9844	3.9844	1.5169	63	75	77	58	51	59
ENSMUSG00000014074	chr16:32096279-32120260	chr16	32096279	32120260	+	23981	ENSMUSG00000014074	Rnf168	70238	Loss	-0.0948895	5.38936	1.60514	0.205176	-1	-3.9842	3.9842	1.4835	100	101	104	80	87	91
ENSMUSG00000087050	chr11:77920832-77923491	chr11	77920832	77923491	-	2659	ENSMUSG00000087050	Dhrs13os	100504178	Loss	-0.171854	4.70134	3.70136	0.054368	-1	-3.9834	3.9834	1.5116	61	67	68	51	46	52
ENSMUSG00000021038	chr12:87285647-87313426	chr12	87285647	87313426	-	27779	ENSMUSG00000021038	Vipas39	104799	Loss	-0.0468346	6.10931	0.530695	0.466315	-1	-3.983	3.983	1.5032	158	164	169	142	147	155
ENSMUSG00000029389	chr5:124690895-124707723	chr5	124690895	124707723	+	16828	ENSMUSG00000029389	Ddx55	67848	Loss	-0.106827	5.25785	1.91073	0.166882	-1	-3.9825	3.9825	1.5105	87	96	97	79	73	81
ENSMUSG00000020704	chr11:80770989-81859222	chr11	80770989	81859222	-	1088233	ENSMUSG00000020704	Asic2	11418	Loss	-0.110056	5.22467	1.99519	0.1578	-1	-3.9809	3.9809	1.522	98	89	87	74	72	81
ENSMUSG00000062949	chrX:59268643-59450041	chrX	59268643	59450041	-	181398	ENSMUSG00000062949	Atp11c	320940	Loss	-0.0838685	5.52353	1.33395	0.248103	-1	-3.9796	3.9796	1.5352	109	112	112	87	105	94
ENSMUSG00000029104	chr5:34919084-35069878	chr5	34919084	35069878	+	150794	ENSMUSG00000029104	Htt	15194	Loss	-0.0998866	6.80611	3.04141	0.0811653	-1	-3.9795	3.9795	1.4745	276	280	272	247	216	233
ENSMUSG00000022824	chr16:33614407-33640299	chr16	33614407	33640299	+	25892	ENSMUSG00000022824	Muc13	17063	Loss	-0.2689	4.15798	6.57817	0.0103237	-1	-3.9774	3.9774	1.5305	50	47	43	38	22	33
ENSMUSG00000021066	chr12:69939879-70010859	chr12	69939879	70010859	+	70980	ENSMUSG00000021066	Atl1	73991	Loss	-0.155108	4.82521	3.2266	0.0724509	-1	-3.9773	3.9773	1.5202	76	72	64	60	56	49
ENSMUSG00000020282	chr11:32159585-32172339	chr11	32159585	32172339	-	12754	ENSMUSG00000020282	Rhbdf1	13650	Loss	-0.237544	5.7562	11.7128	0.000620719	-1	-3.976	3.976	1.4859	131	148	152	86	111	102
ENSMUSG00000036561	chr15:89095654-89171218	chr15	89095654	89171218	+	75564	ENSMUSG00000036561	Ppp6r2	71474	Loss	-0.162127	6.23228	6.62034	0.010082	-1	-3.9743	3.9743	1.4927	197	188	191	147	131	166
ENSMUSG00000053617	chr19:47248613-47453053	chr19	47248613	47453053	-	204440	ENSMUSG00000053617	Sh3pxd2a	14218	Loss	-0.204359	7.50487	15.0973	0.00010211	-1	-3.9717	3.9717	1.5187	471	495	472	385	312	349
ENSMUSG00000030170	chr6:119409492-119521880	chr6	119409492	119521880	-	112388	ENSMUSG00000030170	Wnt5b	22419	Loss	-0.156453	5.6156	4.81676	0.0281843	-1	-3.9635	3.9635	1.4863	117	131	124	103	98	88
ENSMUSG00000028467	chr4:43566928-43578886	chr4	43566928	43578886	-	11958	ENSMUSG00000028467	Gba2	230101	Loss	-0.110817	6.02085	2.86536	0.0905054	-1	-3.9624	3.9624	1.4839	152	162	167	127	130	141
ENSMUSG00000068740	chr3:108298164-108323416	chr3	108298164	108323416	-	25252	ENSMUSG00000068740	Celsr2	53883	Loss	-0.0952218	6.84617	2.79647	0.0944723	-1	-3.945	3.945	1.48	277	292	280	241	252	225
ENSMUSG00000037685	chr5:67775482-68004822	chr5	67775482	68004822	-	229340	ENSMUSG00000037685	Atp8a1	11980	Loss	-0.12812	6.50524	4.55266	0.0328677	-1	-3.9363	3.9363	1.5322	223	232	228	194	170	188
ENSMUSG00000032577	chr9:107132125-107167082	chr9	107132125	107167082	-	34957	ENSMUSG00000032577	Mapkapk3	102626	Loss	-0.133837	6.45335	4.88188	0.02714	-1	-3.9332	3.9332	1.5347	218	232	211	190	187	153
ENSMUSG00000044982	chr18:32042147-32044956	chr18	32042147	32044956	-	2809	ENSMUSG00000044982	Sft2d3	67158	Loss	-0.119222	6.57886	4.03873	0.0444673	-1	-3.9158	3.9158	1.4707	254	239	222	198	202	185
ENSMUSG00000009291	chr10:77417489-77434566	chr10	77417489	77434566	+	17077	ENSMUSG00000009291	Pttg1ip	108705	Loss	-0.15272	6.28423	5.98934	0.0143926	-1	-3.9148	3.9148	1.4874	199	206	189	168	154	142
ENSMUSG00000021420	chr13:36301373-36721569	chr13	36301373	36721569	+	420196	ENSMUSG00000021420	Fars2	69955	Loss	-0.0697524	7.17855	1.64123	0.200156	-1	-3.9106	3.9106	1.4976	367	353	333	327	300	296
ENSMUSG00000042308	chr7:127376561-127399294	chr7	127376561	127399294	+	22733	ENSMUSG00000042308	Setd1a	233904	Loss	-0.157592	6.24571	6.28869	0.0121511	-1	-3.9092	3.9092	1.5153	174	207	199	168	140	142
ENSMUSG00000051373	chr2:31985540-32000827	chr2	31985540	32000827	+	15287	ENSMUSG00000051373	Plpp7	227721	Loss	-0.320161	4.71276	12.7052	0.000364646	-1	-3.909	3.909	1.4784	63	74	78	45	37	51
ENSMUSG00000053166	chr2:164953421-165076892	chr2	164953421	165076892	-	123471	ENSMUSG00000053166	Cdh22	104010	Loss	-0.168122	5.51112	5.30466	0.0212685	-1	-3.9081	3.9081	1.5377	106	121	121	94	82	90
ENSMUSG00000054555	chr7:133484928-133826826	chr7	133484928	133826826	-	341898	ENSMUSG00000054555	Adam12	11489	Loss	-0.187997	6.02802	8.22979	0.00412082	-1	-3.9053	3.9053	1.5487	151	176	180	131	113	133
ENSMUSG00000054958	chr4:123095026-123119128	chr4	123095026	123119128	+	24102	ENSMUSG00000054958	Nt5c1a	230718	Loss	-0.204586	4.46007	4.57356	0.0324691	-1	-3.9014	3.9014	1.4613	52	56	60	37	38	47
ENSMUSG00000063760	chr10:31377883-31485721	chr10	31377883	31485721	-	107838	ENSMUSG00000063760	Rnf217	268291	Loss	-0.1215	5.07975	2.26255	0.132536	-1	-3.899	3.899	1.4717	80	85	84	66	71	66
ENSMUSG00000023827	chr17:12337372-12438536	chr17	12337372	12438536	+	101164	ENSMUSG00000023827	Agpat4	68262	Loss	-0.132651	4.9769	2.55767	0.10976	-1	-3.8987	3.8987	1.471	82	75	76	53	69	65
ENSMUSG00000074886	chr13:55592865-55608740	chr13	55592865	55608740	+	15875	ENSMUSG00000074886	Grk6	26385	Loss	-0.0225136	6.66718	0.148504	0.699969	-1	-3.8983	3.8983	1.5153	242	239	233	226	225	217
ENSMUSG00000121486	chr6:47920109-47931483	chr6	47920109	47931483	+	11374	ENSMUSG00000121486	Zfp783	232785	Loss	-0.0713273	5.66884	1.02932	0.310319	-1	-3.8976	3.8976	1.4917	118	124	124	111	99	110
ENSMUSG00000022236	chr15:31441356-31453835	chr15	31441356	31453835	-	12479	ENSMUSG00000022236	Ropn1l	252967	Loss	-0.14786	4.85114	2.97386	0.0846196	-1	-3.8972	3.8972	1.5188	79	71	65	56	61	52
ENSMUSG00000025533	chr5:130040099-130053222	chr5	130040099	130053222	-	13123	ENSMUSG00000025533	Asl	109900	Loss	-0.0903134	5.41652	1.47297	0.224878	-1	-3.8971	3.8971	1.503	107	104	99	92	86	86
ENSMUSG00000044005	chr10:128030504-128045873	chr10	128030504	128045873	+	15369	ENSMUSG00000044005	Gls2	216456	Loss	-0.128424	5.01604	2.44686	0.11776	-1	-3.8959	3.8959	1.5106	75	85	79	67	70	56
ENSMUSG00000078442	chr10:78582758-78623636	chr10	78582758	78623636	-	40878	ENSMUSG00000078442	Ccdc105	70976	Loss	-0.333405	3.86536	8.37654	0.00380095	-1	-3.8958	3.8958	1.4873	40	40	37	24	24	23
ENSMUSG00000025868	chr13:54738044-54738960	chr13	54738044	54738960	+	916	ENSMUSG00000025868	Higd2a	67044	Loss	-0.110033	5.19351	1.96426	0.161059	-1	-3.8957	3.8957	1.4889	96	88	84	69	81	72
ENSMUSG00000053461	chr1:183195395-183217962	chr1	183195395	183217962	+	22567	ENSMUSG00000053461	Hhipl2	78772	Loss	-0.225788	4.3405	5.19004	0.0227167	-1	-3.8946	3.8946	1.5001	48	53	55	36	33	41
ENSMUSG00000098022	chr7:29755459-29772248	chr7	29755459	29772248	-	16789	ENSMUSG00000098022	Zfp82	330502	Loss	-0.207964	4.44085	4.67289	0.0306423	-1	-3.894	3.894	1.4969	58	54	54	38	37	45
ENSMUSG00000040276	chr17:27874565-27930092	chr17	27874565	27930092	+	55527	ENSMUSG00000040276	Pacsin1	23969	Loss	-0.0945202	5.36631	1.57589	0.209353	-1	-3.8928	3.8928	1.5076	99	103	98	91	82	81
ENSMUSG00000033904	chr7:118311740-118336247	chr7	118311740	118336247	+	24507	ENSMUSG00000033904	Ccp110	101565	Loss	-0.0646024	5.76879	0.881235	0.347864	-1	-3.8926	3.8926	1.5257	124	132	135	114	111	120
ENSMUSG00000005779	chr3:94791635-94794269	chr3	94791635	94794269	-	2634	ENSMUSG00000005779	Psmb4	19172	Loss	-0.182719	4.59666	3.94686	0.046959	-1	-3.8926	3.8926	1.5111	53	63	67	43	43	51
ENSMUSG00000040148	chr7:131143263-131147756	chr7	131143263	131147756	+	4493	ENSMUSG00000040148	Hmx3	15373	Loss	-0.291384	4.02904	7.12237	0.0076128	-1	-3.8925	3.8925	1.5303	44	41	44	23	26	34
ENSMUSG00000035227	chr7:99486776-99514143	chr7	99486776	99514143	-	27367	ENSMUSG00000035227	Spcs2	66624	Loss	-0.12079	5.08597	2.24324	0.134199	-1	-3.8919	3.8919	1.5224	78	86	86	65	73	66
ENSMUSG00000046562	chr5:115260625-115273034	chr5	115260625	115273034	-	12409	ENSMUSG00000046562	Unc119b	106840	Loss	-0.0597402	5.84771	0.778739	0.377527	-1	-3.8918	3.8918	1.482	137	136	139	119	115	132
ENSMUSG00000024292	chr17:33122331-33136353	chr17	33122331	33136353	-	14022	ENSMUSG00000024292	Cyp4f14	64385	Loss	-0.15533	4.79158	3.17822	0.0746259	-1	-3.8914	3.8914	1.5285	67	70	70	51	54	56
ENSMUSG00000020100	chr10:60547851-60588624	chr10	60547851	60588624	-	40773	ENSMUSG00000020100	Slc29a3	71279	Loss	-0.0551609	5.92599	0.685386	0.407738	-1	-3.8908	3.8908	1.5079	150	144	140	126	136	126
ENSMUSG00000032015	chr9:43035222-43117052	chr9	43035222	43117052	-	81830	ENSMUSG00000032015	Pou2f3	18988	Loss	-0.151465	4.82159	3.07163	0.0796698	-1	-3.8904	3.8904	1.5068	67	73	71	54	58	53
ENSMUSG00000031976	chr8:124748236-124775244	chr8	124748236	124775244	+	27008	ENSMUSG00000031976	Urb2	382038	Loss	-0.0969773	5.3356	1.63474	0.201048	-1	-3.8902	3.8902	1.5409	98	101	95	81	91	76
ENSMUSG00000048003	chr4:133939276-133954743	chr4	133939276	133954743	-	15467	ENSMUSG00000048003	Catsper4	329954	Loss	-0.350048	3.80639	8.87443	0.00289192	-1	-3.8881	3.8881	1.5131	37	38	38	24	18	25
ENSMUSG00000020728	chr11:108316041-108751441	chr11	108316041	108751441	+	435400	ENSMUSG00000020728	Cep112	76380	Loss	-0.125556	5.04187	2.37	0.123687	-1	-3.888	3.888	1.5167	75	83	85	65	62	70
ENSMUSG00000006906	chr6:83520188-83552781	chr6	83520188	83552781	-	32593	ENSMUSG00000006906	Stambp	70527	Loss	-0.108241	5.21068	1.91692	0.166197	-1	-3.8874	3.8874	1.5226	89	89	93	66	78	81
ENSMUSG00000052151	chr10:79362258-79369621	chr10	79362258	79369621	-	7363	ENSMUSG00000052151	Plpp2	50784	Loss	-0.168067	4.69743	3.53337	0.0601453	-1	-3.8841	3.8841	1.5755	62	66	67	47	50	52
ENSMUSG00000049303	chr19:4495936-4527171	chr19	4495936	4527171	-	31235	ENSMUSG00000049303	Syt12	171180	Loss	-0.317095	5.36219	17.342	3.12206e-05	-1	-3.8824	3.8824	1.4728	101	123	117	84	59	69
ENSMUSG00000021936	chr14:33099855-33169215	chr14	33099855	33169215	-	69360	ENSMUSG00000021936	Mapk8	26419	Loss	-0.152877	6.2719	5.97559	0.0145052	-1	-3.8796	3.8796	1.5062	187	209	193	171	153	136
ENSMUSG00000025428	chr18:77861468-77870569	chr18	77861468	77870569	+	9101	ENSMUSG00000025428	Atp5a1	11946	Loss	-0.0466215	6.08313	0.520702	0.470542	-1	-3.8795	3.8795	1.6543	154	164	164	142	152	142
ENSMUSG00000022840	chr16:34974863-35126113	chr16	34974863	35126113	+	151250	ENSMUSG00000022840	Adcy5	224129	Loss	-0.167193	6.16183	6.85912	0.00881898	-1	-3.8792	3.8792	1.4721	174	193	183	149	141	131
ENSMUSG00000035900	chr15:85941896-86021837	chr15	85941896	86021837	+	79941	ENSMUSG00000035900	Gramd4	223752	Loss	-0.113839	6.62121	3.73287	0.0533515	-1	-3.8769	3.8769	1.4813	256	239	239	199	187	219
ENSMUSG00000026280	chr1:93682627-93717328	chr1	93682627	93717328	+	34701	ENSMUSG00000026280	Atg4b	66615	Loss	-0.214086	5.85549	9.93945	0.00161774	-1	-3.8705	3.8705	1.506	141	157	158	111	100	116
ENSMUSG00000021476	chr13:64309680-64334351	chr13	64309680	64334351	+	24671	ENSMUSG00000021476	Habp4	56541	Loss	-0.173651	5.45265	5.50738	0.0189364	-1	-3.8558	3.8558	1.5225	104	113	118	77	86	91
ENSMUSG00000034220	chr1:92759367-92787933	chr1	92759367	92787933	+	28566	ENSMUSG00000034220	Gpc1	14733	Loss	-0.141317	5.70316	4.08579	0.0432451	-1	-3.8463	3.8463	1.5676	130	130	132	105	92	114
ENSMUSG00000018076	chr5:118698675-118903503	chr5	118698675	118903503	+	204828	ENSMUSG00000018076	Med13l	76199	Loss	-0.14117	6.35304	5.24603	0.0219969	-1	-3.8447	3.8447	1.4865	187	210	222	154	159	178
ENSMUSG00000015659	chr17:6090846-6130064	chr17	6090846	6130064	-	39218	ENSMUSG00000015659	Serac1	321007	Loss	-0.180191	6.0598	7.65898	0.00564904	-1	-3.8428	3.8428	1.5138	164	180	172	144	117	127
ENSMUSG00000027490	chr2:154401320-154411812	chr2	154401320	154411812	-	10492	ENSMUSG00000027490	E2f1	13555	Loss	-0.324022	5.32342	17.7607	2.50504e-05	-1	-3.8385	3.8385	1.5159	95	123	115	78	65	62
ENSMUSG00000029554	chr5:139994444-140307346	chr5	139994444	140307346	-	312902	ENSMUSG00000029554	Mad1l1	17120	Loss	-0.0346265	7.81526	0.463764	0.49587	-1	-3.8384	3.8384	1.5643	549	537	517	509	489	477
ENSMUSG00000030314	chr6:114620075-114837565	chr6	114620075	114837565	+	217490	ENSMUSG00000030314	Atg7	74244	Loss	-0.15863	6.20496	6.27786	0.0122255	-1	-3.8226	3.8226	1.4976	171	200	193	166	131	140
ENSMUSG00000053436	chr17:28910243-28967379	chr17	28910243	28967379	+	57136	ENSMUSG00000053436	Mapk14	26416	Loss	-0.161239	6.18496	6.4373	0.0111748	-1	-3.8125	3.8125	1.5035	174	197	186	161	133	136
ENSMUSG00000118522	chr5:137203645-137220180	chr5	137203645	137220180	-	16535	ENSMUSG00000118522	Gm31160	102633301	Loss	-0.177709	4.60105	3.74418	0.0529917	-1	-3.8116	3.8116	1.4695	66	60	57	47	43	48
ENSMUSG00000055210	chr4:114763477-114766095	chr4	114763477	114766095	-	2618	ENSMUSG00000055210	Foxd2	17301	Loss	-0.250731	4.18162	5.81263	0.0159115	-1	-3.8114	3.8114	1.4765	39	50	52	28	36	32
ENSMUSG00000022504	chr16:10297877-10348928	chr16	10297877	10348928	+	51051	ENSMUSG00000022504	Ciita	12265	Loss	-0.0751362	5.58169	1.09924	0.294434	-1	-3.8111	3.8111	1.484	116	115	114	98	100	102
ENSMUSG00000032350	chr9:77661817-77701771	chr9	77661817	77701771	+	39954	ENSMUSG00000032350	Gclc	14629	Loss	-0.247745	5.64905	12.156	0.000489308	-1	-3.8089	3.8089	1.5264	113	142	147	86	96	93
ENSMUSG00000024747	chr19:20670317-20704920	chr19	20670317	20704920	-	34603	ENSMUSG00000024747	Aldh1a7	26358	Loss	-0.148029	4.81793	2.92884	0.0870098	-1	-3.8085	3.8085	1.4766	68	72	70	53	59	53
ENSMUSG00000005043	chr11:119234315-119246336	chr11	119234315	119246336	-	12021	ENSMUSG00000005043	Sgsh	27029	Loss	-0.142675	4.86181	2.78594	0.095095	-1	-3.8082	3.8082	1.4645	63	75	78	59	52	60
ENSMUSG00000021062	chr12:76844734-76869532	chr12	76844734	76869532	-	24798	ENSMUSG00000021062	Rab15	104886	Loss	-0.166763	4.67698	3.44081	0.0636045	-1	-3.8074	3.8074	1.4781	65	65	62	50	48	49
ENSMUSG00000044224	chr15:10446849-10470685	chr15	10446849	10470685	-	23836	ENSMUSG00000044224	Dnajc21	78244	Loss	-0.0672829	5.69569	0.926585	0.335752	-1	-3.8073	3.8073	1.4961	123	126	123	106	115	106
ENSMUSG00000003476	chr6:55067033-55110001	chr6	55067033	55110001	-	42968	ENSMUSG00000003476	Crhr2	12922	Loss	-0.289181	4.80591	10.9458	0.000938168	-1	-3.8066	3.8066	1.5547	75	76	75	53	37	56
ENSMUSG00000010609	chr1:180054569-180091030	chr1	180054569	180091030	-	36461	ENSMUSG00000010609	Psen2	19165	Loss	-0.0554632	5.88912	0.682735	0.408647	-1	-3.8061	3.8061	1.4821	138	140	145	123	119	136
[truncated: 610 more rows]

## Sheet: Full list of DARs  SupTable1B
Coordinate	Chromosome	Start	Stop	Strand	Length	GeneID	GeneSymbol	EntrezID	Direction	logFC	logCPM	LR	PValue	Sig	Zcut	AbsZcut	PosteriorVariance	FA1	FA2	FA3	PM1	PM2	PM3
[truncated: 2,278 more rows]

[truncated: 17 more sheets: Curated list of DEGs SupTable1C, Full list of DEGs SupTable1C,  SupTable2A Homologous Pairs , Sup 2A Significant Homologous , SupTable2B Heterologous Pairs, Sup2B Significant Heterologous , Sup Table 3A KEGG Pathways , Sup T3B KEGG Pathways of Hetero, Sup Table 4A Homologous Pairs, Sup 4A Significant Homologous, Sup Table 4BHeterologous , Sup 4B Significant Hetero, Sup Table 5A KEGG Pathways , Sup Table5BKEGG Pathways of Het, Sup Table 6 MPLS-GREAT target, Sup Table 7 MPLS-ATLAS target, Sup Table 8 Cistrome Database]
