# Supplementary material for: Air pollution modulates brown adipose tissue function through epigenetic regulation by HDAC9 and KDM2B
Source: JCI Insight. 2025 Sep 23;10(18):e187023. doi: 10.1172/jci.insight.187023 (PMC12548086; doi:10.1172/jci.insight.187023)
Supplement: Supporting data values [file jciinsight-10-187023-s153.xlsx]

## Sheet: Figure1
Figure 1A	FDG Uptake													Figure 1B	Average/ image Field					Unpaired t-test
FA	Brain	heart	liver	muscle	WAT	BAT		Table Analyzed	FDG-BAT		Table Analyzed	FDG-Target tissues		FA	avg	avg	avg	avg		Table Analyzed	Mito number		Table Analyzed	Lipid Droplet size
	2.08082	4.3729	0.261487	1.2911	0.660645	12.6651						BRAIN		FA Images	Mitochondial Number	Mt Size	Lipid Droplet Size	Lipid Droplet Number
	1.74372	4.13373	0.290922	1.38511	0.499463	13.0928		Column B	Data Set-B		Column B	Data Set-B		FA1 IMAGE	104	39558.4	211598	15.5		Column B	Data Set-B		Column B	Data Set-B
	1.96473	4.00458	0.313157	1.56517	0.553112	8.68474		vs.	vs.		vs.	vs.		FA2 IMAGE	120	34808.9	177678	17		vs.	vs.		vs.	vs.
	2.1123	4.68687	0.485356	1.3064	0.416781	12.9076		Column A	Data Set-A		Column A	Brain			avg	37183.7	194638			Column A	Data Set-A		Column A	Data Set-A
																Fold	Fold
								Unpaired t test			Unpaired t test				104	1.06386	1.08714	15.5		Unpaired t test			Unpaired t test
								P value	0.0246		P value	0.0105			120	0.936136	0.912864	17		P value	0.0231		P value	0.0105
MEAN	1.97539	4.29952	0.33773	1.38694	0.5325	11.8376		P value summary	*		P value summary	*								P value summary	*		P value summary	*
STD	0.166979	0.299944	0.100667	0.125752	0.10219	2.10916		Significantly different (P < 0.05)?	Yes		Significantly different (P < 0.05)?	Yes		Mean	112	1	1	16.25		Significantly different (P < 0.05)?	Yes		Significantly different (P < 0.05)?	Yes
SEM	0.0834897	0.149972	0.0503334	0.0628759	0.051095	1.05458		One- or two-tailed P value?	Two-tailed		One- or two-tailed P value?	Two-tailed		Stdev	11.3137	0.0903179	0.12323	1.06066		One- or two-tailed P value?	Two-tailed		One- or two-tailed P value?	Two-tailed
								t, df	t=2.981, df=6		t, df	t=3.666, df=6		Sem	8	0.0638644	0.0871365	0.75		t, df	t=6.470, df=2		t, df	t=9.667, df=2
															PM avg	avg	avg	avg
PM	Brain	heart	liver	muscle	WAT	BAT		Data analyzed			Data analyzed			PM Images	Mitochondial Number	Mt Size	Lipid Droplet Size	Lipid Droplet Number		Table Analyzed	Mito Size		Table Analyzed	LD Number
	1.60772	3.97343	0.481377	1.24808	0.580344	8.95208		Sample size, column A	4		Sample size, column A	4		PM1 image	52	22311.7	857160	13
	1.71378	4.57052	0.403154	1.2628	0.705529	7.03006		Sample size, column B	4		Sample size, column B	4		PM2 image	59	23376.2	1.00578e+06	11.5		Column B	Data Set-B		Column B	Data Set-B
	1.66875	4.03127	0.40216	1.59701	0.413844	9.36984														vs.	vs.		vs.	vs.
	1.48212	3.95424	0.320677	1.35612	0.561413	7.95742										Fold	Fold			Column A	Data Set-A		Column A	Data Set-A
															52	0.60004	4.40386	13
															59	0.62867	5.16744	11.5		Unpaired t test			Unpaired t test
																				P value	0.0276		P value	0.0637
MEAN	1.61809	4.13236	0.401842	1.366	0.565282	8.32735								Mean	55.5	0.614355	4.40386	12.25		P value summary	*		P value summary	ns
STD	0.100528	0.293933	0.0656137	0.161265	0.119505	1.04832								Stdev	4.94975	0.0202442	5.16744	1.06066		Significantly different (P < 0.05)?	Yes		Significantly different (P < 0.05)?	No
SEM	0.0502641	0.146967	0.0328068	0.0806326	0.0597526	0.524158								Sem	3.5	0.0143148	3.65393	0.75		One- or two-tailed P value?	Two-tailed		One- or two-tailed P value?	Two-tailed
														Ttest	0.0230629	0.027615	0.0105321	0.0636708		t, df	t=5.892, df=2		t, df	t=3.771, df=2
ttest	0.010499	0.456327	0.326976	0.8445	0.691208	0.0246154
Figure 1C
	FA						PM
ZT	0	4	8	12	16	20	0	4	8	12	16	20
PRDM16	1	3.50708	9.84278	6.11012	10.6039	12.9532	3.96973	4.12338	0.821119	1.92636	4.46463	2.38211
UCP1	1	0.324829	1.3152	1.45428	1.48849	2.74433	1.30057	0.459323	0.633631	0.66102	0.976222	1.05698
PGC1a	1	1.74926	4.4144	4.85598	3.87177	13.5781	1.99588	11.5474	0.763103	2.26948	5.46398	1.95473
PPARa	1	5.17337	7.98866	6.07836	7.63558	11.5189	2.75634	6.06522	1.10332	4.67114	5.07683	2.33063
CIDEA	1	0.944244	0.936502	11.9151	6.00986	0.732052	0.162681	3.71469	3.42424	3.46609	1.89819	1.40672
SREBP1C	1	0.540743	0.436978	5.18992	2.87402	0.317986	0.16221	2.16541	1.34044	1.51496	1.18889	0.699849
ACC	1	0.403414	0.216095	4.12061	3.15172	0.29318	0.150806	1.66278	2.14105	1.92248	1.85954	1.34947
AMPK	1	0.23861	0.273173	1.48184	2.49321	0.192543	0.115854	0.973512	0.483827	0.811849	0.7402	0.316108
CPT1	1	0.294028	0.425801	2.86287	2.52582	0.215178	0.242379	1.17055	1.07203	1.07808	1.05438	0.486404
SCD1	1	0.546611	0.485868	3.97657	1.66209	0.242678	0.13442	2.68207	3.73518	4.36306	4.73466	2.20291
NRF2	1	0.909042	1.93752	1.91739	2.8101	3.32728	0.964867	1.16994	0.695626	1.0251	1.46111	1.90153
GSR	1	1.04127	3.67674	0.987963	2.28589	6.03415	1.21503	2.01409	0.400866	0.701261	3.93678	2.76765
GPX1	1	1.74189	3.12697	3.24464	4.90374	1.40174	0.892539	0.955756	0.385327	0.48606	2.66886	1.54615
GST1a	1	6.21033	9.12642	0.633441	0.463995	6.81252	1.0808	1.21317	0.91058	1.62809	2.87671	1.28666
SOD1	1	1.17649	4.37037	1.30493	1.71758	6.34276	1.7677	1.6232	0.509058	0.714987	2.99824	1.70895
SOD2	1	0.810346	0.913974	1.1726	4.70284	4.15416	0.555091	0.774068	0.560113	0.828402	2.29153	2.09794
SOD3	1	0.301495	0.659727	0.655524	6.29215	7.23503	0.539133	0.846872	0.214507	0.469433	2.20861	1.04869
CAT	1	1.04471	1.64174	1.16617	2.05378	5.00204	0.378293	0.857818	0.516907	1.84601	1.38622	1.13943
QPCR VALUEE- FOLD
	FA PRDM16			Mean	t-test		FA UCP1				Mean	t-test		FA CIDEA			Mean	t-test		FA ACC			Mean	t-test		FA CPT1			Mean	t-test		FA NRF2				Mean	t-test		FA GPX			Mean	t-test		FA SOD2			Mean	t-test
ZT	FA1	FA2	FA3			ZT	FA1	FA2	FA3				ZT	FA1	FA2	FA3			ZT	FA1	FA2	FA3			ZT	FA1	FA2	FA3			ZT	FA1	FA2	FA3				ZT	FA1	FA2	FA3			ZT	FA1	FA2	FA3
0	1.08876	1.25936	0.651884	1	0.205961	0	1.31502	1.35199	0.719509	0.613479	1	0.469685	0	0.950347	0.911633	1.13802	1	0.00611236	0	0.885571	1.18483	0.929599	1	0.00143796	0	0.697361	1.0281	1.27454	1	0.0189276	0	0.732244	1.18953	1.24867	0.829548	1	0.853534	0	1.18452	0.942329	0.873151	1	0.885337	0	0.590078	2.17193	0.237991	1	0.559421
4	5.21507	2.87326	2.43292	3.50708	0.743859	4	0.359755	0.505256	0.227681	0.206625	0.324829	0.515261	4	0.799143	0.956957	1.07663	0.944244	0.00353953	4	0.468032	0.364674	0.377534	0.403414	7.01468e-05	4	0.116627	0.339146	0.426311	0.294028	0.100576	4	1.16505	1.77817	0.376415	0.316526	0.909042	0.54362	4	0.340164	1.08998	3.79553	1.74189	0.508531	4	1.1165	0.894391	0.420151	0.810346	0.73693
8	10.5757	12.6642	6.28837	9.84278	0.00860871	8	0.97609	0.592582	0.969347	2.72279	1.3152	0.232858	8	0.750813	0.804702	1.25399	0.936502	0.0640726	8	0.145056	0.106926	0.396304	0.216095	0.0582346	8	0.378923	0.28717	0.611311	0.425801	0.138598	8	0.727186	0.46022	2.36264	4.20002	1.93752	0.205477	8	2.24125	1.84587	5.2938	3.12697	0.0669641	8	0.875985	0.951964	0.951964	0.926637	0.0810545
12	3.92498	7.84997	6.55541	6.11012	0.0237494	12	1.8988	1.7594	1.06075	1.09816	1.45428	0.046039	12	12.2654	10.2427	13.2372	11.9151	0.000760717	12	4.73932	3.35121	4.27131	4.12061	0.0259771	12	3.81049	2.28149	2.49662	2.86287	0.0233496	12	2.11462	2.0711	2.23519	1.24867	1.91739	0.0159777	12	1.04558	2.03398	6.65437	3.24464	0.192199	12	1.62335	0.888213	1.00624	1.1726	0.557674
16	16.4805	8.95496	6.37615	10.6039	0.137059	16	2.25806	2.5229	0.695	0.478001	1.48849	0.405871	16	6.66463	5.01596	6.34898	6.00986	0.00180811	16	3.69271	3.90326	1.8592	3.15172	0.240246	16	1.36602	3.73207	2.47938	2.52582	0.126206	16	4.02893	3.8116	1.7176	1.68226	2.8101	0.185	16	8.0239	1.57386	5.11347	4.90374	0.33698	16	3.55285	4.19589	6.35979	4.70284	0.131115
20	11.493	9.20671	18.1599	12.9532	0.0187098	20	0.4983	0.556744	5.56	4.36229	2.74433	0.263147	20	0.102701	0.139325	1.95413	0.732052	0.388596	20	0.10257	0.0821657	0.694805	0.29318	0.271615	20	0.00988857	0.0285568	0.607088	0.215178	0.353837	20	1.47467	1.4146	5.39042	5.02944	3.32728	0.243917	20	0.879224	1.92426	1.92426	1.57591	0.962892	20	2.46055	2.27991	7.72202	4.15416	0.351155
	PM PRDM16						PM UCP1							PM CIDEA						PM ACC			Mean			PM CPT1						PM NRF2							PM GPX						FA SOD2
ZT	PM1	PM2	PM3			ZT	PM1	PM2	PM3				ZT	PM1	PM2	PM3			ZT	PM1	PM2	PM3			ZT	PM1	PM2	PM3			ZT	PM1	PM2	PM3				ZT	PM1	PM2	PM3			ZT	PM1	PM2	PM3
0	7.42652	0.638468	3.84421	3.96973		0	0.917058	0.549079	1.95218	1.78396	1.30057		0	0.446436	0.0198671	0.0217405	0.162681		0	0.172501	0.0459013	0.234016	0.150806		0	0.148649	0.12158	0.456909	0.242379		0	0.692745	1.19781	0.795755	1.17316	0.964867		0	0.315192	0.0898899	2.27254	0.892539		0	0.295039	0.0877157	1.28252	0.555091
4	5.86726	1.06635	5.43653	4.12338		4	0.219925	0.488045	0.166672	0.962652	0.459323		4	3.54682	4.55208	3.04518	3.71469		4	1.79587	1.59624	1.59624	1.66278		4	0.726975	0.81224	1.97243	1.17055		4	0.637456	1.05001	1.44433	1.54799	1.16994		4	1.35126	0.43356	1.08245	0.955756		4	0.641259	0.641259	0.906877	0.729798
8	0.786046	0.780617	0.896693	0.821119		8	0.433795	0.639531	1.16077	0.300427	0.633631		8	1.73691	5.08598	3.44983	3.42424		8	0.699638	2.70322	3.02028	2.14105		8	0.493109	1.65861	1.06435	1.07203		8	0.479764	0.429401	0.920441	0.9529	0.695626		8	0.315192	0.648106	0.192683	0.385327		8	0.524487	0.309707	0.846146	0.560113
12	1.62753	2.38285	1.7687	1.92636		12	0.564516	0.549079	1.30594	0.224546	0.66102		12	3.08769	3.90826	3.40234	3.46609		12	2.89724	1.49971	1.37048	1.92248		12	1.36602	0.888829	0.979405	1.07808		12	1.39513	1.03555	0.986504	0.683208	1.0251		12	1.13627	0.292053	0.0298589	0.48606		12	0.414366	1.80122	0.269616	0.828402
16	1.81842	5.90807	5.6674	4.46463		16	1.50013	1.14479	0.838037	0.421933	0.976222		16	2.19851	2.06555	1.43051	1.89819		16	2.83762	2.18053	0.560459	1.85954		16	1.39472	1.39472	0.373707	1.05438		16	2.94935	2.0711	0.403432	0.420564	1.46111		16	2.00597	4.35992	1.64069	2.66886		16	0.913184	4.10954	1.85186	2.29153
20	3.66214	1.97614	1.50805	2.38211		20	0.792831	0.861597	0.331042	2.24247	1.05698		20	2.07992	1.02564	1.1146	1.40672			2.95812	0.548925	0.541367	1.34947		20	0.790029	0.463287	0.205895	0.486404		20	2.0711	2.28215	1.77817	1.47467	1.90153		20	2.43564	1.45832	0.744479	1.54615		20	3.62751	1.02029	1.64602	2.09794
	FA PGC1a			Mean	t-test		FA PPARa			Mean		t-test		FA SREPB1C			Mean	t-test		FA AMPK			Mean	t-test		FA SCD1			Mean	t-test		FA GSR				Mean	t-test		FA SOD1			Mean	t-test		FA SOD3			Mean	t-test
ZT	FA1	FA2	FA3			ZT	FA1	FA2	FA3				ZT	FA1	FA2	FA3			ZT	FA1	FA2	FA3			ZT	FA1	FA2	FA3			ZT	FA1	FA2	FA3				ZT	FA1	FA2	FA3			ZT	FA1	FA2	FA3
0	0.719068	1.1128	1.16813	1	0.425808	0	0.588452	0.803849	1.6077	1		0.264101	0	0.893708	0.918834	1.18746	1	0.00170611	0	0.76767	0.985247	1.24708	1	0.00609867	0	0.828319	1.05574	1.11594	1	0.00232013	0	1.00402	1.21908	0.776896		1	0.71277	0	0.712502	1.21501	1.07249	1	0.501476	0	1.07477	1.73391	0.191316	1	0.4613
4	2.50394	2.01978	0.724069	1.74926	0.180462	4	8.48548	4.42291	2.61171	5.17337		0.855662	4	0.730966	0.428651	0.462612	0.540743	7.54129e-05	4	0.22823	0.239576	0.248025	0.23861	0.0110742	4	0.58571	0.472458	0.581664	0.546611	0.0482533	4	1.03225	1.5646	0.52697		1.04127	0.346011	4	1.61436	0.914443	1.00067	1.17649	0.475798	4	0.455029	0.212279	0.237176	0.301495	0.341195
8	3.9291	4.57636	4.73774	4.4144	0.000168934	8	7.03718	4.33189	12.5969	7.98866		0.0479728	8	0.41405	0.365483	0.531402	0.436978	0.0152018	8	0.21742	0.343542	0.258558	0.273173	0.135053	8	0.137572	0.164739	1.15529	0.485868	0.0424584	8	6.08726	2.66806	2.27488		3.67674	0.0539531	8	2.71502	4.20168	6.1944	4.37037	0.0196618	8	0.451886	0.723984	0.803311	0.659727	0.0207387
12	1.10512	5.7128	7.75002	4.85598	0.259402	12	6.70388	6.65758	4.87363	6.07836		0.329004	12	3.33544	5.60952	6.6248	5.18992	0.0225024	12	1.5676	1.37417	1.50374	1.48184	0.0055378	12	4.1938	4.28192	3.45398	3.97657	0.726134	12	0.61378	0.880133	1.46998		0.987963	0.362383	12	0.883294	1.97379	1.05773	1.30493	0.192118	12	0.398881	0.333101	1.23459	0.655524	0.557846
16	4.97329	2.03383	4.60819	3.87177	0.364419	16	8.90735	4.18433	9.81506	7.63558		0.358735	16	2.86369	3.17746	2.5809	2.87402	0.0337293	16	2.1864	2.96608	2.32714	2.49321	0.00479383	16	1.48273	1.70321	1.80033	1.66209	0.174802	16	2.74307	1.37154	2.74307		2.28589	0.299008	16	0.79057	0.779686	3.5825	1.71758	0.3744	16	5.2928	10.5856	2.99806	6.29215	0.156548
20	13.4004	9.28048	18.0534	13.5781	0.0115029	20	9.22147	6.89235	18.4429	11.5189		0.0599243	20	0.159086	0.122247	0.672626	0.317986	0.146894	20	0.0473188	0.080134	0.450175	0.192543	0.407785	20	0.0305699	0.024659	0.672804	0.242678	0.312711	20	7.4943	4.80919	5.79896		6.03415	0.0788011	20	6.1944	1.97379	10.8601	6.34276	0.153715	20	6.75187	5.75187	8.7182	7.07398	0.00250111
	PM PGC1a			Mean			PM PPARa			Mean				FA SREPB1C			Mean			PM AMPK			Mean			PM SCD1						FA GSR							PM SOD1						PM SOD3
ZT	PM1	PM2	PM3			ZT	PM1	PM2	PM3				ZT	PM1	PM2	PM3			ZT	PM1	PM2	PM3			ZT	PM1	PM2	PM3			ZT	PM1	PM2	PM3				ZT	PM1	PM2	PM3			ZT	PM1	PM2	PM3
0	3.95643	0.0937004	1.9375	1.99588		0	4.77333	0.280291	3.2154	2.75634			0	0.265701	0.0550878	0.165841	0.16221		0	0.301151	0.0090276	0.0373838	0.115854		0	0.311706	0.0193471	0.0722058	0.13442		0	2.16714	0.340516	1.13744		1.21503		0	1.31127	0.2572	3.73463	1.7677		0	0.36451	0.0437077	1.20918	0.539133
4	11.0364	1.37955	22.2264	11.5474		4	14.5707	1.45902	2.16595	6.06522			4	2.14039	2.15528	2.20057	2.16541		4	0.74152	1.29106	0.887954	0.973512		4	2.03956	1.81285	4.1938	2.68207		4	3.44808	0.471652	2.12254		2.01409		4	2.55083	0.737628	1.58114	1.6232		4	0.361992	0.333101	1.84552	0.846872
8	0.694573	0.968752	0.625985	0.763103		8	0.996538	0.760488	1.55293	1.10332			8	0.93166	1.42196	1.66772	1.34044		8	0.271412	0.602301	0.577766	0.483827		8	1.85094	3.85908	5.49553	3.73518		8	0.452438	0.471652	0.278509		0.400866		8	0.463604	0.853206	0.210365	0.509058		8	0.178504	0.141026	0.323992	0.214507
12	2.33626	2.45241	2.01978	2.26948		12	2.50532	6.21174	5.29634	4.67114			12	2.11093	1.24649	1.18746	1.51496		12	0.614957	0.828491	0.9921	0.811849		12	6.3127	3.72763	3.04883	4.36306		12	0.930316	0.538043	0.635425		0.701261		12	0.877192	0.883294	0.384476	0.714987		12	0.477652	0.511934	0.418712	0.469433
16	4.12444	4.29959	7.9679	5.46398		16	1.97931	8.02776	5.22343	5.07683			16	2.14039	0.991632	0.434635	1.18889		16	0.805836	1.04142	0.373339	0.7402		16	5.34525	7.61191	1.24682	4.73466		16	1.60859	6.1296	4.07216		3.93678		16	1.28428	4.20168	3.50877	2.99824		16	1.6865	3.54069	1.39865	2.20861
	3.35009	1.14409	1.37002	1.95473		20	2.57576	1.97931	2.43682	2.33063			20	0.912487	0.509755	0.677304	0.699849		20	0.383835	0.269537	0.294953	0.316108		20	5.57224	0.554115	0.482385	2.20291		20	3.08612	4.58142	0.635425		2.76765		20	2.83032	1.5486	0.747925	1.70895		20	0.935643	1.41817	0.792252	1.04869
Figure 1D
Genes single data						Table Analyzed	FGF21-BAT		Table Analyzed	NRG4-BAT		Table Analyzed	Retnla-BAT
FGF21	FA	PM		P-VALUE		Column B	Data Set-B		Column B	Data Set-B		Column B	Data Set-B
	1.15683	0.205923				vs.	vs.		vs.	vs.		vs.	vs.
	0.356055	0.150744				Column A	Data Set-A		Column A	Data Set-A		Column A	Data Set-A
	0.933145	0.752714
	0.895133	0.318679				Unpaired t test			Unpaired t test			Unpaired t test
	1.65884	0.164958		0.0214165		P value	0.0214		P value	0.0595		P value	0.9639
						P value summary	*		P value summary	ns		P value summary	ns
Adiponectin	1.75377	0.27941				Significantly different (P < 0.05)?	Yes		Significantly different (P < 0.05)?	No		Significantly different (P < 0.05)?	No
	1.85376	0.0713203				One- or two-tailed P value?	Two-tailed		One- or two-tailed P value?	Two-tailed		One- or two-tailed P value?	Two-tailed
	0.551127	0.124176				t, df	t=2.852, df=8		t, df	t=2.194, df=8		t, df	t=0.04674, df=8
	0.411926	0.11506
	0.429419	0.358602		0.0414347		Data analyzed			Data analyzed			Data analyzed
						Sample size, column A	5		Sample size, column A	5		Sample size, column A	5
Folistatin	1.42367	0.246492				Sample size, column B	5		Sample size, column B	5		Sample size, column B	5
	1.21387	0.229985
	0.817683	0.543222				Table Analyzed	Adiponectin-BAT		Table Analyzed	IL6-BAT		Table Analyzed	SLIT2-BAT
	0.69237	0.329789
	0.852407	0.919942		0.0198528		Column B	Data Set-B		Column B	Data Set-B		Column B	Data Set-B
						vs.	vs.		vs.	vs.		vs.	vs.
CXCL14	1.43205	0.701291				Column A	Data Set-A		Column A	Data Set-A		Column A	Data Set-A
	1.35481	0.0198886
	0.816817	0.589713				Unpaired t test			Unpaired t test			Unpaired t test
	0.383709	0.619032				P value	0.0414		P value	0.0266		P value	0.5119
	1.01261	0.288789		0.0412094		P value summary	*		P value summary	*		P value summary	ns
						Significantly different (P < 0.05)?	Yes		Significantly different (P < 0.05)?	Yes		Significantly different (P < 0.05)?	No
NRG4	1.25078	0.0755109				One- or two-tailed P value?	Two-tailed		One- or two-tailed P value?	Two-tailed		One- or two-tailed P value?	Two-tailed
	1.23356	0.0401858				t, df	t=2.426, df=8		t, df	t=2.712, df=8		t, df	t=0.6864, df=8
	1.52925	0.161861				Data analyzed			Data analyzed			Data analyzed
	0.302044	0.364207				Sample size, column A	5		Sample size, column A	5		Sample size, column A	5
	0.684361	1.10407		0.0595444		Sample size, column B	5		Sample size, column B	5		Sample size, column B	5
IL6	1.31048	2.12887
	1.32877	1.14084				Table Analyzed	Folistatin-BAT		Table Analyzed	TNFa-BAT		Table Analyzed	SIK2-BAT
	0.275494	1.55843
	1.05708	2.94872				Column B	Data Set-B		Column B	Data Set-B		Column B	Data Set-B
	1.02818	3.27181		0.0265943		vs.	vs.		vs.	vs.		vs.	vs.
						Column A	Data Set-A		Column A	Data Set-A		Column A	Data Set-A
TNFa	1.56598	1.43104
	1.58784	1.06959				Unpaired t test			Unpaired t test			Unpaired t test
	0.193052	1.69005				P value	0.0199		P value	0.2157		P value	0.2927
	0.71552	1.01894				P value summary	*		P value summary	ns		P value summary	ns
	0.937612	4.42925		0.215696		Significantly different (P < 0.05)?	Yes		Significantly different (P < 0.05)?	No		Significantly different (P < 0.05)?	No
						One- or two-tailed P value?	Two-tailed		One- or two-tailed P value?	Two-tailed		One- or two-tailed P value?	Two-tailed
Endothelin1	1.99039	1.28614				t, df	t=2.901, df=8		t, df	t=1.344, df=8		t, df	t=1.126, df=8
	1.89612	1.3315				Data analyzed			Data analyzed
	0.825333	4.86705				Sample size, column A	5		Sample size, column A	5		Data analyzed
	0.248798	0.675042				Sample size, column B	5		Sample size, column B	5		Sample size, column A	5
	0.0393648	0.708602		0.407208								Sample size, column B	5
						Table Analyzed	CXCL14-BAT		Table Analyzed	Endothelin1-BAT
Retnla	1.34826	0.429611
	1.74243	0.257225				Column B	Data Set-B		Column B	Data Set-B
	0.11119	1.64844				vs.	vs.		vs.	vs.
	0.392592	0.595059				Column A	Data Set-A		Column A	Data Set-A
	1.40552	1.96034		0.963869
						Unpaired t test			Unpaired t test
SLIT2	0.675711	0.101847				P value	0.0412		P value	0.4072
	2.95771	0.184857				P value summary	*		P value summary	ns
	0.261427	0.102556				Significantly different (P < 0.05)?	Yes		Significantly different (P < 0.05)?	No
	0.24392	0.639262				One- or two-tailed P value?	Two-tailed		One- or two-tailed P value?	Two-tailed
	0.861235	1.88489		0.511869		t, df	t=2.430, df=8		t, df	t=0.8747, df=8
SIK2	0.790602	5.46804				Data analyzed			Data analyzed
	1.10269	1.35757				Sample size, column A	5		Sample size, column A	5
	1.32963	1.07253				Sample size, column B	5		Sample size, column B	5
	1.19833	0.438614
	0.578754	1.7303		0.292661
[truncated: 6 more columns]

## Sheet: Figure 2
Figure 2A																Figure 2B
Glucose Tolerance Test																Insulin Tolearance Test
		Weight	Glucose	" 0 "	"20"	"40"	"60"	"90"	"120"	AUC						Weight	Insulin	" 0 "	"20"	"40"	"60"	"90"	"120"	AUC
Fig2A		gm	uL	mg/dL	mg/dL	mg/dL	mg/dL	mg/dL	mg/dL	mg/dL						gm	uL	mg/dL	mg/dL	mg/dL	mg/dL	mg/dL	mg/dL	mg/dL
Chow	FA	28.2	282	58	407	438	356	235	148	32840				Chow	FA	30.6	306	182	83	60	57	61	82	10500
		26.4	264	60	489	534	415	265	141	38080						28	280	160	118	65	32	53	58	9720
		24	240	60	469	420	338	262	157	34120						25.4	254	138	101	49	34	44	51	8340
		25.6	256	69	453	518	422	224	156	36840						27.4	274	119	76	53	41	53	73	8300
		25.6	256	61	571	414	299	183	120	32960						28.8	288	180	99	47	42	58	71	9940
		27.6	276	65	420	351	312	162	112	28440						29	290	141	62	52	48	59	66	8560
		28.4	284	63	434	453	344	242	137	33460						31.2	312	157	59	35	40	64	80	8700
		25.2	252	60	444	312	337	209	126	29760						27.6	276	122	58	27	31	58	67	7260
		31.6	316	104	359	333	251	150	136	26660						36.4	364	119	118	116	95	101	120	13380
		29.8	298	142	398	361	301	210	178	31800						29.4	294	151	97	84	59	44	49	9680
		31.2	312	104	423	320	248	184	146	28500						32.2	322	140	68	50	52	68	67	8900
		30.8	308	117	211	303	217	205	142	23900						31	310	123	65	40	30	46	58	7240
		28.4	284	88	394	323	271	203	144	28460						34.8	348	104	51	35	40	41	59	6600
		34	340	73	280	279	173	140	141	21720						32.6	326	107	54	39	44	63	68	7500
		32.4	324	91	375	306	232	157	148	26180						33.4	334	100	54	44	41	46	61	6920
		29.6	296	124	417	316	211	150	144	27240						31.2	312	114	97	82	62	49	63	9340
	MEAN	28.675	286.75	83.6875	409	373.812	295.438	198.812	142.25	30060					MEAN	30.5625	305.625	134.812	78.75	54.875	46.75	56.75	68.3125	8805
	STD	2.86764	28.6764	27.077	81.7565	79.2391	71.7941	40.2198	15.308	4526.03					STD	2.90766	29.0766	25.6962	23.2078	22.7153	16.2091	14.3643	16.5074	1682.99
	SEM	0.716909	7.16909	6.76924	20.4391	19.8098	17.9485	10.0549	3.82699	1131.51					SEM	0.726916	7.26916	6.42406	5.80194	5.67882	4.05226	3.59108	4.12686	420.747
Chow	PM	24.6	246	63	598	586	484	325	160	44320				Chow	PM	26.2	262	130	77	60	55	73	98	9860
		27.4	274	55	441	476	465	332	165	38680						29.6	296	146	74	61	71	98	117	11340
		25.8	258	83	527	575	428	286	180	41580						28.2	282	135	94	68	80	83	112	11440
		25.6	256	72	493	546	401	280	186	39560						27.2	272	138	94	71	63	69	71	10120
		24.2	242	53	600	650	543	523	283	53040						25.4	254	129	58	51	44	57	63	8040
		25.4	254	60	434	496	436	286	212	38480						26.8	268	176	103	55	46	84	104	11360
		27.2	272	75	471	458	472	289	200	39300						27.4	274	162	92	90	86	97	122	12980
		26.4	264	54	600	650	509	343	174	46600						26.8	268	147	75	87	101	120	145	13500
		32.2	322	122	481	360	261	263	250	34740						33	330	163	134	137	148	145	104	16620
		33.4	334	136	389	454	450	488	577	49880						32.4	324	159	134	116	169	133	117	16560
		30	300	128	389	336	364	267	155	32780						30.8	308	101	71	68	48	54	53	7900
		29.2	292	119	416	308	250	318	194	32100						29.8	298	133	75	82	84	85	88	10940
		34.4	344	124	334	418	453	366	284	39580						37.4	374	148	130	126	133	142	117	15920
		36	360	115	456	423	395	311	253	39060						36.6	366	183	124	98	72	60	69	12120
		36.8	368	134	380	447	348	318	254	37620						36	360	147	115	107	110	85	96	13200
		NA	NA	NA	NA	NA	NA	NA	NA	NA						37.2	372	130	84	101	86	119	119	12780
	MEAN	29.24	292.4	92.8667	467.267	478.867	417.267	333	235.133	40488					MEAN	30.675	306.75	145.438	95.875	86.125	87.25	94	99.6875	12167.5
	STD	4.29698	42.9698	32.8804	84.0658	105.807	83.4775	75.9379	104.227	5870.44					STD	4.22997	42.2997	20.2714	24.7679	26.2091	36.9477	29.806	25.107	2648.48
	SEM	1.10947	11.0947	8.48969	21.7057	27.3193	21.5538	19.6071	26.9113	1515.74					SEM	1.05749	10.5749	5.06785	6.19198	6.55227	9.23693	7.45151	6.27676	662.12
	TTEST	0.668046	0.668046	0.401847	0.0601428	0.00384176	0.000147246	9.08793e-07	0.00141534	5.35685e-06					TTEST	0.930722	0.930722	0.204002	0.0525944	0.00111887	0.000366232	9.4314e-05	0.000234453	0.00017297
																																																	Total Energy expenditure
Figure 2C ENERGY EXPENDITURE																																							FA				PM
RUN1	MICE1	MICE2	MICE3	MICE4	MICE5	MICE6	MICE7	MICE8		RUN2	MICE 9	MICE 10	MICE 11	MICE 12	MICE 13	MICE 14	MICE 15	MICE 16		FA: M3	FA: M4	FA: M7	FA: M8	FA: M11	FA: M12	FA: M15	FA: M16		PM: M1	PM: M2	PM: M5	PM: M6	PM: M9	PM: M10	PM: M13	PM: M14		MEAN	STD	SEM		MEAN	STD	SEM		TTEST		FA: M3	FA: M4
	PM	PM	FA	FA	PM	PM	FA	FA			PM	PM	FA	FA	PM	PM	FA	FA		0.690918	0.360601	0.713176	0.644415	0.626173	0.511578	0.621792	0.691264		0.301084	0.389214	0.545801	0.763525	0.523311	0.538845	0.520873	0.429397		0.607489	0.117849	0.0416658		0.501506	0.136716	0.0483365		0.118982		0.690918	0.360601
	0.521352	0.470009	0.710466	0.63653	0.775776	0.771589	0.695368	0.431604			0.574433	0.609614	0.796611	0.691516	0.656531	0.780173	0.714863	0.654628		0.630316	0.609405	0.693413	0.658961	0.575975	0.384092	0.619507	0.686096		0.290204	0.347134	0.563898	0.809111	0.509556	0.548831	0.548154	0.439913		0.607221	0.0984009	0.03479		0.5071	0.158121	0.0559043		0.150637		1.32123	0.970005
	0.54769	0.429134	0.692132	0.677992	0.665179	0.665639	0.542874	0.419902			0.535067	0.579273	0.671138	0.688697	0.66251	0.755923	0.684825	0.716356		0.42627	0.413881	0.665026	0.506289	0.578703	0.639918	0.614977	0.66984		0.329741	0.479642	0.444665	0.806036	0.550783	0.592628	0.628096	0.660925		0.564363	0.103386	0.0365526		0.561564	0.146026	0.051628		0.965338		1.7475	1.38389
	0.415236	0.380518	0.738109	0.709808	0.675403	0.601013	0.512125	0.516342			0.535468	0.594667	0.670632	0.70446	0.633211	0.715002	0.70169	0.765406		0.405063	0.653941	0.602042	0.472605	0.350415	0.673232	0.502888	0.579102		0.340198	0.490414	0.460608	0.777918	0.511529	0.366958	0.515621	0.677753		0.529911	0.116721	0.0412672		0.517625	0.147167	0.0520314		0.855874		2.15257	2.03783
	0.402294	0.344849	0.729655	0.649068	0.676257	0.395917	0.693783	0.457404			0.523133	0.55268	0.679295	0.674436	0.678429	0.749257	0.656212	0.750584		0.397461	0.653787	0.535551	0.742201	0.379344	0.367477	0.394957	0.590819		0.411953	0.292516	0.519215	0.746082	0.329747	0.37404	0.456752	0.502781		0.5077	0.143933	0.0508881		0.454136	0.142242	0.0502901		0.466448		2.55003	2.69161
	0.520734	0.347641	0.703336	0.46526	0.611777	0.483955	0.750646	0.439054			0.540473	0.605577	0.677625	0.673216	0.628909	0.715965	0.670075	0.708113		0.61739	0.368681	0.462611	0.595236	0.391006	0.393245	0.431621	0.392964		0.391169	0.302738	0.432511	0.724334	0.333668	0.488342	0.521576	0.435733		0.456594	0.096975	0.0342858		0.453759	0.131437	0.0464699		0.961533		3.16742	3.0603
	0.551499	0.386362	0.66708	0.592886	0.664752	0.444727	0.666371	0.568195			0.552159	0.55493	0.598879	0.637235	0.615579	0.71566	0.707099	0.663769		0.589759	0.415543	0.431611	0.456449	0.504342	0.395579	0.460417	0.406616		0.268856	0.309227	0.419441	0.70451	0.303007	0.359813	0.478257	0.449088		0.45754	0.0638639	0.0225793		0.411525	0.139917	0.049468		0.411667		3.75718	3.47584
	0.428402	0.592841	0.761519	0.748518	0.669959	0.593973	0.653092	0.610295			0.545508	0.608553	0.559056	0.516358	0.621762	0.73462	0.734594	0.817789		0.447435	0.419016	0.447187	0.518263	0.6319	0.40143	0.590324	0.416023		0.280734	0.328276	0.414763	0.561415	0.421287	0.3216	0.546683	0.639839		0.483947	0.086773	0.0306789		0.439325	0.130334	0.04608		0.433685		4.20461	3.89485
	0.686538	0.605412	0.769737	0.834127	0.69448	0.696262	0.737577	0.678861			0.598046	0.611352	0.625249	0.725739	0.634068	0.741546	0.709607	0.824765		0.39725	0.544882	0.44112	0.603663	0.508939	0.384947	0.635529	0.41319		0.284874	0.380502	0.429841	0.396076	0.447454	0.307329	0.45409	0.563596		0.49119	0.0966474	0.03417		0.407971	0.088286	0.0312138		0.0937448		4.60186	4.43974
	0.711205	0.633358	0.780072	0.798235	0.654186	0.705833	0.780934	0.723658			0.60361	0.610101	0.556665	0.682936	0.603033	0.725844	0.675733	0.831127		0.385891	0.367581	0.568679	0.463559	0.376425	0.414146	0.502543	0.540842		0.280492	0.28115	0.586288	0.411072	0.285512	0.311037	0.458264	0.482579		0.452458	0.0782257	0.027657		0.387049	0.115343	0.0407798		0.205597		4.98775	4.80732
	0.707193	0.612078	0.750752	0.773099	0.667107	0.676853	0.754134	0.756212			0.545087	0.631857	0.550833	0.67939	0.580392	0.6957	0.682402	0.797854		0.415675	0.392516	0.463694	0.422333	0.377462	0.457531	0.427438	0.426479		0.305125	0.313764	0.484522	0.388436	0.274243	0.319375	0.531802	0.431161		0.422891	0.0291233	0.0102967		0.381053	0.0937334	0.0331397		0.247952		5.40343	5.19983
	0.725362	0.562886	0.71863	0.803858	0.620333	0.687732	0.769092	0.771318			0.56657	0.599987	0.611993	0.692733	0.528343	0.655888	0.670626	0.753519		0.512788	0.523138	0.439895	0.482154	0.403066	0.552926	0.444967	0.422039		0.283897	0.326817	0.414398	0.496168	0.274249	0.347737	0.500227	0.549832		0.472622	0.0533683	0.0188685		0.399166	0.106453	0.0376368		0.102934		5.91622	5.72297
	0.759464	0.572971	0.736117	0.824816	0.608926	0.724678	0.786866	0.746738			0.526143	0.613023	0.55732	0.739975	0.552583	0.666228	0.628641	0.785749		0.34874	0.375672	0.441435	0.513564	0.374627	0.378014	0.451801	0.397539		0.287976	0.303002	0.399161	0.743634	0.280186	0.305016	0.497878	0.533911		0.410174	0.054539	0.0192824		0.418845	0.163921	0.0579549		0.889126		6.26496	6.09864
	0.728086	0.579722	0.725219	0.835238	0.619256	0.719129	0.768639	0.761998			0.494215	0.601949	0.636347	0.656088	0.573676	0.691542	0.609621	0.79303		0.389033	0.352412	0.423728	0.420716	0.360949	0.329876	0.491671	0.381242		0.281825	0.355111	0.386373	0.737295	0.272901	0.301053	0.518958	0.383086		0.393703	0.0510709	0.0180563		0.404575	0.155907	0.0551213		0.854011		6.65399	6.45106
	0.711325	0.574433	0.654422	0.782392	0.642661	0.785911	0.757816	0.804199			0.525854	0.607923	0.581081	0.751113	0.456762	0.657093	0.689635	0.813298		0.359802	0.359171	0.411628	0.439617	0.396107	0.371111	0.622764	0.392843		0.367387	0.423979	0.445574	0.672132	0.296567	0.304636	0.486024	0.425732		0.41913	0.0866723	0.0306433		0.427754	0.119202	0.0421443		0.870919		7.01379	6.81023
	0.716078	0.612711	0.666193	0.82882	0.657661	0.794461	0.716116	0.785626			0.524227	0.609634	0.644396	0.675074	0.462774	0.660268	0.632458	0.741443		0.428797	0.331095	0.433872	0.532802	0.45164	0.37288	0.472387	0.39684		0.299456	0.268093	0.420914	0.631736	0.388789	0.289016	0.388817	0.431765		0.427539	0.0620432	0.0219356		0.389823	0.116126	0.0410566		0.431357		7.44259	7.14132
	0.736275	0.579654	0.532929	0.634583	0.620178	0.790084	0.717491	0.726373			0.523276	0.595705	0.597416	0.6369	0.576681	0.639589	0.61853	0.74497		0.369972	0.414787	0.407575	0.456215	0.482415	0.33278	0.387791	0.398054		0.281192	0.276608	0.370466	0.347854	0.266596	0.517979	0.372052	0.447791		0.406199	0.0470472	0.0166337		0.360068	0.0886052	0.0313267		0.214394		7.81256	7.55611
	0.738032	0.595377	0.433958	0.385663	0.575281	0.789525	0.489182	0.800961			0.497785	0.552886	0.567453	0.470678	0.610918	0.597073	0.621591	0.756981		0.387522	0.441711	0.546436	0.449888	0.364935	0.452076	0.477155	0.496966		0.269907	0.262943	0.381251	0.366946	0.270298	0.372174	0.37844	0.422989		0.452086	0.0578431	0.0204506		0.340618	0.0627169	0.0221738		0.0023995		8.20008	7.99782
	0.723445	0.587417	0.507642	0.410903	0.685025	0.816652	0.479258	0.761499			0.493731	0.625026	0.547226	0.578515	0.608169	0.484386	0.605966	0.740502		0.345629	0.333417	0.680879	0.411652	0.317501	0.512983	0.39189	0.466019		0.27672	0.326303	0.434093	0.3786	0.256427	0.282229	0.367681	0.417598		0.432496	0.120692	0.042671		0.342456	0.067185	0.0237535		0.0864968		8.54571	8.33124
	0.691804	0.630414	0.60752	0.376466	0.489233	0.789103	0.483778	0.707526			0.322412	0.457169	0.360878	0.409942	0.537968	0.610692	0.64092	0.651275		0.408706	0.36406	0.668944	0.581389	0.347901	0.321879	0.495198	0.377414		0.380799	0.287051	0.455638	0.592298	0.3802	0.287507	0.363171	0.431729		0.445686	0.12438	0.0439748		0.397299	0.0989601	0.0349877		0.403714		8.95442	8.6953
	0.691667	0.544188	0.519289	0.463467	0.470431	0.780456	0.486054	0.694329			0.327079	0.403794	0.380129	0.462815	0.450917	0.692642	0.602973	0.414814		0.579443	0.393243	0.601694	0.525845	0.472943	0.356275	0.438996	0.393676		0.255488	0.265267	0.354378	0.626459	0.391934	0.281978	0.399428	0.607994		0.470264	0.0910727	0.032199		0.397866	0.1462	0.0516896		0.254276		9.53386	9.08854
	0.614918	0.584009	0.510499	0.377895	0.563228	0.745564	0.491051	0.514673			0.345503	0.458295	0.564277	0.529978	0.481736	0.683989	0.592856	0.44997		0.402088	0.536718	0.447272	0.413502	0.38867	0.372906	0.56296	0.522152		0.282408	0.336086	0.377326	0.663916	0.241527	0.297841	0.387373	0.594588		0.455784	0.0742182	0.0262401		0.397633	0.151944	0.0537202		0.34724		9.93595	9.62526
	0.469345	0.575034	0.541747	0.622557	0.668803	0.748957	0.563043	0.433011			0.463055	0.420355	0.439763	0.57855	0.443934	0.536674	0.588352	0.41106		0.50276	0.350823	0.44607	0.436717	0.360905	0.387201	0.541061	0.523991		0.408353	0.315599	0.362381	0.722279	0.2722	0.537927	0.448695	0.447898		0.443691	0.0738158	0.0260978		0.439416	0.141454	0.0500115		0.940672		10.4387	9.97608
	0.383312	0.592348	0.641229	0.665237	0.65467	0.743938	0.72387	0.568021			0.549357	0.324369	0.402303	0.671933	0.437207	0.642992	0.554038	0.633463		0.466265	0.502878	0.470592	0.587382	0.384547	0.490347	0.509104	0.353164		0.495941	0.276621	0.372502	0.6182	0.363618	0.369878	0.542388	0.481613		0.470535	0.0734533	0.0259697		0.440095	0.112821	0.0398882		0.532807		10.905	10.479
	0.544732	0.58976	0.654107	0.690524	0.579383	0.749561	0.652461	0.626056			0.548414	0.428053	0.659864	0.460544	0.442564	0.638433	0.599065	0.714399		0.493271	0.56684	0.695843	0.442592	0.568555	0.374829	0.571087	0.395183		0.535676	0.38605	0.549203	0.340864	0.262447	0.306012	0.468629	0.469506		0.513525	0.107642	0.0380571		0.414798	0.106841	0.037774		0.0868792		0.493271	0.56684
	0.656143	0.638323	0.475162	0.724031	0.666103	0.777289	0.763747	0.746991			0.553703	0.620826	0.732446	0.601001	0.494592	0.68176	0.55532	0.542285		0.469385	0.405747	0.608468	0.549368	0.49542	0.583952	0.529039	0.558216		0.56121	0.328403	0.476021	0.574376	0.383685	0.498378	0.394454	0.492713		0.52495	0.0658408	0.0232782		0.463655	0.0873878	0.0308962		0.135404		0.962657	0.972587
	0.636557	0.510682	0.503245	0.711975	0.651112	0.753185	0.747301	0.74325			0.512752	0.599324	0.692278	0.698555	0.547238	0.694353	0.648453	0.415825		0.525942	0.55363	0.647744	0.497154	0.427978	0.412206	0.672164	0.725902		0.463537	0.352587	0.5617	0.768209	0.451969	0.426942	0.510404	0.620231		0.55784	0.11476	0.0405737		0.519447	0.129827	0.0459008		0.540948		1.4886	1.52622
	0.570186	0.305946	0.615648	0.674052	0.687656	0.782959	0.707637	0.708174			0.510105	0.589543	0.69713	0.665008	0.59496	0.677547	0.66257	0.427431		0.468591	0.673976	0.701391	0.553213	0.592442	0.535804	0.689154	0.742604		0.55649	0.497398	0.499031	0.669944	0.479718	0.555063	0.470018	0.616278		0.619647	0.096054	0.0339602		0.542992	0.0708678	0.0250555		0.0907878		1.95719	2.20019
	0.403885	0.446839	0.709283	0.488119	0.671572	0.773401	0.767919	0.734761			0.510769	0.545745	0.713522	0.635512	0.489176	0.49736	0.633117	0.689937		0.607399	0.767068	0.618983	0.562573	0.616512	0.667508	0.683447	0.718309		0.587225	0.32512	0.638864	0.630333	0.519055	0.57695	0.517057	0.67273		0.655225	0.0666761	0.0235736		0.558417	0.109265	0.0386309		0.0505276		2.56459	2.96726
	0.301084	0.389214	0.690918	0.360601	0.545801	0.763525	0.713176	0.644415			0.523311	0.538845	0.626173	0.511578	0.520873	0.429397	0.621792	0.691264		0.582995	0.676333	0.657606	0.638287	0.610309	0.596962	0.664281	0.710079		0.507442	0.512591	0.621877	0.667347	0.513986	0.555111	0.425171	0.649633		0.642107	0.0432295	0.0152839		0.556645	0.0833462	0.0294673		0.0220428		3.14758	3.64359
	0.290204	0.347134	0.630316	0.609405	0.563898	0.809111	0.693413	0.658961			0.509556	0.548831	0.575975	0.384092	0.548154	0.439913	0.619507	0.686096		0.552816	0.717883	0.488911	0.572357	0.649702	0.597294	0.655466	0.682975		0.431931	0.451881	0.650493	0.644292	0.505762	0.564092	0.385346	0.658313		0.614675	0.0755395	0.0267073		0.536514	0.108299	0.0382895		0.116259		3.7004	4.36148
	0.329741	0.479642	0.42627	0.413881	0.444665	0.806036	0.665026	0.506289			0.550783	0.592628	0.578703	0.639918	0.628096	0.660925	0.614977	0.66984		0.558479	0.694455	0.668989	0.540943	0.55104	0.574021	0.635362	0.717207		0.596311	0.34231	0.51412	0.747522	0.49431	0.563978	0.482163	0.625139		0.617562	0.070189	0.0248156		0.545732	0.118912	0.0420419		0.163315		4.25888	5.05593
	0.340198	0.490414	0.405063	0.653941	0.460608	0.777918	0.602042	0.472605			0.511529	0.366958	0.350415	0.673232	0.515621	0.677753	0.502888	0.579102		0.66441	0.573018	0.593147	0.523836	0.562617	0.666028	0.647815	0.720072		0.563947	0.460534	0.668294	0.790681	0.49498	0.556847	0.463474	0.466382		0.618868	0.0658323	0.0232752		0.558142	0.117802	0.0416495		0.223836		4.92329	5.62895
	0.411953	0.292516	0.397461	0.653787	0.519215	0.746082	0.535551	0.742201			0.329747	0.37404	0.379344	0.367477	0.456752	0.502781	0.394957	0.590819		0.64027	0.673682	0.637025	0.504139	0.56259	0.62721	0.621321	0.689246		0.510731	0.563766	0.688197	0.731311	0.518772	0.557611	0.350731	0.413694		0.619435	0.0599387	0.0211915		0.541852	0.126769	0.0448197		0.139922		5.56356	6.30263
	0.391169	0.302738	0.61739	0.368681	0.432511	0.724334	0.462611	0.595236			0.333668	0.488342	0.391006	0.393245	0.521576	0.435733	0.431621	0.392964		0.720082	0.668149	0.608433	0.586188	0.52519	0.606935	0.724379	0.711568		0.662104	0.559539	0.659484	0.740985	0.494716	0.547894	0.370964	0.627139		0.643865	0.0731871	0.0258756		0.582853	0.115605	0.0408724		0.227831		6.28364	6.97078
	0.268856	0.309227	0.589759	0.415543	0.419441	0.70451	0.431611	0.456449			0.303007	0.359813	0.504342	0.395579	0.478257	0.449088	0.460417	0.406616		0.730695	0.715489	0.718221	0.637843	0.539671	0.624843	0.593459	0.725317		0.658952	0.309673	0.676866	0.714606	0.490404	0.528435	0.565979	0.619499		0.660692	0.072074	0.025482		0.570552	0.130132	0.0460087		0.108593		7.01433	7.68627
	0.280734	0.328276	0.447435	0.419016	0.414763	0.561415	0.447187	0.518263			0.421287	0.3216	0.6319	0.40143	0.546683	0.639839	0.590324	0.416023		0.721876	0.640908	0.729034	0.67262	0.504917	0.585189	0.541358	0.677608		0.47944	0.370951	0.691644	0.72898	0.402703	0.467823	0.483819	0.649947		0.634189	0.0826539	0.0292226		0.534413	0.136282	0.0481831		0.0983935		7.73621	8.32718
	0.284874	0.380502	0.39725	0.544882	0.429841	0.396076	0.44112	0.603663			0.447454	0.307329	0.508939	0.384947	0.45409	0.563596	0.635529	0.41319		0.732273	0.683125	0.726717	0.626008	0.325268	0.568796	0.379251	0.623909		0.527574	0.601399	0.667048	0.752998	0.310201	0.330552	0.515438	0.649096		0.583168	0.153356	0.0542195		0.544288	0.157873	0.0558166		0.625085		8.46848	9.0103
	0.280492	0.28115	0.385891	0.367581	0.586288	0.411072	0.568679	0.463559			0.285512	0.311037	0.376425	0.414146	0.458264	0.482579	0.502543	0.540842		0.676591	0.374996	0.672574	0.611791	0.349171	0.580536	0.419014	0.699908		0.69072	0.590002	0.656403	0.729704	0.356413	0.465206	0.527206	0.679612		0.548073	0.144597	0.0511229		0.586908	0.128788	0.0455335		0.579516		9.14507	9.3853
	0.305125	0.313764	0.415675	0.392516	0.484522	0.388436	0.463694	0.422333			0.274243	0.319375	0.377462	0.457531	0.531802	0.431161	0.427438	0.426479		0.706848	0.411944	0.656518	0.677649	0.328677	0.380746	0.496422	0.643681		0.642884	0.575219	0.633059	0.730048	0.283558	0.414046	0.360601	0.48439		0.537811	0.150897	0.0533503		0.515476	0.15524	0.0548855		0.77472		9.85192	9.79724
	0.283897	0.326817	0.512788	0.523138	0.414398	0.496168	0.439895	0.482154			0.274249	0.347737	0.403066	0.552926	0.500227	0.549832	0.444967	0.422039		0.703485	0.391703	0.731298	0.694508	0.452046	0.357738	0.512755	0.675306		0.680155	0.500104	0.619982	0.682855	0.268791	0.312287	0.363964	0.446668		0.564855	0.153181	0.0541575		0.484351	0.164044	0.0579982		0.327552		10.5554	10.1889
	0.287976	0.303002	0.34874	0.375672	0.399161	0.743634	0.441435	0.513564			0.280186	0.305016	0.374627	0.378014	0.497878	0.533911	0.451801	0.397539		0.642391	0.618602	0.606566	0.674012	0.602317	0.370487	0.378125	0.459236		0.640559	0.400132	0.607121	0.680377	0.34656	0.302767	0.368647	0.424041		0.543967	0.122049	0.0431507		0.471275	0.147652	0.0522029		0.301296		11.1978	10.8075
	0.281825	0.355111	0.389033	0.352412	0.386373	0.737295	0.423728	0.420716			0.272901	0.301053	0.360949	0.329876	0.518958	0.383086	0.491671	0.381242		0.64718	0.689763	0.720793	0.677129	0.346664	0.535399	0.405801	0.374669		0.592027	0.268895	0.592449	0.361884	0.550238	0.31703	0.436335	0.452769		0.549675	0.154643	0.0546746		0.446453	0.124699	0.0440879		0.163772		11.845	11.4973
	0.367387	0.423979	0.359802	0.359171	0.445574	0.672132	0.411628	0.439617			0.296567	0.304636	0.396107	0.371111	0.486024	0.425732	0.622764	0.392843		0.563222	0.684399	0.5808	0.74363	0.34352	0.487892	0.527601	0.41994		0.390396	0.319846	0.593281	0.410517	0.512445	0.518035	0.474921	0.582855		0.543875	0.131088	0.0463465		0.475287	0.0958161	0.0338761		0.252025		12.4082	12.1817
	0.299456	0.268093	0.428797	0.331095	0.420914	0.631736	0.433872	0.532802			0.388789	0.289016	0.45164	0.37288	0.388817	0.431765	0.472387	0.39684		0.384161	0.665708	0.76108	0.716847	0.518909	0.578428	0.501035	0.557206		0.374927	0.408077	0.580605	0.373124	0.354822	0.513974	0.466503	0.607442		0.585422	0.123907	0.0438077		0.459934	0.0984041	0.0347911		0.0415867		12.7924	12.8474
	0.281192	0.276608	0.369972	0.414787	0.370466	0.347854	0.407575	0.456215			0.266596	0.517979	0.482415	0.33278	0.372052	0.447791	0.387791	0.398054		0.33318	0.610255	0.772865	0.694741	0.55038	0.317428	0.426881	0.452395		0.375792	0.56914	0.49806	0.550987	0.273539	0.559657	0.495701	0.580785		0.519766	0.165927	0.058664		0.487958	0.108916	0.0385078		0.657295		13.1255	13.4577
	0.269907	0.262943	0.387522	0.441711	0.381251	0.366946	0.546436	0.449888			0.270298	0.372174	0.364935	0.452076	0.37844	0.422989	0.477155	0.496966		0.479042	0.409662	0.767869	0.652448	0.538451	0.437292	0.630111	0.403598		0.461902	0.445393	0.382681	0.71018	0.278835	0.524342	0.455921	0.612838		0.539809	0.132314	0.0467801		0.484011	0.133368	0.0471529		0.414992		13.6046	13.8673
	0.27672	0.326303	0.345629	0.333417	0.434093	0.3786	0.680879	0.411652			0.256427	0.282229	0.317501	0.512983	0.367681	0.417598	0.39189	0.466019		0.621518	0.456422	0.718349	0.684656	0.511713	0.39292	0.617216	0.531234		0.544422	0.24486	0.456844	0.580958	0.439261	0.512382	0.479106	0.608813		0.566753	0.112827	0.0398905		0.483331	0.113	0.0399515		0.161647		14.2261	14.3238
	0.380799	0.287051	0.408706	0.36406	0.455638	0.592298	0.668944	0.581389			0.3802	0.287507	0.347901	0.321879	0.363171	0.431729	0.495198	0.377414		0.389849	0.60397	0.731564	0.499103	0.466896	0.618158	0.673779	0.687364		0.464485	0.273904	0.579796	0.770084	0.566097	0.46668	0.525368	0.620827		0.583835	0.119941	0.0424055		0.533405	0.143172	0.050619		0.457724		0.389849	0.60397
	0.255488	0.265267	0.579443	0.393243	0.354378	0.626459	0.601694	0.525845			0.391934	0.281978	0.472943	0.356275	0.399428	0.607994	0.438996	0.393676		0.376349	0.433197	0.694673	0.502173	0.332077	0.530411	0.577369	0.62702		0.428288	0.470268	0.405357	0.756627	0.52714	0.49218	0.401209	0.552825		0.509159	0.124342	0.0439615		0.504237	0.11591	0.0409803		0.93589		0.766198	1.03717
	0.282408	0.336086	0.402088	0.536718	0.377326	0.663916	0.447272	0.413502			0.241527	0.297841	0.38867	0.372906	0.387373	0.594588	0.56296	0.522152		0.372228	0.374485	0.703997	0.667001	0.382398	0.575619	0.690517	0.517357		0.345848	0.556416	0.371905	0.792246	0.529085	0.484475	0.486716	0.593761		0.53545	0.145247	0.0513525		0.520057	0.13918	0.0492077		0.831769		1.13843	1.41165
	0.408353	0.315599	0.50276	0.350823	0.362381	0.722279	0.44607	0.436717			0.2722	0.537927	0.360905	0.387201	0.448695	0.447898	0.541061	0.523991		0.625742	0.569624	0.632648	0.710569	0.593527	0.450642	0.578893	0.396587		0.347078	0.332174	0.395041	0.784395	0.463067	0.292068	0.355709	0.510379		0.569779	0.101237	0.0357927		0.434989	0.158188	0.0559279		0.0618107		1.76417	1.98128
	0.495941	0.276621	0.466265	0.502878	0.372502	0.6182	0.470592	0.587382			0.363618	0.369878	0.384547	0.490347	0.542388	0.481613	0.509104	0.353164		0.373838	0.700685	0.733777	0.661608	0.487434	0.303931	0.472002	0.420905		0.561669	0.249858	0.371904	0.806776	0.257235	0.295195	0.339313	0.462289		0.519273	0.160192	0.0566363		0.41803	0.189459	0.066984		0.26775		2.13801	2.68196
	0.535676	0.38605	0.493271	0.56684	0.549203	0.340864	0.695843	0.442592			0.262447	0.306012	0.568555	0.374829	0.468629	0.469506	0.571087	0.395183		0.63554	0.585832	0.716413	0.52427	0.479122	0.32629	0.414187	0.427703		0.634469	0.264916	0.362237	0.74207	0.251433	0.29129	0.349775	0.429166		0.51367	0.128101	0.0452905		0.41567	0.180064	0.0636621		0.230257		2.77355	3.26779
	0.56121	0.328403	0.469385	0.405747	0.476021	0.574376	0.608468	0.549368			0.383685	0.498378	0.49542	0.583952	0.394454	0.492713	0.529039	0.558216		0.545274	0.493231	0.698952	0.470824	0.32038	0.361526	0.510978	0.409541		0.455564	0.413899	0.378499	0.704825	0.25297	0.287534	0.350908	0.37682		0.476338	0.118196	0.0417885		0.402627	0.138264	0.0488839		0.270942		3.31882	3.76102
	0.463537	0.352587	0.525942	0.55363	0.5617	0.768209	0.647744	0.497154			0.451969	0.426942	0.427978	0.412206	0.510404	0.620231	0.672164	0.725902		0.350138	0.375665	0.560384	0.458949	0.339941	0.358677	0.439526	0.58591		0.302327	0.25416	0.557732	0.702155	0.275611	0.275535	0.473423	0.445707		0.433649	0.0961086	0.0339795		0.410831	0.162345	0.0573977		0.73737		3.66896	4.13669
	0.55649	0.497398	0.468591	0.673976	0.499031	0.669944	0.701391	0.553213			0.479718	0.555063	0.592442	0.535804	0.470018	0.616278	0.689154	0.742604		0.403581	0.387029	0.697392	0.567981	0.346595	0.340151	0.376673	0.620141		0.326358	0.317915	0.505746	0.383648	0.490132	0.371426	0.415823	0.45699		0.467443	0.139331	0.049261		0.408505	0.0711846	0.0251675		0.304705		4.07254	4.52372
	0.587225	0.32512	0.607399	0.767068	0.638864	0.630333	0.618983	0.562573			0.519055	0.57695	0.616512	0.667508	0.517057	0.67273	0.683447	0.718309		0.501129	0.419765	0.601574	0.644985	0.318069	0.32408	0.364386	0.487895		0.381444	0.302628	0.358201	0.543053	0.402003	0.478986	0.37126	0.478755		0.457736	0.123097	0.0435215		0.414541	0.0789363	0.0279082		0.417487		4.57367	4.94348
	0.507442	0.512591	0.582995	0.676333	0.621877	0.667347	0.657606	0.638287			0.513986	0.555111	0.610309	0.596962	0.425171	0.649633	0.664281	0.710079		0.501615	0.659913	0.512163	0.494836	0.314329	0.446779	0.441148	0.351635		0.470344	0.252005	0.377592	0.666902	0.243035	0.395205	0.371033	0.421294		0.465302	0.106167	0.0375357		0.399676	0.133386	0.047159		0.29463		5.07528	5.6034
	0.431931	0.451881	0.552816	0.717883	0.650493	0.644292	0.488911	0.572357			0.505762	0.564092	0.649702	0.597294	0.385346	0.658313	0.655466	0.682975		0.38064	0.604327	0.522875	0.496826	0.340307	0.457205	0.375849	0.363029		0.343772	0.270835	0.379471	0.402749	0.257832	0.345217	0.412416	0.399437		0.442632	0.0932306	0.032962		0.351466	0.0595187	0.021043		0.0351989		5.45592	6.20772
	0.596311	0.34231	0.558479	0.694455	0.51412	0.747522	0.668989	0.540943			0.49431	0.563978	0.55104	0.574021	0.482163	0.625139	0.635362	0.717207		0.358855	0.43203	0.466564	0.45689	0.335037	0.334274	0.494542	0.378738		0.316815	0.385164	0.354842	0.389644	0.25197	0.321384	0.357143	0.468002		0.407116	0.0631451	0.0223252		0.35562	0.0633407	0.0223943		0.125706		5.81478	6.63975
	0.563947	0.460534	0.66441	0.573018	0.668294	0.790681	0.593147	0.523836			0.49498	0.556847	0.562617	0.666028	0.463474	0.466382	0.647815	0.720072		0.617769	0.355948	0.461013	0.639128	0.414639	0.313102	0.342014	0.382439		0.406508	0.382696	0.373433	0.581957	0.282163	0.309623	0.339896	0.403042		0.440757	0.124451	0.0440001		0.384915	0.0910343	0.0321855		0.323051		6.43255	6.9957
	0.510731	0.563766	0.64027	0.673682	0.688197	0.731311	0.637025	0.504139			0.518772	0.557611	0.56259	0.62721	0.350731	0.413694	0.621321	0.689246		0.515432	0.410054	0.554177	0.48636	0.449682	0.314347	0.345204	0.355245		0.446818	0.227113	0.351522	0.662663	0.262076	0.310692	0.358125	0.367295		0.428812	0.0868689	0.0307128		0.373288	0.13498	0.0477227		0.344492		6.94798	7.40575
	0.662104	0.559539	0.720082	0.668149	0.659484	0.740985	0.608433	0.586188			0.494716	0.547894	0.52519	0.606935	0.370964	0.627139	0.724379	0.711568		0.408003	0.436435	0.455254	0.418388	0.316792	0.324111	0.513837	0.435291		0.324092	0.257854	0.344708	0.374887	0.248449	0.298826	0.348953	0.38052		0.413514	0.0656927	0.0232259		0.322286	0.0500416	0.0176924		0.00745921		7.35598	7.84219
	0.658952	0.309673	0.730695	0.715489	0.676866	0.714606	0.718221	0.637843			0.490404	0.528435	0.539671	0.624843	0.565979	0.619499	0.593459	0.725317		0.383808	0.293854	0.558521	0.44089	0.363658	0.312747	0.382741	0.358473		0.311798	0.356159	0.464173	0.362291	0.256906	0.401262	0.466014	0.383033		0.386836	0.0827217	0.0292465		0.375204	0.0711604	0.025159		0.767458		7.73979	8.13604
	0.47944	0.370951	0.721876	0.640908	0.691644	0.72898	0.729034	0.67262			0.402703	0.467823	0.504917	0.585189	0.483819	0.649947	0.541358	0.677608		0.556318	0.329644	0.567052	0.424884	0.361833	0.321313	0.371034	0.355672		0.415552	0.260159	0.454291	0.520776	0.283355	0.278633	0.362582	0.357026		0.410969	0.0981259	0.0346927		0.366547	0.0925523	0.0327222		0.367394		8.29611	8.46569
	0.527574	0.601399	0.732273	0.683125	0.667048	0.752998	0.726717	0.626008			0.310201	0.330552	0.325268	0.568796	0.515438	0.649096	0.379251	0.623909		0.348007	0.368611	0.418051	0.504808	0.385871	0.393584	0.356802	0.327866		0.385659	0.255929	0.322443	0.659101	0.433321	0.269866	0.336551	0.560294		0.38795	0.0549644	0.0194329		0.402896	0.142332	0.0503218		0.785782		8.64412	8.8343
	0.69072	0.590002	0.676591	0.374996	0.656403	0.729704	0.672574	0.611791			0.356413	0.465206	0.349171	0.580536	0.527206	0.679612	0.419014	0.699908		0.423947	0.583595	0.400682	0.488856	0.33069	0.283218	0.46268	0.538623		0.316208	0.254465	0.331326	0.663613	0.284231	0.290847	0.336177	0.478441		0.439036	0.101117	0.0357503		0.369413	0.136522	0.0482679		0.2658		9.06806	9.41789
	0.642884	0.575219	0.706848	0.411944	0.633059	0.730048	0.656518	0.677649			0.283558	0.414046	0.328677	0.380746	0.360601	0.48439	0.496422	0.643681		0.367149	0.472896	0.496526	0.466811	0.303548	0.306326	0.37931	0.518652		0.302163	0.387548	0.291118	0.374729	0.248105	0.388261	0.33845	0.402797		0.413902	0.0855335	0.0302407		0.341646	0.0560433	0.0198143		0.0654591		9.43521	9.89079
	0.680155	0.500104	0.703485	0.391703	0.619982	0.682855	0.731298	0.694508			0.268791	0.312287	0.452046	0.357738	0.363964	0.446668	0.512755	0.675306		0.475934	0.342308	0.372523	0.422611	0.319937	0.470622	0.520605	0.364727		0.458861	0.320294	0.318428	0.36694	0.25837	0.330192	0.346723	0.362983		0.411158	0.0722613	0.0255482		0.345349	0.0570858	0.0201829		0.062802		9.91115	10.2331
	0.640559	0.400132	0.642391	0.618602	0.607121	0.680377	0.606566	0.674012			0.34656	0.302767	0.602317	0.370487	0.368647	0.424041	0.378125	0.459236		0.475546	0.367377	0.41574	0.416123	0.469326	0.469604	0.460776	0.434971		0.304341	0.23401	0.392204	0.497473	0.249388	0.289571	0.380254	0.52478		0.438683	0.0375609	0.0132798		0.359002	0.109321	0.0386508		0.0715343		10.3867	10.6005
	0.592027	0.268895	0.64718	0.689763	0.592449	0.361884	0.720793	0.677129			0.550238	0.31703	0.346664	0.535399	0.436335	0.452769	0.405801	0.374669		0.394597	0.466861	0.503992	0.432361	0.501019	0.456504	0.630456	0.415114		0.294228	0.277589	0.445711	0.69268	0.382429	0.417372	0.384615	0.555717		0.475113	0.0736413	0.0260361		0.431293	0.136896	0.0484002		0.438573		10.7813	11.0673
	0.390396	0.319846	0.563222	0.684399	0.593281	0.410517	0.5808	0.74363			0.512445	0.518035	0.34352	0.487892	0.474921	0.582855	0.527601	0.41994		0.468034	0.404653	0.73959	0.597229	0.30004	0.254239	0.466699	0.475127		0.461755	0.266662	0.287427	0.346093	0.268379	0.29215	0.392205	0.420705		0.463201	0.155033	0.0548124		0.341922	0.0752445	0.026603		0.0664194		0.468034	0.404653
	0.374927	0.408077	0.384161	0.665708	0.580605	0.373124	0.76108	0.716847			0.354822	0.513974	0.518909	0.578428	0.466503	0.607442	0.501035	0.557206		0.378261	0.382541	0.647459	0.476241	0.366689	0.418015	0.584347	0.431483		0.395603	0.474428	0.356625	0.4085	0.347489	0.442842	0.407737	0.426973		0.46063	0.103391	0.0365542		0.407525	0.0421557	0.0149043		0.199932		0.846296	0.787194
	0.375792	0.56914	0.33318	0.610255	0.49806	0.550987	0.772865	0.694741			0.273539	0.559657	0.55038	0.317428	0.495701	0.580785	0.426881	0.452395		0.38169	0.449772	0.688273	0.611549	0.564208	0.584687	0.640264	0.64528		0.305611	0.280052	0.550096	0.398928	0.514962	0.483878	0.473141	0.655177		0.570715	0.104526	0.0369554		0.457731	0.125289	0.0442963		0.0703931		1.22799	1.23697
	0.461902	0.445393	0.479042	0.409662	0.382681	0.71018	0.767869	0.652448			0.278835	0.524342	0.538451	0.437292	0.455921	0.612838	0.630111	0.403598		0.613191	0.548636	0.688794	0.501188	0.501186	0.645528	0.690266	0.718675		0.335178	0.273061	0.669633	0.656704	0.513054	0.502991	0.402219	0.654487		0.613433	0.0870842	0.0307889		0.500916	0.153808	0.0543795		0.0933514		1.84118	1.7856
	0.544422	0.24486	0.621518	0.456422	0.456844	0.580958	0.718349	0.684656			0.439261	0.512382	0.511713	0.39292	0.479106	0.608813	0.617216	0.531234		0.359937	0.467984	0.720919	0.475145	0.616487	0.647513	0.722788	0.714078		0.575065	0.298936	0.689328	0.735274	0.508895	0.523065	0.47228	0.634719		0.590606	0.138967	0.0491322		0.554695	0.137766	0.0487077		0.611822		2.20111	2.25359
	0.464485	0.273904	0.389849	0.60397	0.579796	0.770084	0.731564	0.499103			0.566097	0.46668	0.466896	0.618158	0.525368	0.620827	0.673779	0.687364		0.428249	0.607588	0.718162	0.584594	0.561652	0.699737	0.707722	0.731965		0.654056	0.278816	0.699647	0.710003	0.536442	0.561151	0.465769	0.659443		0.629959	0.104889	0.0370839		0.570666	0.145567	0.0514657		0.365781		2.62936	2.86118
	0.428288	0.470268	0.376349	0.433197	0.405357	0.756627	0.694673	0.502173			0.52714	0.49218	0.332077	0.530411	0.401209	0.552825	0.577369	0.62702		0.71991	0.607568	0.769845	0.489404	0.603467	0.628475	0.729234	0.683747		0.671366	0.483022	0.707956	0.659415	0.509064	0.593875	0.348144	0.618334		0.653956	0.0900492	0.0318372		0.573897	0.119872	0.0423812		0.153193		3.34927	3.46874
	0.345848	0.556416	0.372228	0.374485	0.371905	0.792246	0.703997	0.667001			0.529085	0.484475	0.382398	0.575619	0.486716	0.593761	0.690517	0.517357		0.782752	0.707601	0.825031	0.536938	0.574467	0.708475	0.753768	0.704918		0.728217	0.494481	0.723516	0.434534	0.547668	0.572225	0.366981	0.668693		0.699244	0.0984658	0.0348129		0.567039	0.133119	0.0470647		0.0404136		4.13203	4.17634
	0.347078	0.332174	0.625742	0.569624	0.395041	0.784395	0.632648	0.710569			0.463067	0.292068	0.593527	0.450642	0.355709	0.510379	0.578893	0.396587		0.791039	0.752179	0.831038	0.652712	0.609286	0.642522	0.694982	0.706127		0.787294	0.522303	0.718973	0.733851	0.546369	0.578408	0.383743	0.619132		0.709986	0.0767327	0.0271291		0.611259	0.132368	0.046799		0.0893924		4.92306	4.92852
	0.561669	0.249858	0.373838	0.700685	0.371904	0.806776	0.733777	0.661608			0.257235	0.295195	0.487434	0.303931	0.339313	0.462289	0.472002	0.420905		0.73999	0.730363	0.690026	0.696454	0.569035	0.649531	0.731394	0.700735		0.760493	0.536543	0.750741	0.739543	0.546537	0.576174	0.530031	0.414529		0.688441	0.0563778	0.0199326		0.606824	0.127799	0.0451838		0.120639		5.66305	5.65889
	0.634469	0.264916	0.63554	0.585832	0.362237	0.74207	0.716413	0.52427			0.251433	0.29129	0.479122	0.32629	0.349775	0.429166	0.414187	0.427703		0.73676	0.782937	0.821238	0.755764	0.647484	0.679974	0.717555	0.701439		0.774806	0.541078	0.742307	0.797212	0.540799	0.528542	0.48983	0.428582		0.730394	0.0562101	0.0198733		0.605394	0.142965	0.0505456		0.037244		6.39981	6.44182
	0.455564	0.413899	0.545274	0.493231	0.378499	0.704825	0.698952	0.470824			0.25297	0.287534	0.32038	0.361526	0.350908	0.37682	0.510978	0.409541		0.745633	0.788167	0.818757	0.749684	0.63034	0.62526	0.758271	0.60607		0.753994	0.527902	0.682137	0.787164	0.534099	0.563308	0.34179	0.654238		0.715273	0.0821309	0.0290376		0.605579	0.144293	0.0510153		0.082731		7.14545	7.22999
	0.302327	0.25416	0.350138	0.375665	0.557732	0.702155	0.560384	0.458949			0.275611	0.275535	0.339941	0.358677	0.473423	0.445707	0.439526	0.58591		0.710795	0.784806	0.84458	0.791366	0.631073	0.521374	0.63633	0.4154		0.792206	0.584295	0.703948	0.803365	0.48078	0.530796	0.407229	0.686514		0.666966	0.14616	0.0516752		0.623642	0.145665	0.0515005		0.562096		7.85624	8.0148
	0.326358	0.317915	0.403581	0.387029	0.505746	0.383648	0.697392	0.567981			0.490132	0.371426	0.346595	0.340151	0.415823	0.45699	0.376673	0.620141		0.732001	0.766028	0.874125	0.755281	0.603926	0.304636	0.720527	0.587026		0.779902	0.553571	0.684992	0.673636	0.52811	0.526267	0.503835	0.644441		0.667944	0.172902	0.0611301		0.611844	0.0984679	0.0348137		0.438505		8.58824	8.78082
	0.381444	0.302628	0.501129	0.419765	0.358201	0.543053	0.601574	0.644985			0.402003	0.478986	0.318069	0.32408	0.37126	0.478755	0.364386	0.487895		0.737565	0.796546	0.842232	0.753213	0.59427	0.366098	0.652731	0.391962		0.780635	0.602622	0.629941	0.775568	0.516305	0.539632	0.360003	0.551278		0.641827	0.179886	0.0635992		0.594498	0.138737	0.049051		0.565062		9.32581	9.57737
	0.470344	0.252005	0.501615	0.659913	0.377592	0.666902	0.512163	0.494836			0.243035	0.395205	0.314329	0.446779	0.371033	0.421294	0.441148	0.351635		0.699005	0.796924	0.866557	0.745557	0.544195	0.511195	0.56857	0.569482		0.769863	0.595889	0.457206	0.704498	0.408282	0.525753	0.344016	0.414121		0.662686	0.132182	0.0467333		0.527454	0.151386	0.053523		0.0777774		10.0248	10.3743
	0.343772	0.270835	0.38064	0.604327	0.379471	0.402749	0.522875	0.496826			0.257832	0.345217	0.340307	0.457205	0.412416	0.399437	0.375849	0.363029		0.656471	0.800898	0.879974	0.683439	0.359173	0.432698	0.443223	0.550623		0.809626	0.588547	0.592925	0.587539	0.262193	0.571305	0.367497	0.491921		0.600812	0.185894	0.0657234		0.533944	0.164772	0.0582555		0.459065		10.6813	11.1752
	0.316815	0.385164	0.358855	0.43203	0.354842	0.389644	0.466564	0.45689			0.25197	0.321384	0.335037	0.334274	0.357143	0.468002	0.494542	0.378738		0.459467	0.798513	0.849969	0.755549	0.395821	0.40457	0.443682	0.429288		0.738476	0.547889	0.394041	0.575555	0.268108	0.487082	0.437048	0.639064		0.567107	0.196629	0.0695189		0.510908	0.147547	0.0521657		0.528345		11.1408	11.9737
	0.406508	0.382696	0.617769	0.355948	0.373433	0.581957	0.461013	0.639128			0.282163	0.309623	0.414639	0.313102	0.339896	0.403042	0.342014	0.382439		0.434667	0.76845	0.868517	0.730819	0.531788	0.525743	0.422513	0.6108		0.787661	0.582966	0.44448	0.746405	0.295923	0.281194	0.491054	0.715853		0.611662	0.162842	0.0575734		0.543192	0.198099	0.0700385		0.462645		11.5754	12.7422
	0.446818	0.227113	0.515432	0.410054	0.351522	0.662663	0.554177	0.48636			0.262076	0.310692	0.449682	0.314347	0.358125	0.367295	0.345204	0.355245		0.391805	0.702894	0.840894	0.699719	0.381788	0.711407	0.457954	0.691327		0.743562	0.478956	0.703016	0.719851	0.38143	0.30568	0.351786	0.705285		0.609723	0.173079	0.0611928		0.548696	0.187568	0.0663155		0.509856		11.9672	13.445
	0.324092	0.257854	0.408003	0.436435	0.344708	0.374887	0.455254	0.418388			0.248449	0.298826	0.316792	0.324111	0.348953	0.38052	0.513837	0.435291		0.562187	0.664934	0.86252	0.68841	0.622229	0.642492	0.504303	0.693357		0.745948	0.30309	0.748344	0.678498	0.448904	0.314732	0.379569	0.688677		0.655054	0.105766	0.0373939		0.53847	0.195667	0.0691786		0.160357		12.5294	14.11
	0.311798	0.356159	0.383808	0.293854	0.464173	0.362291	0.558521	0.44089			0.256906	0.401262	0.363658	0.312747	0.466014	0.383033	0.382741	0.358473		0.713123	0.512045	0.846917	0.715326	0.63565	0.655945	0.680613	0.693599		0.727901	0.368328	0.722648	0.343331	0.574687	0.495682	0.549145	0.661151		0.681652	0.0934455	0.033038		0.555359	0.147773	0.0522457		0.0603419		13.2425	14.622
	0.415552	0.260159	0.556318	0.329644	0.454291	0.520776	0.567052	0.424884			0.283355	0.278633	0.361833	0.321313	0.362582	0.357026	0.371034	0.355672		0.681862	0.573504	0.843921	0.67019	0.60855	0.609588	0.660724	0.713705		0.657445	0.391727	0.678214	0.334849	0.527245	0.565942	0.466991	0.680358		0.670255	0.0837701	0.0296172		0.537846	0.132448	0.0468275		0.0314817		13.9244	15.1955
	0.385659	0.255929	0.348007	0.368611	0.322443	0.659101	0.418051	0.504808			0.433321	0.269866	0.385871	0.393584	0.336551	0.560294	0.356802	0.327866		0.590475	0.335089	0.825111	0.628044	0.597213	0.645977	0.638699	0.709155		0.373483	0.302518	0.680775	0.372053	0.544493	0.546019	0.536269	0.64399		0.621221	0.138183	0.0488551		0.49995	0.136383	0.0482186		0.0990648		14.5149	15.5306
	0.316208	0.254465	0.423947	0.583595	0.331326	0.663613	0.400682	0.488856			0.284231	0.290847	0.33069	0.283218	0.336177	0.478441	0.46268	0.538623		0.607811	0.414472	0.816352	0.476049	0.547221	0.54559	0.552035	0.746885		0.427767	0.50344	0.631615	0.492291	0.510531	0.521223	0.377622	0.565486		0.588302	0.133727	0.0472797		0.503747	0.077759	0.027492		0.144397		0.607811	0.414472
	0.302163	0.387548	0.367149	0.472896	0.291118	0.374729	0.496526	0.466811			0.248105	0.388261	0.303548	0.306326	0.33845	0.402797	0.37931	0.518652		0.647173	0.446807	0.830836	0.457975	0.570207	0.492652	0.474283	0.690605		0.39762	0.52235	0.621592	0.458195	0.525007	0.515123	0.34804	0.581138		0.576317	0.136846	0.0483824		0.496133	0.0909656	0.0321612		0.18917		1.25498	0.86128
	0.458861	0.320294	0.475934	0.342308	0.318428	0.36694	0.372523	0.422611			0.25837	0.330192	0.319937	0.470622	0.346723	0.362983	0.520605	0.364727		0.502129	0.672306	0.847127	0.487975	0.625387	0.3236	0.62088	0.60749		0.355263	0.351996	0.424892	0.754166	0.612147	0.551651	0.35488	0.444954		0.585862	0.153233	0.0541761		0.481244	0.146197	0.0516886		0.184113		1.75711	1.53359
	0.304341	0.23401	0.475546	0.367377	0.392204	0.497473	0.41574	0.416123			0.249388	0.289571	0.469326	0.469604	0.380254	0.52478	0.460776	0.434971		0.411708	0.612141	0.852017	0.601465	0.619125	0.356224	0.472993	0.422062		0.366119	0.277487	0.408969	0.654496	0.511275	0.352408	0.371035	0.477423		0.543467	0.160861	0.0568729		0.427401	0.1174	0.0415073		0.12151		2.16882	2.14573
	0.294228	0.277589	0.394597	0.466861	0.445711	0.69268	0.503992	0.432361			0.382429	0.417372	0.501019	0.456504	0.384615	0.555717	0.630456	0.415114		0.408988	0.503311	0.815318	0.633775	0.402454	0.350488	0.506791	0.379142		0.350258	0.31304	0.420594	0.672595	0.288106	0.325857	0.459732	0.437643		0.500034	0.156815	0.0554425		0.408478	0.123748	0.0437517		0.215823		2.57781	2.64904
	0.461755	0.266662	0.468034	0.404653	0.287427	0.346093	0.73959	0.597229			0.268379	0.29215	0.30004	0.254239	0.392205	0.420705	0.466699	0.475127		0.412471	0.325502	0.765987	0.491381	0.387836	0.36294	0.498887	0.42364		0.522402	0.336423	0.437346	0.677955	0.270863	0.433457	0.478595	0.372797		0.45858	0.137533	0.0486253		0.44123	0.124666	0.0440762		0.795343		2.99028	2.97454
	0.395603	0.474428	0.378261	0.382541	0.356625	0.4085	0.647459	0.476241			0.347489	0.442842	0.366689	0.418015	0.407737	0.426973	0.584347	0.431483		0.405892	0.386885	0.800672	0.486407	0.472993	0.353589	0.365495	0.478598		0.511752	0.350152	0.516596	0.594966	0.262659	0.45002	0.404628	0.449006		0.468816	0.144012	0.0509158		0.442472	0.104154	0.036824		0.681396		3.39617	3.36142
	0.305611	0.280052	0.38169	0.449772	0.550096	0.398928	0.688273	0.611549			0.514962	0.483878	0.564208	0.584687	0.473141	0.655177	0.640264	0.64528		0.539362	0.573846	0.628021	0.623727	0.60243	0.477549	0.447071	0.430213		0.317867	0.265288	0.411963	0.54515	0.296433	0.300299	0.373554	0.520993		0.540277	0.0796328	0.0281545		0.378943	0.10594	0.0374555		0.00395857		3.93553	3.93527
	0.335178	0.273061	0.613191	0.548636	0.669633	0.656704	0.688794	0.501188			0.513054	0.502991	0.501186	0.645528	0.402219	0.654487	0.690266	0.718675		0.574721	0.578918	0.529993	0.534775	0.530153	0.548756	0.468481	0.388611		0.338518	0.3795	0.387841	0.312077	0.269282	0.314474	0.347984	0.397865		0.519301	0.0628229	0.0222113		0.343443	0.044079	0.0155843		1.44579e-05		4.51026	4.51419
	0.575065	0.298936	0.359937	0.467984	0.689328	0.735274	0.720919	0.475145			0.508895	0.523065	0.616487	0.647513	0.47228	0.634719	0.722788	0.714078		0.399752	0.429492	0.524443	0.502807	0.383996	0.403428	0.393401	0.514908		0.329431	0.261814	0.495724	0.256916	0.270691	0.294879	0.370598	0.376335		0.444028	0.0596807	0.0211003		0.332048	0.0810362	0.0286506		0.00713273		4.91001	4.94368
	0.654056	0.278816	0.428249	0.607588	0.699647	0.710003	0.718162	0.584594			0.536442	0.561151	0.561652	0.699737	0.465769	0.659443	0.707722	0.731965		0.47402	0.321655	0.534615	0.467898	0.376683	0.373507	0.384285	0.546924		0.537571	0.38154	0.509425	0.310496	0.264526	0.355005	0.434344	0.411277		0.434948	0.0825109	0.029172		0.400523	0.0932997	0.0329864		0.447374		5.38403	5.26533
	0.671366	0.483022	0.71991	0.607568	0.707956	0.659415	0.769845	0.489404			0.509064	0.593875	0.603467	0.628475	0.348144	0.618334	0.729234	0.683747		0.385311	0.351546	0.836201	0.483798	0.3791	0.357618	0.570494	0.342846		0.41646	0.345846	0.392831	0.289062	0.254371	0.291904	0.350734	0.394113		0.463364	0.170002	0.0601048		0.341915	0.0584632	0.0206699		0.0767282		5.76934	5.61688
	0.728217	0.494481	0.782752	0.707601	0.723516	0.434534	0.825031	0.536938			0.547668	0.572225	0.574467	0.708475	0.366981	0.668693	0.753768	0.704918		0.558789	0.392745	0.672322	0.58246	0.354745	0.346898	0.427091	0.425834		0.313931	0.302515	0.405821	0.298447	0.446396	0.291621	0.35273	0.358312		0.47011	0.119321	0.0421864		0.346222	0.056051	0.019817		0.0187326		6.32813	6.00962
	0.787294	0.522303	0.791039	0.752179	0.718973	0.733851	0.831038	0.652712			0.546369	0.578408	0.609286	0.642522	0.383743	0.619132	0.694982	0.706127		0.377892	0.342943	0.714561	0.602391	0.389893	0.367454	0.382274	0.36698		0.325533	0.281422	0.401589	0.495972	0.353274	0.30768	0.364217	0.392125		0.443048	0.137007	0.0484391		0.365226	0.0667558	0.0236017		0.170668		6.70602	6.35257
	0.760493	0.536543	0.73999	0.730363	0.750741	0.739543	0.690026	0.696454			0.546537	0.576174	0.569035	0.649531	0.530031	0.414529	0.731394	0.700735		0.381893	0.353352	0.697013	0.480693	0.529152	0.404694	0.366657	0.386974		0.324258	0.387411	0.365943	0.603001	0.272688	0.309519	0.394906	0.603089		0.450054	0.116602	0.0412251		0.407602	0.127318	0.0450136		0.498134		7.08791	6.70592
	0.774806	0.541078	0.73676	0.782937	0.742307	0.797212	0.821238	0.755764			0.540799	0.528542	0.647484	0.679974	0.48983	0.428582	0.717555	0.701439		0.430379	0.337348	0.453234	0.468656	0.344021	0.337138	0.368005	0.474276		0.309796	0.263681	0.394736	0.515666	0.26912	0.468933	0.349978	0.44499		0.401632	0.0609454	0.0215475		0.377112	0.0943722	0.0333656		0.546919		7.51829	7.04327
	0.753994	0.527902	0.745633	0.788167	0.682137	0.787164	0.818757	0.749684			0.534099	0.563308	0.63034	0.62526	0.34179	0.654238	0.758271	0.60607		0.600136	0.530263	0.4906	0.483818	0.354608	0.319039	0.382319	0.373995		0.343236	0.273516	0.434667	0.413809	0.256574	0.328046	0.335938	0.38228		0.441847	0.098453	0.0348084		0.346008	0.0626306	0.0221433		0.0357474		8.11843	7.57353
	0.792206	0.584295	0.710795	0.784806	0.703948	0.803365	0.84458	0.791366			0.48078	0.530796	0.631073	0.521374	0.407229	0.686514	0.63633	0.4154		0.374798	0.461595	0.5266	0.580391	0.337624	0.343413	0.528984	0.407958		0.347006	0.27802	0.391591	0.215826	0.25085	0.286613	0.343571	0.381367		0.44517	0.0929422	0.03286		0.311855	0.063422	0.0224231		0.00475285		8.49323	8.03513
	0.779902	0.553571	0.732001	0.766028	0.684992	0.673636	0.874125	0.755281			0.52811	0.526267	0.603926	0.304636	0.503835	0.644441	0.720527	0.587026		0.413647	0.30782	0.800914	0.447912	0.405766	0.3451	0.359719	0.47136		0.374188	0.332574	0.431749	0.259851	0.38293	0.357094	0.330584	0.358135		0.44403	0.153978	0.0544394		0.353388	0.0495472	0.0175176		0.135297		8.90687	8.34295
	0.780635	0.602622	0.737565	0.796546	0.629941	0.775568	0.842232	0.753213			0.516305	0.539632	0.59427	0.366098	0.360003	0.551278	0.652731	0.391962		0.373292	0.326632	0.643042	0.420569	0.429114	0.430043	0.375429	0.495811		0.468159	0.439544	0.539237	0.446833	0.313973	0.307773	0.335663	0.400186		0.436742	0.0973379	0.0344141		0.406421	0.0823803	0.0291258		0.512197		9.28017	8.66958
	0.769863	0.595889	0.699005	0.796924	0.457206	0.704498	0.866557	0.745557			0.408282	0.525753	0.544195	0.511195	0.344016	0.414121	0.56857	0.569482		0.605484	0.339143	0.472878	0.544715	0.340144	0.286317	0.377639	0.407805		0.327742	0.24595	0.37084	0.233574	0.267051	0.288015	0.37015	0.364498		0.421766	0.110492	0.0390647		0.308478	0.0571429	0.0202031		0.021983		9.88565	9.00872
	0.809626	0.588547	0.656471	0.800898	0.592925	0.587539	0.879974	0.683439			0.262193	0.571305	0.359173	0.432698	0.367497	0.491921	0.443223	0.550623		0.357897	0.306406	0.464363	0.439305	0.339714	0.307451	0.532184	0.393648		0.314499	0.349995	0.346525	0.341145	0.249262	0.303295	0.317667	0.55913		0.392621	0.0806202	0.0285035		0.34769	0.0913536	0.0322984		0.314605		10.2435	9.31513
	0.738476	0.547889	0.459467	0.798513	0.394041	0.575555	0.849969	0.755549			0.268108	0.487082	0.395821	0.40457	0.437048	0.639064	0.443682	0.429288		0.376893	0.390802	0.470254	0.494116	0.490027	0.361739	0.369932	0.388869		0.35758	0.346028	0.383512	0.635504	0.26613	0.549457	0.341176	0.602099		0.417829	0.0566515	0.0200293		0.435186	0.138927	0.0491181		0.74835		10.6204	9.70593
	0.787661	0.582966	0.434667	0.76845	0.44448	0.746405	0.868517	0.730819			0.295923	0.281194	0.531788	0.525743	0.491054	0.715853	0.422513	0.6108		0.485376	0.577373	0.478111	0.424784	0.343768	0.339663	0.454317	0.52624		0.314895	0.270536	0.382233	0.537664	0.458447	0.492514	0.361457	0.475969		0.453704	0.0828789	0.0293021		0.411714	0.0936596	0.0331137		0.358408		11.1058	10.2833
	0.743562	0.478956	0.391805	0.702894	0.703016	0.719851	0.840894	0.699719			0.38143	0.30568	0.381788	0.711407	0.351786	0.705285	0.457954	0.691327		0.385764	0.446993	0.629306	0.482126	0.373155	0.560646	0.518295	0.451796		0.421333	0.353444	0.560495	0.510071	0.284497	0.283464	0.402824	0.366673		0.48101	0.0865531	0.0306011		0.39785	0.0989229	0.0349745		0.0951883		0.385764	0.446993
	0.745948	0.30309	0.562187	0.664934	0.748344	0.678498	0.86252	0.68841			0.448904	0.314732	0.622229	0.642492	0.379569	0.688677	0.504303	0.693357		0.413345	0.292189	0.440886	0.480719	0.506394	0.560777	0.440937	0.526492		0.555692	0.297715	0.419966	0.471771	0.269834	0.31014	0.366826	0.560204		0.457717	0.0829658	0.0293328		0.406519	0.114453	0.0404651		0.323013		0.799109	0.739182
	0.727901	0.368328	0.713123	0.512045	0.722648	0.343331	0.846917	0.715326			0.574687	0.495682	0.63565	0.655945	0.549145	0.661151	0.680613	0.693599		0.577427	0.422248	0.569066	0.423535	0.384193	0.30182	0.740988	0.608904		0.595419	0.276056	0.579048	0.678363	0.547716	0.429579	0.535504	0.660615		0.503523	0.144014	0.0509165		0.537787	0.131033	0.0463273		0.626383		1.37654	1.16143
	0.657445	0.391727	0.681862	0.573504	0.678214	0.334849	0.843921	0.67019			0.527245	0.565942	0.60855	0.609588	0.466991	0.680358	0.660724	0.713705		0.670386	0.319631	0.553514	0.459452	0.586317	0.553305	0.77864	0.733599		0.461431	0.397901	0.70385	0.589402	0.560835	0.607344	0.528874	0.572162		0.581856	0.148791	0.0526054		0.552725	0.0929552	0.0328646		0.645843		2.04692	1.48106
	0.373483	0.302518	0.590475	0.335089	0.680775	0.372053	0.825111	0.628044			0.544493	0.546019	0.597213	0.645977	0.536269	0.64399	0.638699	0.709155		0.664055	0.62122	0.850747	0.661583	0.715951	0.683946	0.746972	0.732625		0.668789	0.296315	0.763895	0.579848	0.628135	0.647582	0.504089	0.675401		0.709637	0.0704465	0.0249066		0.595507	0.142429	0.0503562		0.0616303		2.71098	2.10228
	0.427767	0.50344	0.607811	0.414472	0.631615	0.492291	0.816352	0.476049			0.510531	0.521223	0.547221	0.54559	0.377622	0.565486	0.552035	0.746885		0.743186	0.705768	0.872773	0.717217	0.710088	0.631624	0.698232	0.733904		0.716713	0.374283	0.802293	0.596094	0.597327	0.63566	0.559588	0.702824		0.726599	0.0679442	0.0240219		0.623098	0.128021	0.0452621		0.0629625		3.45416	2.80805
	0.39762	0.52235	0.647173	0.446807	0.621592	0.458195	0.830836	0.457975			0.525007	0.515123	0.570207	0.492652	0.34804	0.581138	0.474283	0.690605		0.583401	0.770308	0.738117	0.68489	0.726532	0.702426	0.761879	0.739766		0.784585	0.317487	0.773667	0.358863	0.647518	0.646493	0.490937	0.711865		0.713415	0.0596421	0.0210867		0.591427	0.181436	0.0641472		0.0923637		4.03756	3.57836
	0.355263	0.351996	0.502129	0.672306	0.424892	0.754166	0.847127	0.487975			0.612147	0.551651	0.625387	0.3236	0.35488	0.444954	0.62088	0.60749		0.676583	0.754255	0.867941	0.755797	0.720091	0.679879	0.698359	0.737112		0.757278	0.535995	0.813842	0.612238	0.61837	0.633933	0.363564	0.677802		0.736252	0.0615098	0.021747		0.626628	0.137572	0.0486391		0.0587598		4.71415	4.33261
	0.366119	0.277487	0.411708	0.612141	0.408969	0.654496	0.852017	0.601465			0.511275	0.352408	0.619125	0.356224	0.371035	0.477423	0.472993	0.422062		0.789947	0.781826	0.900865	0.794751	0.724715	0.666139	0.79973	0.745091		0.792219	0.539147	0.820285	0.696198	0.608294	0.630084	0.395942	0.662558		0.775383	0.0680193	0.0240484		0.643091	0.136331	0.0482003		0.0277261		5.50409	5.11444
	0.350258	0.31304	0.408988	0.503311	0.420594	0.672595	0.815318	0.633775			0.288106	0.325857	0.402454	0.350488	0.459732	0.437643	0.506791	0.379142		0.788299	0.775161	0.800634	0.760864	0.717158	0.646217	0.726314	0.731639		0.779773	0.58367	0.81293	0.697903	0.662477	0.619987	0.354739	0.542701		0.743286	0.0495245	0.0175095		0.631772	0.144999	0.0512648		0.0586575		6.29239	5.8896
	0.522402	0.336423	0.412471	0.325502	0.437346	0.677955	0.765987	0.491381			0.270863	0.433457	0.387836	0.36294	0.478595	0.372797	0.498887	0.42364		0.81583	0.784081	0.833469	0.793732	0.701344	0.718	0.747616	0.791766		0.788698	0.599355	0.817946	0.692344	0.62332	0.612323	0.494865	0.415506		0.77323	0.0465973	0.0164746		0.630545	0.136255	0.0481735		0.0141093		7.10822	6.67368
	0.511752	0.350152	0.405892	0.386885	0.516596	0.594966	0.800672	0.486407			0.262659	0.45002	0.472993	0.353589	0.404628	0.449006	0.365495	0.478598		0.806579	0.742321	0.880866	0.812778	0.728543	0.721397	0.707621	0.686972		0.82344	0.58955	0.802055	0.646047	0.619883	0.614011	0.559293	0.600848		0.760885	0.065929	0.0233094		0.656891	0.0995262	0.0351878		0.0273063		7.9148	7.416
	0.317867	0.265288	0.539362	0.573846	0.411963	0.54515	0.628021	0.623727			0.296433	0.300299	0.60243	0.477549	0.373554	0.520993	0.447071	0.430213		0.790023	0.773408	0.716433	0.783246	0.713118	0.667164	0.738708	0.400083		0.770782	0.594877	0.814271	0.670145	0.610552	0.609815	0.525756	0.689704		0.697773	0.127252	0.0449905		0.660738	0.0958267	0.0338798		0.521471		8.70483	8.18941
	0.338518	0.3795	0.574721	0.578918	0.387841	0.312077	0.529993	0.534775			0.269282	0.314474	0.530153	0.548756	0.347984	0.397865	0.468481	0.388611		0.751056	0.786565	0.827455	0.833348	0.715961	0.639495	0.737542	0.692026		0.806092	0.61845	0.807896	0.601075	0.59371	0.607524	0.397045	0.734104		0.747931	0.0666934	0.0235797		0.645737	0.135527	0.0479159		0.0763383		9.45588	8.97597
	0.329431	0.261814	0.399752	0.429492	0.495724	0.256916	0.524443	0.502807			0.270691	0.294879	0.383996	0.403428	0.370598	0.376335	0.393401	0.514908		0.74675	0.708396	0.879692	0.770385	0.716102	0.564292	0.657942	0.682564		0.767701	0.630507	0.789476	0.588728	0.57902	0.643937	0.34216	0.454247		0.715765	0.0912295	0.0322545		0.599472	0.148889	0.0526403		0.080543		10.2026	9.68437
	0.537571	0.38154	0.47402	0.321655	0.509425	0.310496	0.534615	0.467898			0.264526	0.355005	0.376683	0.373507	0.434344	0.411277	0.384285	0.546924		0.629674	0.73918	0.789718	0.757552	0.683306	0.306262	0.703026	0.771599		0.757474	0.66632	0.790694	0.557993	0.538652	0.64792	0.374715	0.476646		0.67254	0.156868	0.0554614		0.601302	0.141088	0.0498822		0.35577		10.8323	10.4235
	0.41646	0.345846	0.385311	0.351546	0.392831	0.289062	0.836201	0.483798			0.254371	0.291904	0.3791	0.357618	0.350734	0.394113	0.570494	0.342846		0.544931	0.696421	0.589247	0.47526	0.641006	0.362754	0.3875	0.685373		0.782121	0.648327	0.763376	0.590301	0.344714	0.558444	0.365474	0.537097		0.547812	0.129078	0.045636		0.573732	0.161522	0.0571068		0.728189		11.3772	11.12
	0.313931	0.302515	0.558789	0.392745	0.405821	0.298447	0.672322	0.58246			0.446396	0.291621	0.354745	0.346898	0.35273	0.358312	0.427091	0.425834		0.406452	0.414511	0.681961	0.621855	0.679934	0.384759	0.454363	0.649904		0.687893	0.608109	0.703682	0.606925	0.278512	0.424108	0.359148	0.504467		0.536718	0.132796	0.0469504		0.521605	0.156229	0.0552352		0.83787		11.7837	11.5345
	0.325533	0.281422	0.377892	0.342943	0.401589	0.495972	0.714561	0.602391			0.353274	0.30768	0.389893	0.367454	0.364217	0.392125	0.382274	0.36698		0.409975	0.336118	0.838083	0.729334	0.41793	0.610846	0.643487	0.498624		0.716635	0.368839	0.633142	0.648614	0.296599	0.40677	0.391605	0.48512		0.56055	0.174085	0.0615483		0.493415	0.153825	0.0543852		0.427406		12.1937	11.8706
	0.324258	0.387411	0.381893	0.353352	0.365943	0.603001	0.697013	0.480693			0.272688	0.309519	0.529152	0.404694	0.394906	0.603089	0.366657	0.386974		0.558936	0.504301	0.889479	0.788285	0.359039	0.676859	0.597963	0.420883		0.683791	0.36748	0.393385	0.669422	0.368128	0.36202	0.365275	0.662542		0.599468	0.179741	0.0635481		0.484005	0.156006	0.0551563		0.191598		12.7526	12.3749
	0.309796	0.263681	0.430379	0.337348	0.394736	0.515666	0.453234	0.468656			0.26912	0.468933	0.344021	0.337138	0.349978	0.44499	0.368005	0.474276		0.738771	0.420399	0.874722	0.77186	0.424733	0.634746	0.359241	0.416383		0.592789	0.508632	0.478144	0.650277	0.582946	0.488502	0.416563	0.649355		0.580107	0.198912	0.070326		0.545901	0.0854993	0.0302286		0.661813		13.4914	12.7953
	0.343236	0.273516	0.600136	0.530263	0.434667	0.413809	0.4906	0.483818			0.256574	0.328046	0.354608	0.319039	0.335938	0.38228	0.382319	0.373995		0.63059	0.644942	0.796981	0.735129	0.583457	0.634328	0.433646	0.533084		0.349212	0.616108	0.621991	0.354154	0.600174	0.594308	0.564264	0.665081		0.62402	0.112761	0.0398669		0.545662	0.123057	0.0435073		0.205468		14.122	13.4402
	0.347006	0.27802	0.374798	0.461595	0.391591	0.215826	0.5266	0.580391			0.25085	0.286613	0.337624	0.343413	0.343571	0.381367	0.528984	0.407958		0.437943	0.7038	0.465884	0.708411	0.700995	0.666067	0.544608	0.654544		0.400775	0.601669	0.74906	0.305203	0.558088	0.491921	0.328408	0.664115		0.610282	0.111188	0.0393108		0.512405	0.159797	0.0564967		0.176905		14.5599	14.144
	0.374188	0.332574	0.413647	0.30782	0.431749	0.259851	0.800914	0.447912			0.38293	0.357094	0.405766	0.3451	0.330584	0.358135	0.359719	0.47136		0.508911	0.706352	0.648693	0.711219	0.695322	0.578612	0.516075	0.538167		0.368674	0.471316	0.763921	0.380403	0.321414	0.293102	0.341331	0.626295		0.612919	0.0873613	0.0308869		0.445807	0.16663	0.0589125		0.0248699		15.0688	14.8504
	0.468159	0.439544	0.373292	0.326632	0.539237	0.446833	0.643042	0.420569			0.313973	0.307773	0.429114	0.430043	0.335663	0.400186	0.375429	0.495811
	0.327742	0.24595	0.605484	0.339143	0.37084	0.233574	0.472878	0.544715			0.267051	0.288015	0.340144	0.286317	0.37015	0.364498	0.377639	0.407805	DAY1	0.454374	0.436623	0.518505	0.513976	0.43362	0.427268	0.503739	0.472299		0.318991	0.330752	0.4365	0.611918	0.3519	0.37599	0.471304	0.495387											DAY1	10.905	10.479
	0.314499	0.349995	0.357897	0.306406	0.346525	0.341145	0.464363	0.439305			0.249262	0.303295	0.339714	0.307451	0.317667	0.55913	0.532184	0.393648	DAY2	0.44922	0.461139	0.561521	0.512385	0.386379	0.391384	0.465638	0.448371		0.389362	0.314915	0.39532	0.591762	0.331517	0.349263	0.383685	0.458007											DAY2	10.7813	11.0673
	0.35758	0.346028	0.376893	0.390802	0.383512	0.635504	0.470254	0.494116			0.26613	0.549457	0.490027	0.361739	0.341176	0.602099	0.369932	0.388869	DAY3	0.462742	0.428471	0.652728	0.509077	0.43984	0.38062	0.444985	0.462153		0.37466	0.335836	0.437826	0.458986	0.338441	0.374869	0.369574	0.447967											DAY3	11.1058	10.2833
	0.314895	0.270536	0.485376	0.577373	0.382233	0.537664	0.478111	0.424784			0.458447	0.492514	0.343768	0.339663	0.361457	0.475969	0.454317	0.52624
	0.421333	0.353444	0.385764	0.446993	0.560495	0.510071	0.629306	0.482126			0.284497	0.283464	0.373155	0.560646	0.402824	0.366673	0.518295	0.451796		0.455446	0.442078	0.577585	0.511812	0.419947	0.399758	0.471454	0.460941		0.361004	0.327168	0.423216	0.554222	0.340619	0.366708	0.408188	0.467121												10.9307	10.6099
	0.555692	0.297715	0.413345	0.292189	0.419966	0.471771	0.440886	0.480719			0.269834	0.31014	0.506394	0.560777	0.366826	0.560204	0.440937	0.526492
	0.595419	0.276056	0.577427	0.422248	0.579048	0.678363	0.569066	0.423535			0.547716	0.429579	0.384193	0.30182	0.535504	0.660615	0.740988	0.608904
	0.461431	0.397901	0.670386	0.319631	0.70385	0.589402	0.553514	0.459452			0.560835	0.607344	0.586317	0.553305	0.528874	0.572162	0.77864	0.733599	NIGHT1	0.592754	0.596823	0.670384	0.613939	0.503086	0.519185	0.563439	0.608974		0.543181	0.432661	0.590972	0.638045	0.416132	0.478142	0.451356	0.571271											NIGHT1	14.2261	14.3238
	0.668789	0.296315	0.664055	0.62122	0.763895	0.579848	0.850747	0.661583			0.628135	0.647582	0.715951	0.683946	0.504089	0.675401	0.746972	0.732625	NIGHT2	0.604786	0.647109	0.800185	0.655992	0.543751	0.563153	0.626132	0.619807		0.662923	0.453237	0.625788	0.613432	0.464592	0.496195	0.427846	0.599069											NIGHT2	14.5149	15.5306
	0.716713	0.374283	0.743186	0.705768	0.802293	0.596094	0.872773	0.717217			0.597327	0.63566	0.710088	0.631624	0.559588	0.702824	0.698232	0.733904	NIGHT3	0.627867	0.618766	0.747356	0.688055	0.621891	0.589682	0.63082	0.631788		0.659555	0.494231	0.707471	0.573016	0.514196	0.53329	0.430366	0.595747											NIGHT3	15.0688	14.8504
	0.784585	0.317487	0.583401	0.770308	0.773667	0.358863	0.738117	0.68489			0.647518	0.646493	0.726532	0.702426	0.490937	0.711865	0.761879	0.739766
	0.757278	0.535995	0.676583	0.754255	0.813842	0.612238	0.867941	0.755797			0.61837	0.633933	0.720091	0.679879	0.363564	0.677802	0.698359	0.737112		0.608469	0.6209	0.739308	0.652662	0.556243	0.55734	0.606797	0.620189		0.621886	0.460043	0.641411	0.608164	0.464974	0.502543	0.436523	0.588696												14.6033	14.9016
	0.792219	0.539147	0.789947	0.781826	0.820285	0.696198	0.900865	0.794751			0.608294	0.630084	0.724715	0.666139	0.395942	0.662558	0.79973	0.745091
	0.779773	0.58367	0.788299	0.775161	0.81293	0.697903	0.800634	0.760864			0.662477	0.619987	0.717158	0.646217	0.354739	0.542701	0.726314	0.731639
	0.788698	0.599355	0.81583	0.784081	0.817946	0.692344	0.833469	0.793732			0.62332	0.612323	0.701344	0.718	0.494865	0.415506	0.747616	0.791766			MEAN	STD	SEM	TTEST																									MEAN
	0.82344	0.58955	0.806579	0.742321	0.802055	0.646047	0.880866	0.812778			0.619883	0.614011	0.728543	0.721397	0.559293	0.600848	0.707621	0.686972	DAY	FA	0.467377	0.0557837	0.0197225																								DAY	FA	11.2171
	0.770782	0.594877	0.790023	0.773408	0.814271	0.670145	0.716433	0.783246			0.610552	0.609815	0.713118	0.667164	0.525756	0.689704	0.738708	0.400083		PM	0.406031	0.0756536	0.0267476	0.0861447																								PM	9.74473
	0.806092	0.61845	0.751056	0.786565	0.807896	0.601075	0.827455	0.833348			0.59371	0.607524	0.715961	0.639495	0.397045	0.734104	0.737542	0.692026	NIGHT	FA	0.620239	0.0580643	0.0205288	0.0428689																							NIGHT	FA	14.8857
	0.767701	0.630507	0.74675	0.708396	0.789476	0.588728	0.879692	0.770385			0.57902	0.643937	0.716102	0.564292	0.34216	0.454247	0.657942	0.682564		PM	0.54053	0.0829264	0.0293189																									PM	12.9727
	0.757474	0.66632	0.629674	0.73918	0.790694	0.557993	0.789718	0.757552			0.538652	0.64792	0.683306	0.306262	0.374715	0.476646	0.703026	0.771599
	0.782121	0.648327	0.544931	0.696421	0.763376	0.590301	0.589247	0.47526			0.344714	0.558444	0.641006	0.362754	0.365474	0.537097	0.3875	0.685373
	0.687893	0.608109	0.406452	0.414511	0.703682	0.606925	0.681961	0.621855			0.278512	0.424108	0.679934	0.384759	0.359148	0.504467	0.454363	0.649904
	0.716635	0.368839	0.409975	0.336118	0.633142	0.648614	0.838083	0.729334			0.296599	0.40677	0.41793	0.610846	0.391605	0.48512	0.643487	0.498624
	0.683791	0.36748	0.558936	0.504301	0.393385	0.669422	0.889479	0.788285			0.368128	0.36202	0.359039	0.676859	0.365275	0.662542	0.597963	0.420883
	0.592789	0.508632	0.738771	0.420399	0.478144	0.650277	0.874722	0.77186			0.582946	0.488502	0.424733	0.634746	0.416563	0.649355	0.359241	0.416383
	0.349212	0.616108	0.63059	0.644942	0.621991	0.354154	0.796981	0.735129			0.600174	0.594308	0.583457	0.634328	0.564264	0.665081	0.433646	0.533084
	0.400775	0.601669	0.437943	0.7038	0.74906	0.305203	0.465884	0.708411			0.558088	0.491921	0.700995	0.666067	0.328408	0.664115	0.544608	0.654544
	0.368674	0.471316	0.508911	0.706352	0.763921	0.380403	0.648693	0.711219			0.321414	0.293102	0.695322	0.578612	0.341331	0.626295	0.516075	0.538167
	0.572835	0.337227	0.400415	0.676898	0.769687	0.667359	0.8761	0.649687			0.292579	0.397617	0.691487	0.531103	0.514313	0.603711	0.706691	0.538455
	0.689443	0.326382	0.566466	0.63376	0.679316	0.762974	0.921825	0.693781			0.452914	0.588977	0.720081	0.346607	0.551764	0.592297	0.629623	0.36235
	0.652001	0.435047	0.642921	0.616621	0.664991	0.688686	0.83201	0.668899			0.62033	0.579878	0.703672	0.357199	0.468149	0.454848	0.469307	0.397212
	0.356544	0.311004	0.662736	0.413895	0.447594	0.508015	0.8344	0.511396			0.583893	0.561204	0.635111	0.473206	0.380561	0.454867	0.389333	0.405545
	0.317235	0.353131	0.612797	0.409112	0.386506	0.356098	0.839215	0.515134			0.489838	0.436221	0.578688	0.58928	0.323696	0.631428	0.469103	0.591536
	0.445105	0.379803	0.56485	0.362505	0.409589	0.328534	0.720853	0.447129			0.268626	0.284134	0.45177	0.384381	0.319377	0.620014	0.412237	0.573069
	0.416687	0.282505	0.35157	0.357659	0.485745	0.523276	0.410703	0.488247			0.267753	0.344131	0.391329	0.360125	0.331322	0.446632	0.423141	0.572946
	0.324582	0.479256	0.512374	0.596007	0.398973	0.761784	0.449723	0.597217			0.267046	0.376178	0.44052	0.381435	0.350386	0.363362	0.390068	0.367658
	0.366065	0.28336	0.371396	0.503825	0.434408	0.725472	0.438077	0.531512			0.272523	0.316771	0.338887	0.365082	0.380258	0.436734	0.486498	0.421609
	0.52964	0.283326	0.424071	0.346735	0.499343	0.544939	0.414884	0.422996			0.266472	0.301696	0.384908	0.369292	0.332162	0.502097	0.458106	0.375262
	0.439985	0.269771	0.434502	0.33161	0.394163	0.293354	0.422996	0.427494			0.267956	0.338709	0.34712	0.420539	0.334576	0.383656	0.371674	0.387986
	0.319502	0.284291	0.401159	0.341235	0.388611	0.333926	0.69145	0.477633			0.370732	0.50264	0.415276	0.506107	0.339776	0.452324	0.367951	0.565894
	0.36565	0.407261	0.4612	0.385411	0.477161	0.507253	0.802735	0.419433			0.257269	0.347467	0.348882	0.348266	0.359429	0.502678	0.444573	0.415391
	0.328771	0.281805	0.395772	0.494932	0.369974	0.781229	0.521962	0.616285			0.270298	0.310518	0.370768	0.340497	0.34402	0.364648	0.423292	0.418648
Day 1	0.318991	0.330752	0.454374	0.436623	0.4365	0.611918	0.518505	0.513976			0.3519	0.37599	0.43362	0.427268	0.471304	0.495387	0.503739	0.472299
Night 1	0.543181	0.432661	0.592754	0.596823	0.590972	0.638045	0.670384	0.613939			0.416132	0.478142	0.503086	0.519185	0.451356	0.571271	0.563439	0.608974
Day 2	0.389362	0.314915	0.44922	0.461139	0.39532	0.591762	0.561521	0.512385			0.331517	0.349263	0.386379	0.391384	0.383685	0.458007	0.465638	0.448371
Night 2	0.662923	0.453237	0.604786	0.647109	0.625788	0.613432	0.800185	0.655992			0.464592	0.496195	0.543751	0.563153	0.427846	0.599069	0.626132	0.619807
Day 3	0.37466	0.335836	0.462742	0.428471	0.437826	0.458986	0.652728	0.509077			0.338441	0.374869	0.43984	0.38062	0.369574	0.447967	0.444985	0.462153
Night 3	0.659555	0.494231	0.627867	0.618766	0.707471	0.573016	0.747356	0.688055			0.514196	0.53329	0.621891	0.589682	0.430366	0.595747	0.63082	0.631788
Figure 2D VO2 PRODUCTION
RUN1	MICE1	MICE2	MICE3	MICE4	MICE5	MICE6	MICE7	MICE8		RUN2	MICE 9	MICE 10	MICE 11	MICE 12	MICE 13	MICE 14	MICE 15	MICE 16		FA: M3	FA: M4	FA: M7	FA: M8	FA: M11	FA: M12	FA: M15	FA: M16		PM: M1	PM: M2	PM: M5	PM: M6	PM: M9	PM: M10	PM: M13	PM: M14		MEAN	STD	SEM		MEAN	STD	SEM		TTEST
	PM	PM	FA	FA	PM	PM	FA	FA			PM	PM	FA	FA	PM	PM	FA	FA		2.35704	1.22647	2.49598	2.2082	2.15543	1.74575	2.13294	2.36419		1.06301	1.32929	1.89065	2.6334	1.82166	1.87634	1.83523	1.48568		2.08575	0.413255	0.146108		1.74191	0.470079	0.166198		0.142538
	1.78791	1.59518	2.43599	2.17551	2.71943	2.68259	2.43147	1.52673			2.00319	2.13143	2.7472	2.41873	2.26417	2.69152	2.45933	2.28383		2.17755	2.05892	2.42953	2.26071	1.99325	1.32688	2.10878	2.36526		1.02934	1.19175	1.95592	2.78112	1.76329	1.91464	1.9306	1.52683		2.09011	0.342446	0.121073		1.76169	0.540532	0.191107		0.168618
	1.90792	1.48635	2.41455	2.29511	2.31814	2.3163	1.91074	1.47325			1.85879	2.01772	2.32475	2.41187	2.3025	2.62821	2.37512	2.48394		1.5042	1.39197	2.3329	1.76266	2.01584	2.17464	2.0805	2.30827		1.16418	1.64151	1.55	2.7839	1.9114	2.06536	2.21074	2.26119		1.94637	0.356956	0.126203		1.94854	0.499667	0.176659		0.992189
	1.46494	1.33012	2.57769	2.4028	2.35457	2.09402	1.79877	1.79773			1.86461	2.07508	2.33045	2.46548	2.21306	2.49808	2.44439	2.65504		1.42579	2.18851	2.11704	1.64128	1.23315	2.31541	1.70592	2.02089		1.19822	1.66534	1.60184	2.6918	1.77254	1.29176	1.81082	2.32395		1.831	0.38796	0.137165		1.79453	0.499759	0.176691		0.872832
	1.41737	1.19766	2.5503	2.19812	2.35858	1.39714	2.41471	1.6019			1.82873	1.92902	2.35716	2.36302	2.37103	2.60474	2.29194	2.60971		1.39322	2.19291	1.88703	2.51632	1.32764	1.2802	1.35456	2.05781		1.43623	1.00998	1.80224	2.58444	1.14949	1.3108	1.6107	1.72893		1.75121	0.475048	0.167955		1.5791	0.490597	0.173452		0.48766
	1.81535	1.21062	2.45366	1.57302	2.1429	1.69555	2.61769	1.53817			1.89308	2.10001	2.35792	2.35397	2.20528	2.49514	2.3226	2.46728		2.15112	1.24484	1.63237	2.01644	1.3647	1.36915	1.46759	1.38658		1.37444	1.04848	1.50724	2.49805	1.15664	1.69542	1.83372	1.50602		1.5791	0.332219	0.117457		1.5775	0.452807	0.160091		0.993698
	1.91294	1.34488	2.34317	1.98078	2.32395	1.5638	2.32469	1.97598			1.9339	1.93007	2.09409	2.23017	2.15354	2.48611	2.44352	2.2929		2.0588	1.41004	1.52344	1.56398	1.7457	1.3785	1.5588	1.42454		0.949447	1.07189	1.46258	2.43083	1.05401	1.25627	1.68277	1.55978		1.58298	0.224944	0.0795298		1.43345	0.480191	0.169773		0.438431
	1.50237	2.02075	2.6525	2.50062	2.34335	2.07062	2.29653	2.1114			1.91619	2.10252	1.95816	1.81648	2.16929	2.54492	2.54854	2.81875		1.57071	1.42348	1.57426	1.77217	2.16929	1.38897	1.97409	1.45637		0.989763	1.13565	1.44727	1.95173	1.44573	1.12444	1.92333	2.20183		1.66617	0.281956	0.0996866		1.52747	0.448756	0.158659		0.471402
	2.39645	2.05957	2.68897	2.78774	2.42808	2.42242	2.58209	2.34196			2.08933	2.11868	2.18321	2.53476	2.21473	2.56388	2.46266	2.86634		1.39932	1.83568	1.55272	2.05002	1.74489	1.33031	2.1139	1.4393		1.00099	1.30842	1.49777	1.39525	1.52768	1.06414	1.59738	1.9334		1.68327	0.299701	0.10596		1.41563	0.299477	0.105881		0.0956519
	2.48934	2.17851	2.72203	2.67189	2.28767	2.4582	2.73043	2.49791			2.11088	2.11748	1.94862	2.38764	2.1132	2.51919	2.34772	2.87563		1.36028	1.25503	1.9929	1.60489	1.30848	1.43337	1.69432	1.88106		0.984984	0.981696	2.0331	1.44491	0.987161	1.08018	1.60692	1.6562		1.56629	0.273187	0.096586		1.34689	0.397971	0.140704		0.219461
	2.48223	2.12039	2.62446	2.58805	2.32979	2.36029	2.64529	2.62147			1.9137	2.18938	1.93125	2.37863	2.03077	2.41666	2.37502	2.76361		1.46281	1.34752	1.63084	1.46093	1.31365	1.57838	1.43732	1.49154		1.06662	1.09225	1.68579	1.36092	0.951338	1.11213	1.85741	1.4849		1.46537	0.105934	0.0374533		1.32642	0.326529	0.115445		0.271454
	2.54469	1.96533	2.511	2.68572	2.1706	2.39488	2.6925	2.67779			1.98975	2.08606	2.1509	2.43422	1.85451	2.27837	2.34694	2.6198		1.78665	1.77675	1.55065	1.66525	1.39967	1.90941	1.4949	1.45652		0.996628	1.13795	1.44697	1.72465	0.945445	1.20395	1.7549	1.88277		1.62998	0.182477	0.0645154		1.38666	0.366768	0.129672		0.11513
	2.65977	1.9998	2.5462	2.75737	2.12722	2.52287	2.75291	2.5989			1.85116	2.12911	1.9542	2.58553	1.94144	2.31898	2.20129	2.68677		1.23017	1.28421	1.55259	1.76551	1.30558	1.31718	1.51321	1.39147		1.01058	1.05413	1.39527	2.56872	0.970591	1.05965	1.75009	1.81367		1.41999	0.179124	0.0633297		1.45284	0.56173	0.198601		0.877039
	2.54761	2.02746	2.48831	2.79538	2.156	2.51784	2.69922	2.66054			1.73544	2.08124	2.22968	2.30182	2.01261	2.38818	2.13529	2.7043		1.36681	1.21778	1.49031	1.45087	1.25397	1.14931	1.64626	1.3245		0.991134	1.23719	1.34433	2.55895	0.94597	1.04887	1.8178	1.31696		1.36248	0.16226	0.0573676		1.40765	0.541211	0.191347		0.824361
	2.49305	2.00856	2.24803	2.62397	2.23696	2.70185	2.6542	2.7942			1.84515	2.1091	2.04163	2.59958	1.61309	2.26129	2.40357	2.76777		1.26642	1.2432	1.44982	1.51952	1.37522	1.28336	2.06421	1.36076		1.28122	1.46133	1.54775	2.33558	1.02573	1.05729	1.70002	1.46345		1.44531	0.267182	0.0944632		1.48405	0.415774	0.146998		0.827773
	2.50653	2.13463	2.28325	2.77522	2.28115	2.71086	2.51374	2.73422			1.84254	2.10393	2.25064	2.33608	1.63462	2.26154	2.2088	2.52509		1.49936	1.14347	1.52005	1.83093	1.56478	1.29362	1.58548	1.38243		1.05352	0.935982	1.47204	2.18945	1.33099	1.00201	1.36733	1.46953		1.47751	0.207331	0.0733025		1.35261	0.399084	0.141098		0.445211
	2.57807	2.0201	1.81942	2.1387	2.14176	2.68833	2.52023	2.53526			1.84043	2.04938	2.09226	2.19532	2.0197	2.18387	2.16077	2.52666		1.30366	1.42658	1.43306	1.57724	1.66494	1.15441	1.31089	1.38331		0.989647	0.964325	1.29803	1.22382	0.926346	1.78663	1.29757	1.5194		1.40676	0.160739	0.0568298		1.25072	0.297597	0.105216		0.21298
	2.5798	2.07044	1.4855	1.31266	1.98379	2.68192	1.73563	2.78061			1.75126	1.90576	1.99254	1.64462	2.14212	2.05837	2.17602	2.56913		1.36036	1.51709	1.90891	1.55494	1.27778	1.55604	1.60425	1.71769		0.948938	0.914979	1.32999	1.29334	0.935999	1.29166	1.32624	1.44297		1.56213	0.196365	0.0694256		1.18551	0.214233	0.0757428		0.00254544
	2.52387	2.052	1.73152	1.39494	2.35135	2.77343	1.69797	2.63288			1.73677	2.16241	1.92647	2.00772	2.13579	1.67007	2.12367	2.51591		1.21446	1.16431	2.37565	1.42152	1.10017	1.76105	1.31218	1.62302		0.971295	1.13163	1.50613	1.33195	0.887625	0.98343	1.28558	1.42852		1.49655	0.421811	0.149133		1.19077	0.230358	0.0814438		0.0935228
	2.36469	2.19823	2.04911	1.27909	1.6787	2.68528	1.70776	2.45009			1.14016	1.59138	1.2718	1.42875	1.89258	2.09365	2.24756	2.20357		1.42811	1.26887	2.32632	1.99206	1.20793	1.11167	1.65508	1.31562		1.32937	0.998979	1.58718	2.04855	1.30409	0.998038	1.27371	1.46969		1.53821	0.42527	0.150356		1.3762	0.339855	0.120157		0.414086
	2.34742	1.89869	1.74736	1.56905	1.61198	2.67537	1.7126	2.39882			1.1556	1.41848	1.33916	1.6171	1.59143	2.36781	2.11387	1.40975		1.99139	1.35591	2.0783	1.8137	1.62188	1.23323	1.45867	1.36778		0.898178	0.92176	1.23826	2.1798	1.3408	0.978243	1.39274	2.06813		1.61511	0.314933	0.111346		1.37724	0.49835	0.176193		0.272909
	2.09151	2.03668	1.72306	1.27755	1.91457	2.57607	1.72887	1.78792			1.21916	1.59352	1.96564	1.83884	1.69548	2.33662	2.07852	1.52407		1.36177	1.85031	1.56591	1.44589	1.33111	1.28795	1.88301	1.79981		0.989293	1.16224	1.3104	2.30772	0.835977	1.03095	1.35794	2.01747		1.56572	0.246293	0.0870779		1.3765	0.519634	0.183718		0.367782
	1.60701	2.00746	1.81738	2.09226	2.27153	2.59147	1.97411	1.51281			1.627	1.46027	1.53878	1.98994	1.56706	1.85682	2.06416	1.40628		1.69548	1.20473	1.5555	1.52351	1.23892	1.32259	1.79488	1.79567		1.42114	1.10079	1.26396	2.47782	0.942161	1.85052	1.56356	1.5474		1.51641	0.23931	0.0846087		1.52092	0.48022	0.169783		0.981376
	1.31995	2.06464	2.13525	2.22747	2.22779	2.56909	2.53394	1.94615			1.91918	1.12666	1.41359	2.28716	1.53755	2.20137	1.94878	2.1382		1.55978	1.73221	1.63551	2.01794	1.32197	1.69537	1.69383	1.20221		1.71838	0.964529	1.29816	2.10064	1.24086	1.27663	1.89686	1.6408		1.60735	0.252994	0.0894471		1.51711	0.38321	0.135485		0.587074
	1.85687	2.02827	2.2009	2.32993	1.98055	2.57708	2.2902	2.10997			1.91187	1.48794	2.27406	1.58361	1.56113	2.18677	2.10047	2.42111		1.65288	1.90847	2.38703	1.51699	1.93917	1.29293	1.89827	1.34918		1.83036	1.32896	1.90013	1.18064	0.891979	1.06686	1.6358	1.58688		1.74312	0.362847	0.128286		1.4277	0.366831	0.129694		0.10578
	2.23279	2.1697	1.59473	2.43845	2.28879	2.67845	2.67338	2.51398			1.92665	2.13381	2.51983	2.03659	1.73978	2.32716	1.95607	1.86696		1.57318	1.35737	2.10651	1.86265	1.69141	2.00281	1.74886	1.90472		1.88859	1.12024	1.64872	1.9706	1.30337	1.70955	1.38122	1.67317		1.78094	0.241673	0.0854442		1.58693	0.293991	0.103942		0.171333
	2.18912	1.73888	1.68229	2.39356	2.24524	2.59899	2.61708	2.50746			1.78343	2.05816	2.38929	2.36941	1.9275	2.37468	2.26784	1.45273		1.78317	1.83833	2.23375	1.67071	1.4786	1.4253	2.22429	2.45319		1.54902	1.20779	1.90776	2.60786	1.5349	1.46635	1.76737	2.09609		1.88842	0.376913	0.133259		1.76714	0.43747	0.154669		0.561969
	1.9771	1.04788	2.04476	2.27493	2.37547	2.6829	2.47763	2.40059			1.77948	2.03394	2.38284	2.25948	2.08787	2.31363	2.27472	1.49195		1.60107	2.23624	2.40055	1.85324	2.00786	1.85023	2.29229	2.49487		1.85051	1.70649	1.73162	2.26775	1.63677	1.91096	1.63558	2.08564		2.09204	0.312131	0.110355		1.85316	0.226693	0.0801481		0.101735
	1.41512	1.52521	2.38699	1.65499	2.3032	2.6544	2.68818	2.48996			1.7806	1.8923	2.45099	2.15571	1.71965	1.70847	2.16188	2.39579		2.08749	2.55073	2.14005	1.87834	2.08978	2.29683	2.28975	2.42113		1.95626	1.11434	2.18583	2.14089	1.76031	1.97958	1.79325	2.29504		2.21926	0.213221	0.075385		1.90319	0.369046	0.130477		0.0545817
	1.06301	1.32929	2.35704	1.22647	1.89065	2.6334	2.49598	2.2082			1.82166	1.87634	2.15543	1.74575	1.83523	1.48568	2.13294	2.36419		2.00165	2.25489	2.27224	2.11916	2.08496	2.06887	2.23901	2.38533		1.6845	1.74787	2.12335	2.2525	1.7476	1.90182	1.48863	2.22854		2.17826	0.129079	0.0456363		1.89685	0.278782	0.0985642		0.0213532
	1.02934	1.19175	2.17755	2.05892	1.95592	2.78112	2.42953	2.26071			1.76329	1.91464	1.99325	1.32688	1.9306	1.52683	2.10878	2.36526		1.86791	2.41862	1.70132	1.92493	2.2197	2.07184	2.21415	2.29306		1.43667	1.54448	2.22269	2.18401	1.70753	1.93422	1.34877	2.24222		2.08894	0.241845	0.0855052		1.82758	0.367049	0.129771		0.11477
	1.16418	1.64151	1.5042	1.39197	1.55	2.7839	2.3329	1.76266			1.9114	2.06536	2.01584	2.17464	2.21074	2.26119	2.0805	2.30827		1.87045	2.33321	2.31596	1.8074	1.87488	1.99382	2.15095	2.40927		1.97439	1.17042	1.7459	2.52856	1.6688	1.92709	1.67767	2.11702		2.09449	0.238833	0.0844401		1.85123	0.394308	0.139409		0.157753
	1.19822	1.66534	1.42579	2.18851	1.60184	2.6918	2.11704	1.64128			1.77254	1.29176	1.23315	2.31541	1.81082	2.32395	1.70592	2.02089		2.22783	1.93585	2.06373	1.73942	1.93073	2.30473	2.18488	2.4138		1.86903	1.55665	2.25575	2.68384	1.67037	1.90554	1.6206	1.58124		2.10012	0.223882	0.0791542		1.89288	0.39494	0.139632		0.217554
	1.43623	1.00998	1.39322	2.19291	1.80224	2.58444	1.88703	2.51632			1.14949	1.3108	1.32764	1.2802	1.6107	1.72893	1.35456	2.05781		2.16484	2.2645	2.21809	1.66967	1.92268	2.1738	2.09846	2.30544		1.70055	1.90673	2.33636	2.4804	1.74658	1.89819	1.23018	1.41239		2.10218	0.210254	0.0743362		1.83892	0.422109	0.149238		0.136658
	1.37444	1.04848	2.15112	1.24484	1.50724	2.49805	1.63237	2.01644			1.15664	1.69542	1.3647	1.36915	1.83372	1.50602	1.46759	1.38658		2.4392	2.26286	2.10902	1.946	1.79205	2.10454	2.43743	2.37823		2.20186	1.89604	2.23642	2.52272	1.6701	1.86461	1.30031	2.10773		2.18367	0.237697	0.0840387		1.97497	0.378721	0.133898		0.207974
	0.949447	1.07189	2.0588	1.41004	1.46258	2.43083	1.52344	1.56398			1.05401	1.25627	1.7457	1.3785	1.68277	1.55978	1.5588	1.42454		2.51429	2.4072	2.45144	2.13478	1.85258	2.14386	2.01297	2.41134		2.20303	1.05345	2.28947	2.44258	1.66194	1.8057	1.97078	2.0817		2.24106	0.238805	0.0844303		1.93858	0.438543	0.155048		0.108703
	0.989763	1.13565	1.57071	1.42348	1.44727	1.95173	1.57426	1.77217			1.44573	1.12444	2.16929	1.38897	1.92333	2.20183	1.97409	1.45637		2.49213	2.17054	2.48466	2.28615	1.72546	2.01545	1.84219	2.25896		1.61726	1.25458	2.34099	2.48449	1.36944	1.60078	1.68124	2.19181		2.15944	0.280879	0.0993059		1.81757	0.460171	0.162695		0.0945008
	1.00099	1.30842	1.39932	1.83568	1.49777	1.39525	1.55272	2.05002			1.52768	1.06414	1.74489	1.33031	1.59738	1.9334	2.1139	1.4393		2.51623	2.30122	2.47388	2.1443	1.12472	1.95306	1.31081	2.08527		1.76257	2.01263	2.26593	2.5601	1.05198	1.14115	1.79749	2.19103		1.98869	0.514387	0.181863		1.84786	0.530453	0.187543		0.59831
	0.984984	0.981696	1.36028	1.25503	2.0331	1.44491	1.9929	1.60489			0.987161	1.08018	1.30848	1.43337	1.60692	1.6562	1.69432	1.88106		2.34043	1.27968	2.30381	2.10493	1.2105	1.97553	1.44704	2.3457		2.31118	1.98876	2.22989	2.49421	1.21308	1.59253	1.82859	2.30085		1.87595	0.487581	0.172386		1.99489	0.430781	0.152304		0.6132
	1.06662	1.09225	1.46281	1.34752	1.68579	1.36092	1.63084	1.46093			0.951338	1.11213	1.31365	1.57838	1.85741	1.4849	1.43732	1.49154		2.42761	1.39877	2.21988	2.29947	1.13636	1.29502	1.69241	2.16566		2.15267	1.95313	2.16561	2.50021	0.956711	1.41084	1.25469	1.63235		1.8294	0.509124	0.180003		1.75328	0.526767	0.18624		0.773158
	0.996628	1.13795	1.78665	1.77675	1.44697	1.72465	1.55065	1.66525			0.945445	1.20395	1.39967	1.90941	1.7549	1.88277	1.4949	1.45652		2.39974	1.33347	2.47864	2.37857	1.55153	1.21934	1.7291	2.27134		2.28063	1.69789	2.13023	2.32369	0.904295	1.07765	1.26278	1.50851		1.92022	0.518665	0.183376		1.64821	0.552663	0.195396		0.327288
	1.01058	1.05413	1.23017	1.28421	1.39527	2.56872	1.55259	1.76551			0.970591	1.05965	1.30558	1.31718	1.75009	1.81367	1.51321	1.39147		2.19857	2.08039	2.06797	2.29825	2.0581	1.26038	1.2953	1.53952		2.13899	1.36611	2.09049	2.30887	1.16488	1.04154	1.27686	1.43281		1.84981	0.417144	0.147483		1.60257	0.495956	0.175347		0.298793
	0.991134	1.23719	1.36681	1.21778	1.34433	2.55895	1.49031	1.45087			0.94597	1.04887	1.25397	1.14931	1.8178	1.31696	1.64626	1.3245		2.21139	2.30922	2.4466	2.29448	1.19773	1.78707	1.39949	1.26146		1.98036	0.922004	2.05193	1.25208	1.87027	1.08958	1.50114	1.52764		1.86343	0.517173	0.182848		1.52438	0.419605	0.148353		0.171865
	1.28122	1.46133	1.26642	1.2432	1.54775	2.33558	1.44982	1.51952			1.02573	1.05729	1.37522	1.28336	1.70002	1.46345	2.06421	1.36076		1.9391	2.2902	1.96947	2.50911	1.19076	1.62808	1.79857	1.41408		1.30408	1.09311	2.05633	1.42619	1.73003	1.7605	1.64194	1.95168		1.84242	0.435311	0.153906		1.62048	0.326827	0.115551		0.268142
	1.05352	0.935982	1.49936	1.14347	1.47204	2.18945	1.52005	1.83093			1.33099	1.00201	1.56478	1.29362	1.36733	1.46953	1.58548	1.38243		1.3407	2.23417	2.57282	2.42123	1.76804	1.93182	1.68861	1.84874		1.25084	1.38762	2.01247	1.29987	1.19765	1.75832	1.61707	2.03182		1.97577	0.4086	0.144462		1.56946	0.336681	0.119035		0.0476488
	0.989647	0.964325	1.30366	1.42658	1.29803	1.22382	1.43306	1.57724			0.926346	1.78663	1.66494	1.15441	1.29757	1.5194	1.31089	1.38331		1.16502	2.04775	2.62125	2.37451	1.84812	1.06353	1.45206	1.50536		1.2464	1.93056	1.72991	1.88319	0.92394	1.90589	1.7126	1.94341		1.7597	0.561718	0.198597		1.65949	0.374986	0.132578		0.681089
	0.948938	0.914979	1.36036	1.51709	1.32999	1.29334	1.90891	1.55494			0.935999	1.29166	1.27778	1.55604	1.32624	1.44297	1.60425	1.71769		1.66336	1.39007	2.61058	2.21105	1.80338	1.45475	2.10319	1.34587		1.52903	1.5161	1.33954	2.42283	0.946147	1.78013	1.57509	2.05404		1.82278	0.451335	0.159571		1.64536	0.448369	0.158522		0.443395
	0.971295	1.13163	1.21446	1.16431	1.50613	1.33195	2.37565	1.42152			0.887625	0.98343	1.10017	1.76105	1.28558	1.42852	1.31218	1.62302		2.13104	1.52625	2.44168	2.32045	1.71647	1.31091	2.05877	1.76004		1.80625	0.841344	1.58844	1.99993	1.4795	1.72938	1.65576	2.04282		1.9082	0.394287	0.139401		1.64293	0.376808	0.133222		0.190514
	1.32937	0.998979	1.42811	1.26887	1.58718	2.04855	2.32632	1.99206			1.30409	0.998038	1.20793	1.11167	1.27371	1.46969	1.65508	1.31562		1.33693	2.03477	2.47316	1.71357	1.57649	2.06744	2.23302	2.28102		1.54865	0.947778	2.00858	2.615	1.91115	1.58291	1.8055	2.09689		1.96455	0.388022	0.137186		1.81456	0.484497	0.171295		0.505476
	0.898178	0.92176	1.99139	1.35591	1.23826	2.1798	2.0783	1.8137			1.3408	0.978243	1.62188	1.23323	1.39274	2.06813	1.45867	1.36778		1.30124	1.46466	2.36439	1.73092	1.12845	1.80111	1.91484	2.09069		1.42776	1.59989	1.41831	2.55589	1.78081	1.67019	1.38236	1.87342		1.72454	0.4119	0.145629		1.71358	0.384141	0.135814		0.956893
	0.989293	1.16224	1.36177	1.85031	1.3104	2.30772	1.56591	1.44589			0.835977	1.03095	1.33111	1.28795	1.35794	2.01747	1.88301	1.79981		1.29544	1.28958	2.38416	2.25356	1.29897	1.962	2.28518	1.73922		1.15827	1.88177	1.30281	2.6674	1.78667	1.65335	1.67355	2.0051		1.81351	0.474639	0.16781		1.76611	0.461153	0.163042		0.842379
	1.42114	1.10079	1.69548	1.20473	1.26396	2.47782	1.5555	1.52351			0.942161	1.85052	1.23892	1.32259	1.56356	1.5474	1.79488	1.79567		2.12762	1.93008	2.13813	2.39876	1.99402	1.54573	1.91241	1.35412		1.16115	1.1265	1.3832	2.64567	1.56499	1.00345	1.22996	1.72702		1.92511	0.335011	0.118444		1.48024	0.528156	0.186731		0.0638975
	1.71838	0.964529	1.55978	1.73221	1.29816	2.10064	1.63551	2.01794			1.24086	1.27663	1.32197	1.69537	1.89686	1.6408	1.69383	1.20221		1.2636	2.34364	2.50374	2.25862	1.65811	1.04476	1.56468	1.43392		1.86748	0.845324	1.2995	2.72041	0.873949	1.01505	1.16961	1.58328		1.75888	0.541854	0.191574		1.42183	0.631048	0.223109		0.270937
	1.83036	1.32896	1.65288	1.90847	1.90013	1.18064	2.38703	1.51699			0.891979	1.06686	1.93917	1.29293	1.6358	1.58688	1.89827	1.34918		2.15975	1.96952	2.45701	1.80075	1.63687	1.1244	1.37103	1.45434		2.11101	0.902887	1.26438	2.50474	0.85565	0.995874	1.20331	1.46133		1.74671	0.439746	0.155474		1.4124	0.596701	0.210966		0.222831
	1.88859	1.12024	1.57318	1.35737	1.64872	1.9706	2.10651	1.86265			1.30337	1.70955	1.69141	2.00281	1.38122	1.67317	1.74886	1.90472		1.84759	1.66819	2.36496	1.63109	1.10243	1.24378	1.69155	1.39657		1.52941	1.39898	1.31999	2.38597	0.857917	0.986413	1.20602	1.2909		1.61827	0.391636	0.138464		1.37195	0.463439	0.16385		0.270108
	1.54902	1.20779	1.78317	1.83833	1.90776	2.60786	2.23375	1.67071			1.5349	1.46635	1.4786	1.4253	1.76737	2.09609	2.22429	2.45319		1.18452	1.27369	1.89424	1.58734	1.17345	1.23161	1.44138	1.99179		1.01873	0.857538	1.93105	2.37089	0.933289	0.945419	1.62249	1.5229		1.47225	0.323288	0.1143		1.40029	0.554636	0.196094		0.755878
	1.85051	1.70649	1.60107	2.23624	1.73162	2.26775	2.40055	1.85324			1.63677	1.91096	2.00786	1.85023	1.63558	2.08564	2.29229	2.49487		1.37209	1.30373	2.34824	1.93974	1.19634	1.17303	1.23876	2.09205		1.09553	1.06853	1.75481	1.31756	1.65728	1.27504	1.41009	1.57404		1.583	0.467599	0.165321		1.39411	0.252751	0.0893609		0.331901
	1.95626	1.11434	2.08749	2.55073	2.18583	2.14089	2.14005	1.87834			1.76031	1.97958	2.08978	2.29683	1.79325	2.29504	2.28975	2.42113		1.70659	1.42457	2.02293	2.18935	1.09841	1.11503	1.2068	1.65017		1.27382	1.02987	1.25612	1.86074	1.35511	1.6329	1.26763	1.64777		1.55173	0.412936	0.145995		1.4155	0.272332	0.0962838		0.448947
	1.6845	1.74787	2.00165	2.25489	2.12335	2.2525	2.27224	2.11916			1.7476	1.90182	2.08496	2.06887	1.48863	2.22854	2.23901	2.38533		1.68846	2.20642	1.72073	1.68006	1.08552	1.52299	1.45751	1.20977		1.57357	0.861002	1.32069	2.26075	0.820203	1.34408	1.26748	1.45272		1.57143	0.34501	0.12198		1.36256	0.4498	0.159028		0.315004
	1.43667	1.54448	1.86791	2.41862	2.22269	2.18401	1.70132	1.92493			1.70753	1.93422	2.2197	2.07184	1.34877	2.24222	2.21415	2.29306		1.28531	2.0205	1.76491	1.688	1.17009	1.56699	1.24305	1.24742		1.1417	0.930855	1.32242	1.37924	0.87534	1.18447	1.40075	1.36821		1.49828	0.308371	0.109026		1.20037	0.206048	0.0728489		0.0393852
	1.97439	1.17042	1.87045	2.33321	1.7459	2.52856	2.31596	1.8074			1.6688	1.92709	1.87488	1.99382	1.67767	2.11702	2.15095	2.40927		1.22414	1.44524	1.57771	1.5548	1.16273	1.15085	1.62805	1.29501		1.06285	1.31503	1.24035	1.34964	0.856714	1.10352	1.22138	1.60316		1.37982	0.195179	0.0690063		1.21908	0.221456	0.0782964		0.145816
	1.86903	1.55665	2.22783	1.93585	2.25575	2.68384	2.06373	1.73942			1.67037	1.90554	1.93073	2.30473	1.6206	1.58124	2.18488	2.4138		2.07426	1.18526	1.55873	2.15548	1.42521	1.082	1.13883	1.31359		1.36448	1.29682	1.30493	1.99271	0.961793	1.06084	1.16456	1.37907		1.49167	0.415228	0.146805		1.31565	0.311279	0.110054		0.353653
	1.70055	1.90673	2.16484	2.2645	2.33636	2.4804	2.21809	1.66967			1.74658	1.89819	1.92268	2.1738	1.23018	1.41239	2.09846	2.30544		1.73155	1.37108	1.86537	1.64685	1.55205	1.08641	1.15642	1.2204		1.51349	0.771566	1.22656	2.2502	0.8941	1.06541	1.2274	1.26005		1.45377	0.287397	0.10161		1.2761	0.455942	0.1612		0.366938
	2.20186	1.89604	2.4392	2.26286	2.23642	2.52272	2.10902	1.946			1.6701	1.86461	1.79205	2.10454	1.30031	2.10773	2.43743	2.37823		1.37609	1.45788	1.53392	1.42812	1.10046	1.12132	1.70773	1.49145		1.09607	0.881135	1.20555	1.27883	0.850635	1.02539	1.19373	1.30613		1.40212	0.20461	0.0723405		1.10468	0.173159	0.061221		0.00725525
	2.20303	1.05345	2.51429	2.4072	2.28947	2.44258	2.45144	2.13478			1.66194	1.8057	1.85258	2.14386	1.97078	2.0817	2.01297	2.41134		1.30615	1.00148	1.87679	1.50846	1.26078	1.08124	1.2623	1.23706		1.0642	1.20936	1.61214	1.24984	0.882349	1.36959	1.59525	1.31604		1.31678	0.271984	0.0961609		1.28735	0.247614	0.0875446		0.824189
	1.61726	1.25458	2.49213	2.17054	2.34099	2.48449	2.48466	2.28615			1.36944	1.60078	1.72546	2.01545	1.68124	2.19181	1.84219	2.25896		1.86369	1.1252	1.90956	1.45786	1.24846	1.10969	1.23009	1.22086		1.41409	0.883992	1.58255	1.78902	0.968251	0.962575	1.25091	1.22083		1.39568	0.321064	0.113513		1.25903	0.321651	0.113721		0.409391
	1.76257	2.01263	2.51623	2.30122	2.26593	2.5601	2.47388	2.1443			1.05198	1.14115	1.12472	1.95306	1.79749	2.19103	1.31081	2.08527		1.16253	1.26484	1.43224	1.71791	1.32886	1.34748	1.19153	1.12672		1.30313	0.874671	1.13226	2.24049	1.47581	0.9308	1.16341	1.90481		1.32151	0.190281	0.0672745		1.37817	0.477546	0.168838		0.759832
	2.31118	1.98876	2.34043	1.27968	2.22989	2.49421	2.30381	2.10493			1.21308	1.59253	1.2105	1.97553	1.82859	2.30085	1.44704	2.3457		1.42148	1.97209	1.37961	1.66298	1.14172	0.976842	1.52693	1.82789		1.06977	0.872572	1.15611	2.24433	0.963409	0.999701	1.16003	1.61673		1.48869	0.333673	0.117971		1.26033	0.456534	0.161409		0.27252
	2.15267	1.95313	2.42761	1.39877	2.16561	2.50021	2.21988	2.29947			0.956711	1.41084	1.13636	1.29502	1.25469	1.63235	1.69241	2.16566		1.23716	1.60322	1.70511	1.59949	1.04072	1.05584	1.24926	1.72128		1.03232	1.31808	1.01768	1.27731	0.849644	1.32133	1.16617	1.36258		1.40151	0.286397	0.101257		1.16814	0.184471	0.0652202		0.0731138
	2.28063	1.69789	2.39974	1.33347	2.13023	2.32369	2.47864	2.37857			0.904295	1.07765	1.55153	1.21934	1.26278	1.50851	1.7291	2.27134		1.60922	1.18547	1.28853	1.44541	1.10716	1.61201	1.71252	1.20625		1.55349	1.07889	1.11465	1.2632	0.884703	1.11272	1.1973	1.23383		1.39582	0.229924	0.0812905		1.17985	0.191173	0.0675899		0.0603622
	2.13899	1.36611	2.19857	2.08039	2.09049	2.30887	2.06797	2.29825			1.16488	1.04154	2.0581	1.26038	1.27686	1.43281	1.2953	1.53952		1.60646	1.27011	1.43812	1.42423	1.61236	1.60672	1.50918	1.42549		1.02577	0.79102	1.36154	1.70114	0.852746	0.974661	1.30857	1.76521		1.48658	0.120691	0.0426707		1.22258	0.372902	0.131841		0.0775129
	1.98036	0.922004	2.21139	2.30922	2.05193	1.25208	2.4466	2.29448			1.87027	1.08958	1.19773	1.78707	1.50114	1.52764	1.39949	1.26146		1.32283	1.59413	1.73984	1.48511	1.71394	1.56217	2.06897	1.36735		1.00864	0.938795	1.5472	2.35102	1.29322	1.38793	1.32772	1.86884		1.60679	0.238363	0.0842742		1.46542	0.462035	0.163354		0.454613
	1.30408	1.09311	1.9391	2.2902	2.05633	1.42619	1.96947	2.50911			1.73003	1.7605	1.19076	1.62808	1.64194	1.95168	1.79857	1.41408		1.5748	1.38045	2.55521	2.011	1.02003	0.874364	1.54107	1.56573		1.56641	0.903753	1.00978	1.18076	0.904776	0.974647	1.34834	1.41523		1.56533	0.532934	0.188421		1.16296	0.254632	0.090026		0.0745417
	1.25084	1.38762	1.3407	2.23417	2.01247	1.29987	2.57282	2.42123			1.19765	1.75832	1.76804	1.93182	1.61707	2.03182	1.68861	1.84874		1.27271	1.30501	2.22209	1.59966	1.24683	1.43616	1.91777	1.42407		1.3263	1.58983	1.24061	1.39379	1.17018	1.47555	1.40566	1.42993		1.55304	0.347848	0.122983		1.37898	0.132466	0.0468338		0.207162
	1.2464	1.93056	1.16502	2.04775	1.72991	1.88319	2.62125	2.37451			0.92394	1.90589	1.84812	1.06353	1.7126	1.94341	1.45206	1.50536		1.29292	1.52909	2.37336	2.04974	1.88241	1.9624	2.11628	2.17906		1.03257	0.942108	1.91379	1.37645	1.73202	1.63071	1.63186	2.19268		1.92316	0.353993	0.125155		1.55652	0.424057	0.149927		0.0814717
	1.52903	1.5161	1.66336	1.39007	1.33954	2.42283	2.61058	2.21105			0.946147	1.78013	1.80338	1.45475	1.57509	2.05404	2.10319	1.34587		2.05218	1.85406	2.37981	1.69017	1.67146	2.16028	2.29706	2.38853		1.13833	0.911032	2.28992	2.25064	1.7318	1.71494	1.39411	2.20638		2.06169	0.294388	0.104082		1.70464	0.526472	0.186136		0.116265
	1.80625	0.841344	2.13104	1.52625	1.58844	1.99993	2.44168	2.32045			1.4795	1.72938	1.71647	1.31091	1.65576	2.04282	2.05877	1.76004		1.2073	1.59689	2.5061	1.60987	2.05424	2.16569	2.4143	2.36058		1.94049	1.00587	2.35563	2.51174	1.71584	1.77924	1.63279	2.13931		1.98937	0.467571	0.165311		1.88511	0.471825	0.166815		0.663878
	1.54865	0.947778	1.33693	2.03477	2.00858	2.615	2.47316	1.71357			1.91115	1.58291	1.57649	2.06744	1.8055	2.09689	2.23302	2.28102		1.42875	2.04356	2.49975	1.95983	1.87264	2.33821	2.36481	2.42021		2.22266	0.934602	2.38446	2.3946	1.79873	1.9015	1.60084	2.207		2.11597	0.361005	0.127635		1.93055	0.49309	0.174334		0.405242
	1.42776	1.59989	1.30124	1.46466	1.41831	2.55589	2.36439	1.73092			1.78081	1.67019	1.12845	1.80111	1.38236	1.87342	1.91484	2.09069		2.3995	2.04976	2.64699	1.64455	2.02387	2.10556	2.43011	2.25749		2.25476	1.61948	2.41853	2.22531	1.70743	2.01193	1.20396	2.07009		2.19473	0.308606	0.109109		1.93894	0.401806	0.14206		0.175215
	1.15827	1.88177	1.29544	1.28958	1.30281	2.6674	2.38416	2.25356			1.78667	1.65335	1.29897	1.962	1.67355	2.0051	2.28518	1.73922		2.66372	2.39309	2.79088	1.7961	1.93296	2.35738	2.5181	2.32705		2.45734	1.67725	2.46583	1.4666	1.83972	1.94998	1.26262	2.23925		2.34741	0.338942	0.119834		1.91982	0.446027	0.157694		0.0487055
	1.16115	1.1265	2.12762	1.93008	1.3832	2.64567	2.13813	2.39876			1.56499	1.00345	1.99402	1.54573	1.22996	1.72702	1.91241	1.35412		2.71934	2.52861	2.79804	2.18859	2.03456	2.14861	2.31093	2.33383		2.63957	1.78579	2.45054	2.45379	1.83795	1.96272	1.31631	2.07504		2.38281	0.274733	0.0971329		2.06521	0.435976	0.154141		0.103206
	1.86748	0.845324	1.2636	2.34364	1.2995	2.72041	2.50374	2.25862			0.873949	1.01505	1.65811	1.04476	1.16961	1.58328	1.56468	1.43392		2.52862	2.46705	2.32693	2.37114	1.9096	2.16963	2.4357	2.31162		2.54883	1.84583	2.54845	2.47772	1.84676	1.94367	1.79549	1.39138		2.31504	0.197161	0.0697069		2.04977	0.426463	0.150778		0.132597
	2.11101	0.902887	2.15975	1.96952	1.26438	2.50474	2.45701	1.80075			0.85565	0.995874	1.63687	1.1244	1.20331	1.46133	1.37103	1.45434		2.52252	2.64609	2.74522	2.55229	2.19719	2.26443	2.38638	2.31158		2.60862	1.85798	2.51333	2.67994	1.82376	1.78384	1.67468	1.44657		2.45321	0.19376	0.0685046		2.04859	0.47621	0.168366		0.0429498
	1.52941	1.39898	1.84759	1.66819	1.31999	2.38597	2.36496	1.63109			0.857917	0.986413	1.10243	1.24378	1.20602	1.2909	1.69155	1.39657		2.54508	2.67027	2.75221	2.5285	2.14043	2.08542	2.52221	2.00945		2.55573	1.81478	2.30965	2.65098	1.79106	1.89984	1.18125	2.18417		2.4067	0.284881	0.100721		2.04843	0.478388	0.169136		0.0902103
	1.01873	0.857538	1.18452	1.27369	1.93105	2.37089	1.89424	1.58734			0.933289	0.945419	1.17345	1.23161	1.62249	1.5229	1.44138	1.99179		2.4122	2.65117	2.83238	2.6834	2.12653	1.74662	2.12108	1.3742		2.69326	1.99559	2.37814	2.69819	1.62628	1.80013	1.39699	2.29095		2.24345	0.502308	0.177593		2.10994	0.484366	0.171249		0.596905
	1.09553	1.06853	1.37209	1.30373	1.75481	1.31756	2.34824	1.93974			1.65728	1.27504	1.19634	1.17303	1.41009	1.57404	1.23876	2.09205		2.48453	2.59615	2.93381	2.58174	2.05188	1.01855	2.39438	1.93607		2.64018	1.90104	2.32165	2.27028	1.78817	1.79019	1.70132	2.15304		2.24964	0.588897	0.208206		2.07073	0.32899	0.116315		0.465595
	1.27382	1.02987	1.70659	1.42457	1.25612	1.86074	2.02293	2.18935			1.35511	1.6329	1.09841	1.11503	1.26763	1.64777	1.2068	1.65017		2.50059	2.69379	2.83805	2.56107	2.01758	1.2184	2.17709	1.30215		2.63581	2.04646	2.12705	2.61987	1.74763	1.84296	1.22326	1.84869		2.16359	0.616965	0.21813		2.01147	0.466033	0.164768		0.58667
	1.57357	0.861002	1.68846	2.20642	1.32069	2.26075	1.72073	1.68006			0.820203	1.34408	1.08552	1.52299	1.26748	1.45272	1.45751	1.20977		2.36945	2.69787	2.91802	2.52658	1.85452	1.69429	1.90025	1.87707		2.60813	2.0232	1.55478	2.37765	1.38222	1.80784	1.17261	1.39259		2.22976	0.456844	0.161519		1.78988	0.511312	0.180776		0.0910792
	1.1417	0.930855	1.28531	2.0205	1.32242	1.37924	1.76491	1.688			0.87534	1.18447	1.17009	1.56699	1.40075	1.36821	1.24305	1.24742		2.21571	2.70312	2.96894	2.31304	1.24022	1.42999	1.51762	1.82128		2.74595	2.00015	2.00661	2.00314	0.89463	1.963	1.25647	1.64647		2.02624	0.625535	0.22116		1.81455	0.558366	0.197412		0.486915
	1.06285	1.31503	1.22414	1.44524	1.24035	1.34964	1.57771	1.5548			0.856714	1.10352	1.16273	1.15085	1.22138	1.60316	1.62805	1.29501		1.5599	2.6865	2.86401	2.54666	1.37461	1.34655	1.51181	1.42469		2.48916	1.85423	1.35027	1.96439	0.919801	1.66477	1.49094	2.13148		1.91434	0.658901	0.232957		1.73313	0.488412	0.17268		0.542078
	1.36448	1.29682	2.07426	1.18526	1.30493	1.99271	1.55873	2.15548			0.961793	1.06084	1.42521	1.082	1.16456	1.37907	1.13883	1.31359		1.47038	2.58358	2.92625	2.46675	1.81078	1.7386	1.43788	2.01158		2.65556	1.96439	1.50853	2.55472	1.01189	0.97077	1.69098	2.40741		2.05572	0.546712	0.193292		1.84553	0.664029	0.23477		0.500747
	1.51349	0.771566	1.73155	1.37108	1.22656	2.2502	1.86537	1.64685			0.8941	1.06541	1.55205	1.08641	1.2274	1.26005	1.15642	1.2204		1.34299	2.3631	2.83525	2.36142	1.30032	2.37145	1.56162	2.29257		2.5062	1.62001	2.38405	2.47721	1.29809	1.05553	1.22145	2.39072		2.05359	0.569974	0.201516		1.86916	0.630463	0.222902		0.549214
	1.09607	0.881135	1.37609	1.45788	1.20555	1.27883	1.53392	1.42812			0.850635	1.02539	1.10046	1.12132	1.19373	1.30613	1.70773	1.49145		1.90476	2.24727	2.90378	2.32372	2.10391	2.14657	1.70544	2.30596		2.50908	1.02574	2.52691	2.34886	1.53034	1.08707	1.31675	2.32556		2.20518	0.352076	0.124478		1.83379	0.656129	0.231976		0.180165
	1.0642	1.20936	1.30615	1.00148	1.61214	1.24984	1.87679	1.50846			0.882349	1.36959	1.26078	1.08124	1.59525	1.31604	1.2623	1.23706		2.41556	1.73762	2.85534	2.41176	2.13846	2.19199	2.28997	2.3157		2.4498	1.23896	2.43884	1.20656	1.96663	1.69368	1.88504	2.23091		2.29455	0.313595	0.110872		1.8888	0.487881	0.172492		0.0678609
	1.41409	0.883992	1.86369	1.1252	1.58255	1.78902	1.90956	1.45786			0.968251	0.962575	1.24846	1.10969	1.25091	1.22083	1.23009	1.22086		2.31369	1.95405	2.84893	2.26838	2.04634	2.04041	2.2149	2.37751		2.22311	1.3149	2.28557	1.1797	1.78341	1.9186	1.6073	2.30875		2.25803	0.28109	0.0993802		1.82767	0.437374	0.154635		0.034535
	1.30313	0.874671	1.16253	1.26484	1.13226	2.24049	1.43224	1.71791			1.47581	0.9308	1.32886	1.34748	1.16341	1.90481	1.19153	1.12672		2.00151	1.15523	2.77632	2.14071	2.01667	2.15846	2.13474	2.37974		1.27395	1.01619	2.29384	1.30865	1.83991	1.84634	1.84875	2.18212		2.09542	0.45529	0.160969		1.70122	0.455201	0.160938		0.10527
	1.06977	0.872572	1.42148	1.97209	1.15611	2.24433	1.37961	1.66298			0.963409	0.999701	1.14172	0.976842	1.16003	1.61673	1.52693	1.82789		2.05965	1.43708	2.76108	1.6323	1.85139	1.83251	1.84085	2.49832		1.44851	1.67625	2.14005	1.72429	1.72543	1.76046	1.29524	1.9199		1.98915	0.440411	0.155709		1.71127	0.260087	0.0919548		0.146667
	1.03232	1.31808	1.23716	1.60322	1.01768	1.27731	1.70511	1.59949			0.849644	1.32133	1.04072	1.05584	1.16617	1.36258	1.24926	1.72128		2.19652	1.53995	2.81293	1.58268	1.92029	1.65017	1.58458	2.32251		1.36152	1.7505	2.10313	1.60644	1.78246	1.7463	1.20495	1.97638		1.9512	0.458497	0.162103		1.69146	0.29718	0.105069		0.200136
	1.55349	1.07889	1.60922	1.18547	1.11465	1.2632	1.28853	1.44541			0.884703	1.11272	1.10716	1.61201	1.1973	1.23383	1.71252	1.20625		1.7103	2.28868	2.88252	1.67583	2.11922	1.08721	2.05536	2.03865		1.22032	1.1926	1.44761	2.62326	2.09411	1.88425	1.22693	1.53912		1.98222	0.521073	0.184227		1.65353	0.510646	0.180541		0.223305
	1.02577	0.79102	1.60646	1.27011	1.36154	1.70114	1.43812	1.42423			0.852746	0.974661	1.61236	1.60672	1.30857	1.76521	1.50918	1.42549		1.40319	2.07544	2.88904	2.04714	2.0853	1.19633	1.57439	1.4311		1.25087	0.93227	1.39438	2.28157	1.73365	1.20364	1.27947	1.63031		1.83774	0.547959	0.193733		1.46327	0.414667	0.146607		0.145536
	1.00864	0.938795	1.32283	1.59413	1.5472	2.35102	1.73984	1.48511			1.29322	1.38793	1.71394	1.56217	1.32772	1.86884	2.06897	1.36735		1.39629	1.73557	2.77312	2.13538	1.36776	1.17733	1.68135	1.28735		1.20453	1.04964	1.43574	2.33342	0.985326	1.12128	1.58103	1.50461		1.69427	0.532995	0.188442		1.40195	0.435371	0.153927		0.24953
	1.56641	0.903753	1.5748	1.38045	1.00978	1.18076	2.55521	2.011			0.904776	0.974647	1.02003	0.874364	1.34834	1.41523	1.54107	1.56573		1.41904	1.14078	2.60726	1.66733	1.32382	1.22078	1.65205	1.44203		1.77921	1.12168	1.49719	2.35515	0.92657	1.47686	1.65607	1.27864		1.55914	0.462467	0.163507		1.51142	0.439811	0.155497		0.835564
	1.3263	1.58983	1.27271	1.30501	1.24061	1.39379	2.22209	1.59966			1.17018	1.47555	1.24683	1.43616	1.40566	1.42993	1.91777	1.42407		1.39574	1.3491	2.70783	1.65036	1.59912	1.19562	1.21767	1.61684		1.73773	1.17627	1.74556	2.06857	0.898544	1.516	1.38419	1.53579		1.59153	0.484607	0.171335		1.50783	0.362745	0.12825		0.701607
	1.03257	0.942108	1.29292	1.52909	1.91379	1.37645	2.37336	2.04974			1.73202	1.63071	1.88241	1.9624	1.63186	2.19268	2.11628	2.17906		1.84725	1.97419	2.12887	2.10235	2.03222	1.59933	1.49078	1.4594		1.07874	0.887722	1.40231	1.89844	1.00859	1.02107	1.2775	1.77242		1.8293	0.275447	0.0973852		1.29335	0.372937	0.131853		0.00559022
	1.13833	0.911032	2.05218	1.85406	2.28992	2.25064	2.37981	1.69017			1.7318	1.71494	1.67146	2.16028	1.39411	2.20638	2.29706	2.38853		1.96426	1.98978	1.80635	1.80113	1.80601	1.83943	1.54792	1.32431		1.14964	1.27074	1.32706	1.09953	0.922838	1.07479	1.19309	1.36411		1.7599	0.220906	0.0781019		1.17522	0.145575	0.0514687		2.12394e-05
	1.94049	1.00587	1.2073	1.59689	2.35563	2.51174	2.5061	1.60987			1.71584	1.77924	2.05424	2.16569	1.63279	2.13931	2.4143	2.36058		1.35827	1.49685	1.79406	1.71166	1.3215	1.35611	1.30111	1.73796		1.12534	0.885303	1.67909	0.906189	0.927073	1.01034	1.26823	1.29682		1.50969	0.206802	0.0731155		1.1373	0.270844	0.0957579		0.00797527
	2.22266	0.934602	1.42875	2.04356	2.38446	2.3946	2.49975	1.95983			1.79873	1.9015	1.87264	2.33821	1.60084	2.207	2.36481	2.42021		1.60956	1.12026	1.8264	1.60358	1.29515	1.25837	1.2784	1.83		1.82915	1.27964	1.73078	1.0956	0.908778	1.2116	1.4943	1.4161		1.47771	0.274604	0.0970872		1.37074	0.311638	0.110181		0.478361
	2.25476	1.61948	2.3995	2.04976	2.41853	2.22531	2.64699	1.64455			1.70743	2.01193	2.02387	2.10556	1.20396	2.07009	2.43011	2.25749		1.31105	1.23084	2.82667	1.65847	1.30657	1.21185	1.89921	1.15605		1.41672	1.16684	1.34689	1.01595	0.875155	0.999713	1.21284	1.35943		1.57509	0.566486	0.200283		1.17419	0.196183	0.0693611		0.0794383
	2.45734	1.67725	2.66372	2.39309	2.46583	1.4666	2.79088	1.7961			1.83972	1.94998	1.93296	2.35738	1.26262	2.23925	2.5181	2.32705		1.88437	1.36694	2.28797	1.97023	1.22298	1.17554	1.42778	1.44398		1.0763	1.01869	1.38777	1.04967	1.529	0.997816	1.21991	1.23442		1.59747	0.400321	0.141535		1.1892	0.191162	0.0675859		0.0208519
	2.63957	1.78579	2.71934	2.52861	2.45054	2.45379	2.79804	2.18859			1.83795	1.96272	2.03456	2.14861	1.31631	2.07504	2.31093	2.33383		1.27531	1.19922	2.43642	2.03749	1.34034	1.24831	1.29568	1.25648		1.1235	0.959445	1.36651	1.72794	1.2146	1.05702	1.25484	1.34923		1.51116	0.462234	0.163424		1.25664	0.236172	0.0834993		0.187163
	2.54883	1.84583	2.52862	2.46705	2.54845	2.47772	2.32693	2.37114			1.84676	1.94367	1.9096	2.16963	1.79549	1.39138	2.4357	2.31162		1.284	1.23629	2.39458	1.65752	1.81445	1.37155	1.24863	1.31994		1.12662	1.32076	1.25578	2.10301	0.93738	1.06565	1.35372	2.06034		1.54087	0.403362	0.14261		1.40291	0.440773	0.155837		0.524274
	2.60862	1.85798	2.52252	2.64609	2.51333	2.67994	2.74522	2.55229			1.82376	1.78384	2.19719	2.26443	1.67468	1.44657	2.38638	2.31158		1.45738	1.18137	1.58341	1.61483	1.1898	1.15468	1.2534	1.60144		1.07503	0.906575	1.35377	1.79975	0.926298	1.59454	1.20964	1.53846		1.37954	0.204927	0.0724527		1.30051	0.32721	0.115686		0.571817
	2.55573	1.81478	2.54508	2.67027	2.30965	2.65098	2.75221	2.5285			1.79106	1.89984	2.14043	2.08542	1.18125	2.18417	2.52221	2.00945		2.01367	1.83039	1.71218	1.65908	1.22802	1.09262	1.29667	1.26574		1.1831	0.934179	1.49292	1.44831	0.879129	1.11924	1.16038	1.32447		1.5123	0.333443	0.11789		1.19272	0.221851	0.0784361		0.0405203
	2.69326	1.99559	2.4122	2.65117	2.37814	2.69819	2.83238	2.6834			1.62628	1.80013	2.12653	1.74662	1.39699	2.29095	2.12108	1.3742		1.26839	1.59322	1.82333	1.9611	1.16418	1.17251	1.77718	1.37537		1.20598	0.952698	1.35385	0.760428	0.86288	0.978057	1.18256	1.31364		1.51691	0.313867	0.110969		1.07626	0.217693	0.076966		0.00566532
	2.64018	1.90104	2.48453	2.59615	2.32165	2.27028	2.93381	2.58174			1.78817	1.79019	2.05188	1.01855	1.70132	2.15304	2.39438	1.93607		1.40358	1.05527	2.7532	1.53038	1.38779	1.1738	1.19441	1.58194		1.29533	1.13131	1.48323	0.914117	1.30786	1.21117	1.14125	1.23099		1.51005	0.534094	0.188831		1.21441	0.164866	0.0582889		0.156856
	2.63581	2.04646	2.50059	2.69379	2.12705	2.61987	2.83805	2.56107			1.74763	1.84296	2.01758	1.2184	1.22326	1.84869	2.17709	1.30215		1.28326	1.12617	2.22872	1.44112	1.45638	1.46579	1.25272	1.662		1.59729	1.48752	1.8398	1.56275	1.06551	1.05009	1.15779	1.36622		1.48952	0.340337	0.120327		1.39087	0.282832	0.0999962		0.538503
	2.60813	2.0232	2.36945	2.69787	1.55478	2.37765	2.91802	2.52658			1.38222	1.80784	1.85452	1.69429	1.17261	1.39259	1.90025	1.87707		2.0533	1.17363	1.65504	1.83528	1.15777	0.986053	1.26407	1.36264		1.10716	0.832357	1.26465	0.821235	0.904571	0.979785	1.26926	1.25658		1.43597	0.372657	0.131754		1.05445	0.194831	0.0688831		0.022403
	2.74595	2.00015	2.21571	2.70312	2.00661	2.00314	2.96894	2.31304			0.89463	1.963	1.24022	1.42999	1.25647	1.64647	1.51762	1.82128		1.21937	1.0597	1.62261	1.49332	1.14895	1.0534	1.75887	1.32358		1.06982	1.17669	1.18925	1.19497	0.846062	1.02744	1.09919	1.90843		1.33498	0.26475	0.0936033		1.18898	0.312534	0.110497		0.33049
	2.48916	1.85423	1.5599	2.6865	1.35027	1.96439	2.86401	2.54666			0.919801	1.66477	1.37461	1.34655	1.49094	2.13148	1.51181	1.42469		1.2705	1.33507	1.63371	1.66191	1.65478	1.23097	1.22788	1.30804		1.21051	1.15774	1.30828	2.21199	0.90408	1.85861	1.17787	2.04231		1.41536	0.197803	0.069934		1.48392	0.481687	0.170302		0.715149
	2.65556	1.96439	1.47038	2.58358	1.50853	2.55472	2.92625	2.46675			1.01189	0.97077	1.81078	1.7386	1.69098	2.40741	1.43788	2.01158		1.63694	1.96253	1.65479	1.42743	1.15118	1.15947	1.50164	1.76113		1.07811	0.90161	1.30302	1.87734	1.54188	1.66826	1.24369	1.60867		1.53189	0.282744	0.099965		1.40282	0.327167	0.115671		0.412728
	2.5062	1.62001	1.34299	2.3631	2.38405	2.47721	2.83525	2.36142			1.29809	1.05553	1.30032	2.37145	1.22145	2.39072	1.56162	2.29257		1.29472	1.51572	2.16266	1.6201	1.24459	1.90605	1.69774	1.50336		1.43238	1.17432	1.91651	1.78012	0.962822	0.952564	1.39391	1.23997		1.61812	0.305552	0.108029		1.35657	0.351554	0.124293		0.134561
	2.50908	1.02574	1.90476	2.24727	2.52691	2.34886	2.90378	2.32372			1.53034	1.08707	2.10391	2.14657	1.31675	2.32556	1.70544	2.30596		1.38458	0.990052	1.53349	1.60834	1.67459	1.88825	1.44694	1.74566		1.86095	0.987805	1.42499	1.62895	0.914166	1.03452	1.2687	1.88265		1.53399	0.272912	0.0964889		1.37534	0.387364	0.136954		0.359715
	2.4498	1.23896	2.41556	1.73762	2.43884	1.20656	2.85534	2.41176			1.96663	1.69368	2.13846	2.19199	1.88504	2.23091	2.28997	2.3157		1.93715	1.41348	1.96353	1.41884	1.27736	1.00912	2.43277	2.00165		1.99474	0.911697	1.96119	2.35135	1.85347	1.43611	1.85016	2.23507		1.68174	0.473294	0.167335		1.82422	0.459714	0.162533		0.551122
	2.22311	1.3149	2.31369	1.95405	2.28557	1.1797	2.84893	2.26838			1.78341	1.9186	2.04634	2.04041	1.6073	2.30875	2.2149	2.37751		2.27475	1.09353	1.91754	1.5406	1.95119	1.82961	2.5821	2.43876		1.55681	1.31767	2.41151	2.05163	1.90573	2.04128	1.83251	1.92836		1.95351	0.487045	0.172197		1.88068	0.330344	0.116794		0.731543
	1.27395	1.01619	2.00151	1.15523	2.29384	1.30865	2.77632	2.14071			1.83991	1.84634	2.01667	2.15846	1.84875	2.18212	2.13474	2.37974		2.24371	2.08735	2.87726	2.2301	2.39719	2.27738	2.49875	2.4449		2.25325	0.983387	2.59213	2.01021	2.12219	2.18369	1.7522	2.26284		2.38208	0.239959	0.0848384		2.01999	0.481711	0.170311		0.0778034
	1.44851	1.67625	2.05965	1.43708	2.14005	1.72429	2.76108	1.6323			1.72543	1.76046	1.85139	1.83251	1.29524	1.9199	1.84085	2.49832		2.52341	2.37509	2.93909	2.41654	2.38815	2.10458	2.34197	2.42843		2.41861	1.23755	2.72521	2.07707	2.02394	2.15151	1.91382	2.35368		2.43966	0.234748	0.0829959		2.11267	0.438001	0.154857		0.083863
	1.36152	1.7505	2.19652	1.53995	2.10313	1.60644	2.81293	1.58268			1.78246	1.7463	1.92029	1.65017	1.20495	1.97638	1.58458	2.32251		1.99511	2.58044	2.47358	2.31785	2.44094	2.32961	2.5373	2.45932		2.64356	1.06008	2.6454	1.25284	2.17734	2.18741	1.69172	2.38442		2.39177	0.184049	0.0650712		2.00534	0.607286	0.214708		0.107005
	1.22032	1.1926	1.7103	2.28868	1.44761	2.62326	2.88252	1.67583			2.09411	1.88425	2.11922	1.08721	1.22693	1.53912	2.05536	2.03865		2.28099	2.53186	2.90241	2.55142	2.4267	2.26347	2.32396	2.44528		2.57575	1.79864	2.76889	2.12468	2.09581	2.15075	1.25618	2.27124		2.46576	0.20684	0.0731291		2.13024	0.46319	0.163762		0.0824258
	1.25087	0.93227	1.40319	2.07544	1.39438	2.28157	2.88904	2.04714			1.73365	1.20364	2.0853	1.19633	1.27947	1.63031	1.57439	1.4311		2.67702	2.62798	3.00825	2.69	2.45912	2.22109	2.65858	2.47743		2.68025	1.84062	2.77266	2.3945	2.0586	2.14222	1.35598	2.22009		2.60243	0.22782	0.0805464		2.18312	0.456598	0.161432		0.0356702
	1.20453	1.04964	1.39629	1.73557	1.43574	2.33342	2.77312	2.13538			0.985326	1.12128	1.36776	1.17733	1.58103	1.50461	1.68135	1.28735		2.69671	2.59455	2.68567	2.58345	2.42304	2.14862	2.41368	2.43882		2.64912	1.99786	2.74513	2.4089	2.22029	2.0834	1.21461	1.82947		2.49807	0.181118	0.0640348		2.1436	0.489928	0.173216		0.0755456
	1.77921	1.12168	1.41904	1.14078	1.49719	2.35515	2.60726	1.66733			0.92657	1.47686	1.32382	1.22078	1.65607	1.27864	1.65205	1.44203		2.79254	2.6294	2.78718	2.69945	2.37165	2.39706	2.48491	2.62583		2.67568	2.03731	2.76619	2.39299	2.0977	2.05428	1.6792	1.42427		2.5985	0.164787	0.058261		2.14095	0.460954	0.162972		0.0192647
	1.73773	1.17627	1.39574	1.3491	1.74556	2.06857	2.70783	1.65036			0.898544	1.516	1.59912	1.19562	1.38419	1.53579	1.21767	1.61684		2.7452	2.48884	2.94106	2.74906	2.45168	2.39752	2.34301	2.27765		2.78065	2.00493	2.71323	2.24218	2.07871	2.07475	1.89914	2.01721		2.54925	0.234314	0.0828425		2.22635	0.335764	0.118711		0.042579
	1.07874	0.887722	1.84725	1.97419	1.40231	1.89844	2.12887	2.10235			1.00859	1.02107	2.03222	1.59933	1.2775	1.77242	1.49078	1.4594		2.68244	2.60286	2.39924	2.6483	2.39723	2.22682	2.44743	1.32953		2.61774	2.00671	2.74604	2.32706	2.04579	2.06284	1.772	2.31413		2.34173	0.436476	0.154318		2.23654	0.328264	0.116059		0.594477
	1.14964	1.27074	1.96426	1.98978	1.32706	1.09953	1.80635	1.80113			0.922838	1.07479	1.80601	1.83943	1.19309	1.36411	1.54792	1.32431		2.532	2.63132	2.7639	2.8137	2.40745	2.12763	2.44804	2.28804		2.71678	2.07911	2.72358	2.08747	1.98392	2.05391	1.34051	2.46158		2.50151	0.233346	0.0825001		2.18086	0.453672	0.160397		0.0971648
	1.12534	0.885303	1.35827	1.49685	1.67909	0.906189	1.79406	1.71166			0.927073	1.01034	1.3215	1.35611	1.26823	1.29682	1.30111	1.73796		2.51614	2.37457	2.93992	2.59425	2.40953	1.88128	2.18162	2.25504		2.59078	2.11597	2.66095	2.04733	1.93576	2.1863	1.15133	1.53338		2.39404	0.311896	0.110272		2.02773	0.503166	0.177896		0.101958
	1.82915	1.27964	1.60956	1.12026	1.73078	1.0956	1.8264	1.60358			0.908778	1.2116	1.29515	1.25837	1.4943	1.4161	1.2784	1.83		2.13416	2.47885	2.65126	2.55027	2.31593	1.02867	2.33556	2.55973		2.5393	2.23166	2.65995	1.93466	1.80093	2.18751	1.26128	1.60174		2.2568	0.523157	0.184964		2.02713	0.471702	0.166772		0.372036
	1.41672	1.16684	1.31105	1.23084	1.34689	1.01595	2.82667	1.65847			0.875155	0.999713	1.30657	1.21185	1.21284	1.35943	1.89921	1.15605		1.85127	2.32864	1.9844	1.60427	2.1703	1.2148	1.29547	2.27914		2.61762	2.16862	2.56879	2.03937	1.1568	1.87682	1.22927	1.79531		1.84104	0.431714	0.152634		1.93158	0.542427	0.191777		0.717364
	1.0763	1.01869	1.88437	1.36694	1.38777	1.04967	2.28797	1.97023			1.529	0.997816	1.22298	1.17554	1.21991	1.23442	1.42778	1.44398		1.37143	1.40438	2.31434	2.08539	2.29276	1.28201	1.51831	2.17245		2.30907	2.03877	2.37914	2.05942	0.934068	1.42168	1.21295	1.67716		1.80513	0.449629	0.158968		1.75403	0.528426	0.186827		0.837978
	1.1235	0.959445	1.27531	1.19922	1.36651	1.72794	2.43642	2.03749			1.2146	1.05702	1.34034	1.24831	1.25484	1.34923	1.29568	1.25648		1.37582	1.13004	2.84959	2.43425	1.41492	2.02972	2.13189	1.66667		2.39807	1.24269	2.13469	2.18404	0.997907	1.36225	1.31755	1.61183		1.87911	0.586953	0.207519		1.65613	0.516214	0.182509		0.433237
	1.12662	1.32076	1.284	1.23629	1.25578	2.10301	2.39458	1.65752			0.93738	1.06565	1.81445	1.37155	1.35372	2.06034	1.24863	1.31994		1.89348	1.69097	3.00709	2.64285	1.22474	2.25906	2.00111	1.42977		2.28063	1.23118	1.33922	2.24851	1.23164	1.2106	1.24006	2.1968		2.01863	0.600578	0.212337		1.62233	0.515046	0.182096		0.17842
	1.07503	0.906575	1.45738	1.18137	1.35377	1.79975	1.58341	1.61483			0.926298	1.59454	1.1898	1.15468	1.20964	1.53846	1.2534	1.60144		2.50169	1.41562	2.943	2.59422	1.44515	2.13255	1.22208	1.41547		1.98494	1.71037	1.63861	2.18656	1.95898	1.62771	1.4132	2.16592		1.95872	0.664849	0.23506		1.83579	0.279268	0.0987361		0.637124
	1.1831	0.934179	2.01367	1.83039	1.49292	1.44831	1.71218	1.65908			0.879129	1.11924	1.22802	1.09262	1.16038	1.32447	1.29667	1.26574		2.13647	2.14342	2.69304	2.46576	1.95489	2.13422	1.47325	1.78222		1.17144	2.06337	2.09605	1.19786	2.00731	1.99546	1.91321	2.22622		2.09791	0.378848	0.133943		1.83387	0.410776	0.145231		0.202713
	1.20598	0.952698	1.26839	1.59322	1.35385	0.760428	1.82333	1.9611			0.86288	0.978057	1.16418	1.17251	1.18256	1.31364	1.77718	1.37537		1.50191	2.35	1.61005	2.37378	2.36766	2.22311	1.82454	2.17871		1.33612	2.01561	2.52951	1.02577	1.8684	1.64386	1.12557	2.21872		2.05372	0.355961	0.125851		1.72045	0.534776	0.189072		0.164386
	1.29533	1.13131	1.40358	1.05527	1.48323	0.914117	2.7532	1.53038			1.30786	1.21117	1.38779	1.1738	1.14125	1.23099	1.19441	1.58194		1.72554	2.36231	2.2338	2.39594	2.33633	1.93042	1.71997	1.80178		1.23512	1.58095	2.58777	1.27554	1.07838	0.981732	1.17216	2.10152		2.06326	0.298012	0.105363		1.50164	0.563913	0.199373		0.0259375
	1.59729	1.48752	1.28326	1.12617	1.8398	1.56275	2.22872	1.44112			1.06551	1.05009	1.45638	1.46579	1.15779	1.36622	1.25272	1.662
	1.10716	0.832357	2.0533	1.17363	1.26465	0.821235	1.65504	1.83528			0.904571	0.979785	1.15777	0.986053	1.26926	1.25658	1.26407	1.36264	DAY1	1.58022	1.49003	1.81715	1.76819	1.5015	1.47486	1.69357	1.63819		1.11902	1.14425	1.5197	2.12072	1.21556	1.30664	1.6535	1.69789
	1.06982	1.17669	1.21937	1.0597	1.18925	1.19497	1.62261	1.49332			0.846062	1.02744	1.14895	1.0534	1.09919	1.90843	1.75887	1.32358	DAY2	1.52103	1.55856	1.90592	1.74827	1.32557	1.34131	1.53925	1.51643		1.30897	1.07012	1.37848	2.01133	1.12524	1.19182	1.3173	1.56004
	1.21051	1.15774	1.2705	1.33507	1.30828	2.21199	1.63371	1.66191			0.90408	1.85861	1.65478	1.23097	1.17787	2.04231	1.22788	1.30804	DAY3	1.57172	1.4791	2.23342	1.73158	1.49771	1.28791	1.48427	1.55862		1.28129	1.13204	1.49369	1.60333	1.15449	1.27641	1.27266	1.53447
	1.07811	0.90161	1.63694	1.96253	1.30302	1.87734	1.65479	1.42743			1.54188	1.66826	1.15118	1.15947	1.24369	1.60867	1.50164	1.76113
	1.43238	1.17432	1.29472	1.51572	1.91651	1.78012	2.16266	1.6201			0.962822	0.952564	1.24459	1.90605	1.39391	1.23997	1.69774	1.50336		1.55765	1.50923	1.9855	1.74935	1.44159	1.36803	1.57236	1.57108		1.23643	1.11547	1.46396	1.9118	1.1651	1.25829	1.41449	1.59747
	1.86095	0.987805	1.38458	0.990052	1.42499	1.62895	1.53349	1.60834			0.914166	1.03452	1.67459	1.88825	1.2687	1.88265	1.44694	1.74566
	1.99474	0.911697	1.93715	1.41348	1.96119	2.35135	1.96353	1.41884			1.85347	1.43611	1.27736	1.00912	1.85016	2.23507	2.43277	2.00165
	1.55681	1.31767	2.27475	1.09353	2.41151	2.05163	1.91754	1.5406			1.90573	2.04128	1.95119	1.82961	1.83251	1.92836	2.5821	2.43876	NIGHT1	2.02539	2.00542	2.29546	2.07358	1.71732	1.77602	1.90037	2.04257		1.81354	1.47155	2.02441	2.17575	1.40867	1.63578	1.56898	1.92985
	2.25325	0.983387	2.24371	2.08735	2.59213	2.01021	2.87726	2.2301			2.12219	2.18369	2.39719	2.27738	1.7522	2.26284	2.49875	2.4449	NIGHT2	2.04995	2.18889	2.7124	2.21611	1.83617	1.88208	2.09256	2.05449		2.23841	1.53705	2.1282	2.08631	1.57038	1.68623	1.46916	2.01274
	2.41861	1.23755	2.52341	2.37509	2.72521	2.07707	2.93909	2.41654			2.02394	2.15151	2.38815	2.10458	1.91382	2.35368	2.34197	2.42843	NIGHT3	2.12784	2.07672	2.52422	2.31786	2.09346	1.96844	2.09837	2.1019		2.22164	1.65987	2.39614	1.97204	1.72961	1.79596	1.46905	1.99807
	2.64356	1.06008	1.99511	2.58044	2.6454	1.25284	2.47358	2.31785			2.17734	2.18741	2.44094	2.32961	1.69172	2.38442	2.5373	2.45932
	2.57575	1.79864	2.28099	2.53186	2.76889	2.12468	2.90241	2.55142			2.09581	2.15075	2.4267	2.26347	1.25618	2.27124	2.32396	2.44528		2.06772	2.09034	2.51069	2.20252	1.88232	1.87552	2.03044	2.06632		2.0912	1.55616	2.18291	2.07804	1.56955	1.70599	1.50239	1.98022
	2.68025	1.84062	2.67702	2.62798	2.77266	2.3945	3.00825	2.69			2.0586	2.14222	2.45912	2.22109	1.35598	2.22009	2.65858	2.47743
	2.64912	1.99786	2.69671	2.59455	2.74513	2.4089	2.68567	2.58345			2.22029	2.0834	2.42304	2.14862	1.21461	1.82947	2.41368	2.43882
	2.67568	2.03731	2.79254	2.6294	2.76619	2.39299	2.78718	2.69945			2.0977	2.05428	2.37165	2.39706	1.6792	1.42427	2.48491	2.62583			MEAN	STD	SEM	TTEST
	2.78065	2.00493	2.7452	2.48884	2.71323	2.24218	2.94106	2.74906			2.07871	2.07475	2.45168	2.39752	1.89914	2.01721	2.34301	2.27765	DAY	FA	1.59435	0.193167	0.0682949
	2.61774	2.00671	2.68244	2.60286	2.74604	2.32706	2.39924	2.6483			2.04579	2.06284	2.39723	2.22682	1.772	2.31413	2.44743	1.32953		PM	1.39537	0.264043	0.0933532	0.10741
	2.71678	2.07911	2.532	2.63132	2.72358	2.08747	2.7639	2.8137			1.98392	2.05391	2.40745	2.12763	1.34051	2.46158	2.44804	2.28804	NIGHT	FA	2.09073	0.201204	0.0711362	0.0523551
	2.59078	2.11597	2.51614	2.37457	2.66095	2.04733	2.93992	2.59425			1.93576	2.1863	2.40953	1.88128	1.15133	1.53338	2.18162	2.25504		PM	1.83331	0.278336	0.0984068
	2.5393	2.23166	2.13416	2.47885	2.65995	1.93466	2.65126	2.55027			1.80093	2.18751	2.31593	1.02867	1.26128	1.60174	2.33556	2.55973
	2.61762	2.16862	1.85127	2.32864	2.56879	2.03937	1.9844	1.60427			1.1568	1.87682	2.1703	1.2148	1.22927	1.79531	1.29547	2.27914
	2.30907	2.03877	1.37143	1.40438	2.37914	2.05942	2.31434	2.08539			0.934068	1.42168	2.29276	1.28201	1.21295	1.67716	1.51831	2.17245
	2.39807	1.24269	1.37582	1.13004	2.13469	2.18404	2.84959	2.43425			0.997907	1.36225	1.41492	2.02972	1.31755	1.61183	2.13189	1.66667
	2.28063	1.23118	1.89348	1.69097	1.33922	2.24851	3.00709	2.64285			1.23164	1.2106	1.22474	2.25906	1.24006	2.1968	2.00111	1.42977
	1.98494	1.71037	2.50169	1.41562	1.63861	2.18656	2.943	2.59422			1.95898	1.62771	1.44515	2.13255	1.4132	2.16592	1.22208	1.41547
	1.17144	2.06337	2.13647	2.14342	2.09605	1.19786	2.69304	2.46576			2.00731	1.99546	1.95489	2.13422	1.91321	2.22622	1.47325	1.78222
	1.33612	2.01561	1.50191	2.35	2.52951	1.02577	1.61005	2.37378			1.8684	1.64386	2.36766	2.22311	1.12557	2.21872	1.82454	2.17871
	1.23512	1.58095	1.72554	2.36231	2.58777	1.27554	2.2338	2.39594			1.07838	0.981732	2.33633	1.93042	1.17216	2.10152	1.71997	1.80178
	1.91002	1.12305	1.35028	2.26872	2.60672	2.21978	2.96993	2.19424			0.988085	1.32938	2.31586	1.76969	1.75235	2.01778	2.34368	1.81129
	2.30558	1.08509	1.91578	2.12636	2.29319	2.53051	3.11132	2.33732			1.52089	1.9784	2.418	1.14855	1.85995	1.98321	2.08409	1.23683
	2.18174	1.44438	2.16701	2.07148	2.24275	2.29643	2.81424	2.26419			2.07416	1.94779	2.37312	1.18677	1.59533	1.52895	1.55021	1.36505
	1.21229	1.03701	2.23701	1.40072	1.52169	1.69968	2.80813	1.75219			1.95979	1.88294	2.15425	1.56829	1.29777	1.54414	1.28802	1.39053
	1.07646	1.17423	2.06855	1.38559	1.32042	1.1969	2.81546	1.77076			1.6454	1.47006	1.95202	1.94816	1.10402	2.10466	1.55584	2.01472
	1.50286	1.26383	1.92011	1.22941	1.39466	1.09599	2.43059	1.54212			0.900262	0.966866	1.51833	1.27909	1.09234	2.07918	1.37796	1.92781
	1.40731	0.939855	1.20887	1.2262	1.63701	1.73418	1.40423	1.68161			0.902741	1.17281	1.32808	1.19057	1.13325	1.52181	1.39693	1.93979
	1.08785	1.59401	1.7353	2.01099	1.35538	2.52312	1.53122	2.03704			0.903145	1.27201	1.48873	1.25927	1.19901	1.25069	1.30592	1.26349
	1.23057	0.942931	1.24619	1.70227	1.47533	2.41344	1.49358	1.82467			0.922356	1.07298	1.15522	1.2095	1.29914	1.4966	1.62346	1.44812
	1.78514	0.94147	1.42463	1.18764	1.68564	1.82758	1.41776	1.469			0.90111	1.02517	1.30912	1.22236	1.14155	1.68833	1.52935	1.28505
	1.48232	0.908624	1.46052	1.13527	1.34517	0.985079	1.44154	1.48286			0.911436	1.14829	1.18906	1.39501	1.14422	1.28995	1.23612	1.32296
	1.08695	0.960985	1.35831	1.17432	1.33038	1.11886	2.34352	1.65453			1.25357	1.69453	1.41789	1.68812	1.16305	1.52592	1.23668	1.92096
	1.24835	1.36781	1.56511	1.32455	1.61356	1.68359	2.74596	1.45706			0.87973	1.18029	1.20061	1.17078	1.22911	1.68767	1.49531	1.41469
	1.1322	0.942061	1.34608	1.68532	1.25615	2.58828	1.81003	2.10777			0.925066	1.06111	1.27546	1.15517	1.18607	1.23324	1.40742	1.43341
Day 1	1.11902	1.14425	1.58022	1.49003	1.5197	2.12072	1.81715	1.76819			1.21556	1.30664	1.5015	1.47486	1.6535	1.69789	1.69357	1.63819
Night 1	1.81354	1.47155	2.02539	2.00542	2.02441	2.17575	2.29546	2.07358			1.40867	1.63578	1.71732	1.77602	1.56898	1.92985	1.90037	2.04257
Day 2	1.30897	1.07012	1.52103	1.55856	1.37848	2.01133	1.90592	1.74827			1.12524	1.19182	1.32557	1.34131	1.3173	1.56004	1.53925	1.51643
Night 2	2.23841	1.53705	2.04995	2.18889	2.1282	2.08631	2.7124	2.21611			1.57038	1.68623	1.83617	1.88208	1.46916	2.01274	2.09256	2.05449
Day 3	1.28129	1.13204	1.57172	1.4791	1.49369	1.60333	2.23342	1.73158			1.15449	1.27641	1.49771	1.28791	1.27266	1.53447	1.48427	1.55862
Night 3	2.22164	1.65987	2.12784	2.07672	2.39614	1.97204	2.52422	2.31786			1.72961	1.79596	2.09346	1.96844	1.46905	1.99807	2.09837	2.1019
Figure 2E VCO2 PRODUCTION																				FA: M3	FA: M4	FA: M7	FA: M8	FA: M11	FA: M12	FA: M15	FA: M16		PM: M1	PM: M2	PM: M5	PM: M6	PM: M9	PM: M10	PM: M13	PM: M14
RUN1	MICE1	MICE2	MICE3	MICE4	MICE5	MICE6	MICE7	MICE8		RUN2	MICE 9	MICE 10	MICE 11	MICE 12	MICE 13	MICE 14	MICE 15	MICE 16		FA1	FA2	FA3	FA4	FA5	FA6	FA7	FA8		PM1	PM2	PM3	PM4	PM5	PM6	PM7	PM8		MEAN	STD	SEM		MEAN	STD	SEM		TTEST
	PM	PM	FA	FA	PM	PM	FA	FA			PM	PM	FA	FA	PM	PM	FA	FA		2.01285	1.06374	1.85316	1.84242	1.75558	1.48851	1.76968	1.99257		0.749309	1.12853	1.4879	2.12226	1.39484	1.43408	1.30976	1.1768		1.72231	0.311844	0.110254		1.35044	0.390233	0.137968		0.053768
	1.48557	1.39863	2.02611	1.84008	2.00029	2.06848	1.8147	1.06378			1.51838	1.59157	2.21531	1.80204	1.82557	2.16598	2.00919	1.72683		1.73917	1.84679	1.79215	1.87451	1.577	1.05995	1.82134	1.91089		0.705346	0.984514	1.52803	2.2828	1.39554	1.44809	1.38101	1.18867		1.70272	0.279275	0.0987387		1.36425	0.46106	0.163009		0.0974623
	1.45486	1.17046	1.82622	2.03873	1.76357	1.77708	1.37222	1.07801			1.43968	1.53951	1.82984	1.784	1.77911	2.02617	1.85661	1.94399		1.06371	1.27692	1.7087	1.34855	1.53761	1.89426	1.85386	1.869		0.820648	1.37872	1.1777	2.22657	1.48904	1.57101	1.58746	1.90242		1.56908	0.3132	0.110733		1.5192	0.427587	0.151175		0.79397
	1.03731	0.994549	1.93775	2.13443	1.78784	1.59524	1.30784	1.37509			1.42498	1.56713	1.8019	1.83049	1.65629	1.87322	1.86392	2.07347		1.02353	2.05616	1.52874	1.27347	0.886456	1.89469	1.49949	1.52566		0.85696	1.45612	1.23323	2.13102	1.39231	0.926877	1.31759	1.93238		1.46102	0.398069	0.140739		1.40581	0.443057	0.156644		0.796988
	1.01182	0.929014	1.90794	1.94847	1.78644	0.987771	1.85052	1.18471			1.36696	1.45484	1.83726	1.74314	1.77479	2.00934	1.72182	2.01164		1.02503	2.03816	1.34637	2.21808	0.985693	0.975907	1.12504	1.57066		1.09013	0.809176	1.4023	2.03385	0.873078	0.965769	1.14356	1.41589		1.41062	0.489214	0.172963		1.21672	0.398274	0.140811		0.399309
	1.37849	0.924917	1.8557	1.40602	1.58329	1.25113	1.98412	1.13532			1.39895	1.64267	1.8094	1.75702	1.61918	1.89819	1.8215	1.87914		1.63859	1.12003	1.15464	1.78462	1.02936	1.04727	1.27479	0.980933		0.997135	0.825997	1.14689	2.01392	0.906718	1.3177	1.32572	1.1998		1.25378	0.298922	0.105685		1.21674	0.370281	0.130914		0.828931
	1.49435	1.03003	1.70303	1.8763	1.73644	1.12945	1.7582	1.52131			1.42961	1.48501	1.56286	1.65595	1.60266	1.92579	1.94853	1.83228		1.55115	1.23755	1.0756	1.30544	1.37965	1.04912	1.38372	1.05138		0.668313	0.840379	1.10909	1.95474	0.810373	0.945692	1.21079	1.20951		1.2542	0.184656	0.0652856		1.09361	0.399295	0.141172		0.319341
	1.10236	1.73317	2.02394	2.36922	1.74578	1.57256	1.65846	1.67318			1.39248	1.67858	1.44709	1.30853	1.63973	2.00195	1.98864	2.2795		1.14564	1.24202	1.12925	1.4951	1.7925	1.09998	1.86151	1.0797		0.703656	0.90026	1.09316	1.50555	1.19693	0.839587	1.38474	1.79617		1.35571	0.319814	0.113071		1.17751	0.369629	0.130684		0.319926
	1.80642	1.7843	2.01782	2.6362	1.81336	1.8604	1.91405	1.8849			1.56723	1.6632	1.64268	1.9043	1.66326	2.03875	1.91811	2.21502		1.00011	1.66993	1.11458	1.792	1.45183	1.06062	2.04456	1.09786		0.726039	1.07162	1.14042	0.996924	1.29927	0.839419	1.15089	1.60374		1.40393	0.395039	0.139667		1.10354	0.271705	0.0960623		0.0981332
	1.84713	1.78162	2.05575	2.50814	1.70652	1.87714	2.03883	2.00424			1.5743	1.64861	1.44504	1.78354	1.55735	1.96137	1.81721	2.27782		0.968022	1.06717	1.46832	1.26685	1.00997	1.13337	1.53563	1.44734		0.717042	0.738669	1.59042	1.04593	0.784934	0.838115	1.17981	1.37062		1.23708	0.22402	0.079203		1.03319	0.323464	0.114362		0.164832
	1.81201	1.66803	1.96162	2.4281	1.75114	1.7893	1.93832	2.05453			1.39501	1.72026	1.41906	1.76218	1.50989	1.87245	1.82043	2.17559		1.05151	1.11333	1.17642	1.15854	1.00717	1.27046	1.31961	1.11194		0.79735	0.8362	1.29444	1.00413	0.742766	0.849902	1.39538	1.20615		1.15112	0.104834	0.0370643		1.01579	0.250753	0.0886546		0.180833
	1.86322	1.47927	1.88186	2.54359	1.61353	1.83002	1.99554	2.08152			1.44776	1.60817	1.55802	1.7652	1.35361	1.76529	1.74304	2.01991		1.361	1.55226	1.1035	1.33197	1.08652	1.52843	1.37858	1.16983		0.72686	0.870047	1.08871	1.3315	0.763844	0.950154	1.28488	1.57674		1.31401	0.179799	0.0635686		1.07409	0.301752	0.106686		0.073869
	1.96707	1.5084	2.01991	2.60411	1.59619	1.93066	2.04811	1.99221			1.33238	1.6512	1.43505	1.93794	1.40913	1.77639	1.62935	2.26696		0.871822	1.0851	1.11979	1.44804	0.993228	1.00292	1.41632	1.03244		0.738594	0.809867	1.04333	2.05296	0.763714	0.820535	1.2666	1.58303		1.12121	0.205517	0.0726611		1.13483	0.473392	0.167369		0.941536
	1.89389	1.5116	2.06199	2.62571	1.6493	1.86497	1.96477	2.00251			1.26363	1.65488	1.6443	1.68473	1.47337	1.91128	1.57792	2.3142		0.992129	0.971313	1.07489	1.17002	0.971002	0.875676	1.54306	1.02547		0.715213	0.942821	1.03213	1.99225	0.741668	0.799242	1.34298	1.08012		1.07794	0.206554	0.0730279		1.0808	0.422379	0.149334		0.986514
	1.83573	1.49922	1.85133	2.44016	1.71351	2.21568	1.96209	2.16218			1.34946	1.64564	1.48156	2.05568	1.1352	1.84433	1.82773	2.39348		0.909329	0.982585	1.0368	1.21026	1.06875	1.01941	2.02924	1.0711		0.970915	1.18192	1.1994	1.80621	0.814111	0.823233	1.26638	1.20078		1.16593	0.359227	0.127006		1.15787	0.316536	0.111912		0.962673
	1.8593	1.62683	1.90321	2.60084	1.78211	2.3124	1.83421	2.09601			1.33425	1.68986	1.69091	1.84878	1.14908	1.89125	1.6601	2.1754		1.11902	0.914875	1.12178	1.50484	1.23014	1.0095	1.46904	1.0541		0.758599	0.704804	1.09759	1.71818	1.11608	0.78481	0.986997	1.27004		1.17791	0.211749	0.0748646		1.05464	0.333746	0.117997		0.392586
	1.90877	1.53679	1.54776	1.94193	1.71394	2.32673	1.83178	1.91209			1.32742	1.67434	1.54732	1.77509	1.49343	1.85641	1.62138	2.22296		0.929923	1.16724	1.03546	1.25469	1.33699	0.901276	1.17266	1.06925		0.710977	0.732124	0.957428	0.881088	0.716585	1.4393	0.982943	1.33385		1.10844	0.152527	0.0539266		0.969287	0.279989	0.0989912		0.237374
	1.92907	1.59433	1.24619	1.1343	1.60028	2.34115	1.18707	2.16182			1.26102	1.54085	1.45113	1.23252	1.5731	1.66292	1.61316	2.25262		0.99234	1.25046	1.43239	1.2388	0.946216	1.26785	1.47398	1.36833		0.685965	0.702039	1.00606	0.921077	0.737972	1.00585	0.977046	1.23243		1.2463	0.191402	0.0676709		0.908554	0.188986	0.0668166		0.00319153
	1.90854	1.54011	1.4799	1.22145	1.94432	2.42385	1.17173	2.09356			1.25157	1.71341	1.38174	1.56375	1.55425	1.3484	1.56426	2.19395		0.880906	0.875572	1.79523	1.13802	0.8643	1.45515	1.22985	1.23931		0.708973	0.884836	1.17471	0.959099	0.701316	0.748754	0.959817	1.20267		1.18479	0.325928	0.115233		0.917522	0.196673	0.0695345		0.0669913
	1.99894	1.66697	1.85332	1.11529	1.39071	2.32281	1.20496	1.93155			0.795812	1.21866	0.906388	1.0865	1.36301	1.74242	1.6495	1.96233		1.07017	0.964783	1.79117	1.66285	0.938434	0.889283	1.56475	0.999426		1.00147	0.766007	1.21058	1.62593	1.08248	0.776238	0.934165	1.26892		1.23511	0.37115	0.131221		1.08322	0.285108	0.100801		0.374214
	2.0584	1.43496	1.59896	1.39314	1.34513	2.22784	1.22202	1.91536			0.811113	1.03045	0.956463	1.2121	1.12428	2.00046	1.55406	1.22762		1.6359	1.0944	1.66154	1.46138	1.3477	0.974465	1.41769	1.05863		0.649561	0.712901	0.927948	1.67306	1.12852	0.763448	1.05637	1.79272		1.33146	0.263029	0.0929949		1.08806	0.431846	0.152681		0.194866
	1.81375	1.54333	1.55312	1.14234	1.6653	2.05586	1.23933	1.3849			0.862276	1.228	1.49913	1.43409	1.21794	1.98118	1.52757	1.35004		1.20682	1.49476	1.16031	1.07908	1.11386	1.0301	1.7737	1.45523		0.730557	0.923182	1.0167	1.78169	0.660818	0.814702	0.998702	1.7712		1.28923	0.259118	0.0916119		1.08719	0.4429	0.156589		0.284179
	1.34645	1.51221	1.68791	1.92618	1.98429	2.05209	1.45033	1.13461			1.18045	1.1311	1.14381	1.62763	1.1059	1.47091	1.51086	1.18341		1.53477	0.99387	1.17927	1.15231	1.02395	1.12207	1.75773	1.4977		1.08968	0.833436	0.956987	2.05505	0.744682	1.51225	1.1901	1.23568		1.28271	0.277565	0.0981339		1.20223	0.421367	0.148976		0.658816
	1.07287	1.56935	2.05435	2.08753	1.92714	2.05622	1.87906	1.62498			1.43982	0.873396	1.02539	1.97577	1.10968	1.84535	1.40489	1.92681		1.46836	1.40566	1.26371	1.66092	1.08429	1.3481	1.63624	1.03812		1.35042	0.731594	0.987618	1.83067	1.05792	1.02481	1.41436	1.41095		1.36318	0.229797	0.0812454		1.22604	0.342424	0.121065		0.362875
	1.59218	1.65995	2.01451	2.1035	1.67364	2.11249	1.67147	1.91578			1.45168	1.14849	1.84055	1.29723	1.10639	1.82866	1.54293	2.1384		1.54356	1.74146	1.98018	1.26407	1.65793	1.04135	1.84181	1.1476		1.55017	1.08204	1.5054	0.929615	0.776516	0.809848	1.23308	1.42064		1.52725	0.341596	0.120772		1.16342	0.310193	0.10967		0.0426117
	1.93155	1.88781	1.47788	2.22176	1.8821	2.16911	1.98311	2.29861			1.47871	1.75204	2.05857	1.7997	1.25384	1.98132	1.39824	1.51934		1.46763	1.27761	1.66311	1.64143	1.43867	1.66316	1.74056	1.62485		1.72747	0.957052	1.29846	1.63362	1.13761	1.41861	1.02247	1.46287		1.56463	0.154706	0.0546967		1.33227	0.279618	0.09886		0.0588633
	1.79199	1.49949	1.58908	2.20003	1.81136	2.08904	1.93589	2.26544			1.37194	1.69757	1.91844	2.08386	1.37825	2.00174	1.69077	1.08971		1.57164	1.79233	1.80157	1.53854	1.18067	1.13291	2.20325	2.19741		1.46558	1.00956	1.66654	2.2838	1.34156	1.2087	1.3938	1.87749		1.67729	0.405189	0.143256		1.53088	0.403539	0.142673		0.480897
	1.54733	0.876505	1.99132	2.05125	1.89803	2.23868	1.8351	2.11769			1.34611	1.6365	2.01454	1.97004	1.52595	1.96606	1.87898	1.12483		1.35628	2.188	2.01561	1.73289	1.7731	1.4813	2.21699	2.3006		1.79204	1.41473	1.34981	2.01496	1.39673	1.55511	1.25479	1.85513		1.8831	0.352533	0.124639		1.57916	0.27519	0.0972945		0.0751688
	1.0438	1.29878	2.18289	1.4584	1.91315	2.19621	1.99326	2.1999			1.35214	1.4812	2.01871	1.89532	1.24395	1.40708	1.83722	1.86		1.71477	2.47019	1.70202	1.78452	1.84391	1.87461	2.14004	2.19725		1.87837	0.928612	1.83851	1.87008	1.5493	1.64041	1.40183	1.95967		1.96591	0.274375	0.0970063		1.63335	0.342683	0.121157		0.050193
	0.749309	1.12853	2.01285	1.06374	1.4879	2.12226	1.85316	1.84242			1.39484	1.43408	1.75558	1.48851	1.30976	1.1768	1.76968	1.99257		1.65289	2.15704	1.81302	2.06737	1.76762	1.62383	2.032	2.20078		1.64444	1.49621	1.80515	2.03016	1.51821	1.58843	1.1026	1.84858		1.91432	0.227647	0.0804855		1.62922	0.280065	0.099018		0.0422889
	0.705346	0.984514	1.73917	1.84679	1.52803	2.2828	1.79215	1.87451			1.39554	1.44809	1.577	1.05995	1.38101	1.18867	1.82134	1.91089		1.67466	2.19975	1.30525	1.76595	1.88114	1.61826	1.98775	2.12113		1.38962	1.3061	1.88239	1.92678	1.53704	1.60829	1.00083	1.93064		1.81923	0.29191	0.103206		1.57271	0.334574	0.11829		0.138648
	0.820648	1.37872	1.06371	1.27692	1.1777	2.22657	1.7087	1.34855			1.48904	1.57101	1.53761	1.89426	1.58746	1.90242	1.85386	1.869		1.75093	2.15105	1.82876	1.71133	1.62306	1.54554	1.91003	2.22289		1.95067	0.987829	1.5263	2.25465	1.50252	1.63197	1.28782	1.87684		1.84295	0.241001	0.0852069		1.62733	0.398276	0.140812		0.211251
	0.85696	1.45612	1.02353	2.05616	1.23323	2.13102	1.52874	1.27347			1.39231	0.926877	0.886456	1.89469	1.31759	1.93238	1.49949	1.52566		2.0738	1.737	1.58463	1.69578	1.59852	1.82417	1.97675	2.24991		1.83839	1.39314	2.03285	2.35171	1.50701	1.60131	1.20957	1.39363		1.84257	0.238005	0.0841473		1.66595	0.381898	0.135021		0.28564
	1.09013	0.809176	1.02503	2.03816	1.4023	2.03385	1.34637	2.21808			0.873078	0.965769	0.985693	0.975907	1.14356	1.41589	1.12504	1.57066		1.93448	2.08288	1.69584	1.64751	1.62676	1.70576	1.88546	2.17151		1.63679	1.70134	2.04551	2.18197	1.59398	1.63902	0.901798	1.20134		1.84377	0.207398	0.0733261		1.61272	0.413258	0.146109		0.179394
	0.997135	0.825997	1.63859	1.12003	1.14689	2.01392	1.15464	1.78462			0.906718	1.3177	1.02936	1.04727	1.32572	1.1998	1.27479	0.980933		2.15956	2.00533	1.65361	1.89927	1.52866	1.64702	2.23061	2.24853		2.13158	1.67572	1.96898	2.17696	1.50399	1.61222	0.956788	1.94009		1.92157	0.284885	0.100722		1.74579	0.401078	0.141803		0.329342
	0.668313	0.840379	1.55115	1.23755	1.10909	1.95474	1.0756	1.30544			0.810373	0.945692	1.37965	1.04912	1.21079	1.20951	1.38372	1.05138		2.05193	2.2044	2.0879	2.00501	1.53119	1.77676	1.77024	2.33772		2.07992	0.912825	2.04188	2.06501	1.46808	1.52894	1.50645	1.9177		1.97064	0.262352	0.0927555		1.6901	0.410787	0.145235		0.125821
	0.703656	0.90026	1.14564	1.24202	1.09316	1.50555	1.12925	1.4951			1.19693	0.839587	1.7925	1.09998	1.38474	1.79617	1.86151	1.0797		1.99799	1.92378	2.13248	1.9897	1.46043	1.63676	1.59365	2.16174		1.46208	1.11954	2.08096	2.13228	1.18875	1.34572	1.30009	1.9842		1.86207	0.263393	0.0931233		1.5767	0.419442	0.148295		0.125464
	0.726039	1.07162	1.00011	1.66993	1.14042	0.996924	1.11458	1.792			1.29927	0.839419	1.45183	1.06062	1.15089	1.60374	2.04456	1.09786		2.06878	2.09432	2.13598	1.79276	0.893863	1.61203	1.04425	1.97145		1.66962	1.89108	1.9778	2.22477	0.926022	0.914927	1.36232	1.97415		1.70168	0.485715	0.171726		1.61759	0.498601	0.176282		0.737648
	0.717042	0.738669	0.968022	1.06717	1.59042	1.04593	1.46832	1.26685			0.784934	0.838115	1.00997	1.13337	1.17981	1.37062	1.53563	1.44734		1.85614	1.09106	1.92611	1.7188	0.948414	1.70889	1.15803	2.18871		2.1733	1.8044	1.9458	2.10854	1.04833	1.3357	1.42882	2.04269		1.57452	0.450116	0.15914		1.73595	0.414084	0.146401		0.467701
	0.79735	0.8362	1.05151	1.11333	1.29444	1.00413	1.17642	1.15854			0.742766	0.849902	1.00717	1.27046	1.39538	1.20615	1.31961	1.11194		2.00142	1.22351	1.98321	2.01804	0.903763	1.12306	1.45019	1.98297		2.01722	1.70858	1.82306	2.09236	0.863993	1.21216	0.963187	1.48289		1.58577	0.463556	0.163892		1.52043	0.468852	0.165764		0.783355
	0.72686	0.870047	1.361	1.55226	1.08871	1.3315	1.1035	1.33197			0.763844	0.950154	1.08652	1.52843	1.28488	1.57674	1.37858	1.16983		2.05008	1.15115	2.18806	1.99025	1.28347	1.046	1.56557	2.08294		2.12294	1.48617	1.75207	2.01019	0.828234	0.865987	0.985049	1.35572		1.66969	0.463652	0.163926		1.4258	0.508115	0.179646		0.332942
	0.738594	0.809867	0.871822	1.0851	1.04333	2.05296	1.11979	1.44804			0.763714	0.820535	0.993228	1.00292	1.2666	1.58303	1.41632	1.03244		1.84625	1.90887	1.77174	1.96758	1.74289	1.09188	1.08257	1.43461		2.03096	1.16186	1.69987	2.02565	1.0716	0.851189	1.00544	1.28449		1.6058	0.357387	0.126356		1.39138	0.46501	0.164406		0.318637
	0.715213	0.942821	0.992129	0.971313	1.03213	1.99225	1.07489	1.17002			0.741668	0.799242	0.971002	0.875676	1.34298	1.08012	1.54306	1.02547		1.87274	2.16582	2.14392	2.02798	0.956111	1.70025	1.12836	1.15105		1.86485	0.766689	1.61617	0.991827	1.6274	0.894953	1.22627	1.3795		1.64328	0.493851	0.174603		1.29596	0.393027	0.138956		0.141909
	0.970915	1.18192	0.909329	0.982585	1.1994	1.80621	1.0368	1.21026			0.814111	0.823233	1.06875	1.01941	1.26638	1.20078	2.02924	1.0711		1.5778	2.15277	1.73448	2.26532	0.933598	1.55086	1.54177	1.28942		1.23619	0.924809	1.61301	1.10427	1.55758	1.53326	1.30603	1.82882		1.63075	0.431869	0.152689		1.388	0.297522	0.10519		0.211528
	0.758599	0.704804	1.11902	0.914875	1.09759	1.71818	1.12178	1.50484			1.11608	0.78481	1.23014	1.0095	0.986997	1.27004	1.46904	1.0541		1.01174	2.07077	2.30124	2.17484	1.51956	1.8329	1.53325	1.80912		1.1928	1.20496	1.5783	0.99091	1.07935	1.47985	1.26778	1.91378		1.78168	0.419982	0.148486		1.33847	0.302481	0.106943		0.0295907
	0.710977	0.732124	0.929923	1.16724	0.957428	0.881088	1.03546	1.25469			0.716585	1.4393	1.33699	0.901276	0.982943	1.33385	1.17266	1.06925		0.869484	1.89941	2.30626	2.0082	1.70846	0.993768	1.2587	1.45324		1.22165	1.6974	1.34125	1.59264	0.829774	1.6424	1.3674	1.82711		1.56219	0.50633	0.179015		1.43995	0.319698	0.11303		0.572853
	0.685965	0.702039	0.99234	1.25046	1.00606	0.921077	1.43239	1.2388			0.737972	1.00585	0.946216	1.26785	0.977046	1.23243	1.47398	1.36833		1.2918	1.22009	2.26901	1.95333	1.68814	1.40599	2.00107	1.28621		1.51217	1.30947	0.993555	2.0687	0.830451	1.55837	1.25791	1.91589		1.63945	0.397133	0.140408		1.43081	0.424488	0.150079		0.327236
	0.708973	0.884836	0.880906	0.875572	1.17471	0.959099	1.79523	1.13802			0.701316	0.748754	0.8643	1.45515	0.959817	1.20267	1.22985	1.23931		1.77235	1.4395	2.1246	2.04885	1.59487	1.24987	1.96502	1.73379		1.76787	0.691923	1.22424	1.62831	1.34748	1.55896	1.31984	1.89525		1.74111	0.303928	0.107455		1.42923	0.376564	0.133136		0.0897477
	1.00147	0.766007	1.07017	0.964783	1.21058	1.62593	1.79117	1.66285			1.08248	0.776238	0.938434	0.889283	0.934165	1.26892	1.56475	0.999426		1.11089	1.85095	2.21158	1.4152	1.41831	1.94835	2.19649	2.23016		1.48118	0.750334	1.57997	2.28662	1.72069	1.39219	1.4834	1.8836		1.79774	0.431745	0.152645		1.57225	0.439725	0.155466		0.318235
	0.649561	0.712901	1.6359	1.0944	0.927948	1.67306	1.66154	1.46138			1.12852	0.763448	1.3477	0.974465	1.05637	1.79272	1.41769	1.05863		1.03461	1.30899	2.04323	1.39962	0.983186	1.57503	1.87741	1.99904		1.36647	1.38574	1.05459	2.29446	1.59811	1.46545	1.1202	1.65514		1.52764	0.416849	0.147378		1.49252	0.385287	0.13622		0.863582
	0.730557	0.923182	1.20682	1.49476	1.0167	1.78169	1.16031	1.07908			0.660818	0.814702	1.11386	1.0301	0.998702	1.7712	1.7737	1.45523		0.99319	1.04809	2.1133	2.02117	1.13387	1.683	2.26285	1.59888		1.08445	1.6795	0.962058	2.4339	1.60653	1.40933	1.37113	1.80284		1.6068	0.503822	0.178128		1.54372	0.459666	0.162516		0.797434
	1.08968	0.833436	1.53477	0.99387	0.956987	2.05505	1.17927	1.15231			0.744682	1.51225	1.02395	1.12207	1.1901	1.23568	1.75773	1.4977		1.84818	1.70642	1.91479	2.16032	1.83879	1.28299	1.90906	1.15117		1.09273	0.991576	1.02424	2.39302	1.40159	0.825683	0.977585	1.5372		1.72646	0.340693	0.120453		1.28045	0.507271	0.179348		0.0580165
	1.35042	0.731594	1.46836	1.40566	0.987618	1.83067	1.26371	1.66092			1.05792	1.02481	1.08429	1.3481	1.41436	1.41095	1.63624	1.03812		1.13091	2.20778	2.13595	1.92187	1.43697	0.857248	1.53736	1.23329		1.80961	0.753051	0.973835	2.46396	0.762227	0.831479	0.945534	1.32469		1.55767	0.490279	0.17334		1.23305	0.61169	0.216265		0.261046
	1.55017	1.08204	1.54356	1.74146	1.5054	0.929615	1.98018	1.26407			0.776516	0.809848	1.65793	1.04135	1.23308	1.42064	1.84181	1.1476		1.88134	1.8101	2.04082	1.4838	1.38741	0.910386	1.35614	1.26294		2.03888	0.774852	0.953319	2.25736	0.739997	0.840952	0.983138	1.26007		1.51662	0.372124	0.131566		1.23107	0.591218	0.209027		0.266979
	1.72747	0.957052	1.46763	1.27761	1.29846	1.63362	1.66311	1.64143			1.13761	1.41861	1.43867	1.66316	1.02247	1.46287	1.74056	1.62485		1.6334	1.48839	2.10569	1.28294	0.899627	1.016	1.6726	1.19512		1.41531	1.25223	1.00022	2.11933	0.755078	0.818065	0.990553	1.07858		1.41172	0.394063	0.139322		1.17867	0.436375	0.154282		0.281114
	1.46558	1.00956	1.57164	1.79233	1.66654	2.2838	1.80157	1.53854			1.34156	1.2087	1.18067	1.13291	1.3938	1.87749	2.20325	2.19741		1.05555	1.12248	1.69488	1.25988	0.941329	1.01644	1.48729	1.73192		0.925824	0.774356	1.52374	2.13281	0.827686	0.783322	1.35276	1.28996		1.28872	0.311326	0.11007		1.20131	0.474332	0.167702		0.669647
	1.79204	1.41473	1.35628	2.188	1.34981	2.01496	2.01561	1.73289			1.39673	1.55511	1.7731	1.4813	1.25479	1.85513	2.21699	2.3006		1.19252	1.18671	2.14175	1.64724	0.960033	0.945987	1.26215	1.89051		1.0143	0.983266	1.36836	1.08644	1.48057	1.0538	1.2416	1.27777		1.40336	0.440628	0.155786		1.18826	0.181058	0.0640136		0.222335
	1.87837	0.928612	1.71477	2.47019	1.83851	1.87008	1.70202	1.78452			1.5493	1.64041	1.84391	1.87461	1.40183	1.95967	2.14004	2.19725		1.47061	1.24941	1.85702	1.91818	0.879132	0.910476	1.19088	1.47222		1.20909	0.890668	0.92192	1.55306	1.22928	1.39949	1.07771	1.34303		1.36849	0.388584	0.137385		1.20303	0.231068	0.0816947		0.318147
	1.64444	1.49621	1.65289	2.15704	1.80515	2.03016	1.81302	2.06737			1.51821	1.58843	1.76762	1.62383	1.1026	1.84858	2.032	2.20078		1.54251	2.08233	1.58649	1.4703	0.868691	1.30578	1.45428	0.988127		1.48068	0.72955	0.984037	1.99406	0.739744	1.16612	1.0748	1.17214		1.41231	0.375717	0.132836		1.16764	0.413753	0.146284		0.235989
	1.38962	1.3061	1.67466	2.19975	1.88239	1.92678	1.30525	1.76595			1.53704	1.60829	1.88114	1.61826	1.00083	1.93064	1.98775	2.12113		1.15604	1.90718	1.59049	1.47198	0.958811	1.30612	1.23444	1.02569		1.11222	0.76439	1.0062	1.15453	0.76626	0.981585	1.22355	1.14392		1.33135	0.314301	0.111122		1.01908	0.175162	0.061929		0.0277948
	1.95067	0.987829	1.75093	2.15105	1.5263	2.25465	1.82876	1.71133			1.50252	1.63197	1.62306	1.54554	1.28782	1.87684	1.91003	2.22289		1.04574	1.36057	1.40894	1.3448	0.905631	0.936469	1.65118	1.09282		0.986937	1.11833	0.927514	1.06251	0.744295	0.910892	1.02978	1.33994		1.21827	0.262593	0.0928408		1.01503	0.173741	0.0614267		0.0892942
	1.83839	1.39314	2.0738	1.737	2.03285	2.35171	1.58463	1.69578			1.50701	1.60131	1.59852	1.82417	1.20957	1.39363	1.97675	2.24991		1.91816	1.14047	1.39294	1.95061	1.16989	0.862746	1.09593	1.08239		1.26373	1.14602	0.977546	1.66907	0.824852	0.885735	0.972337	1.15953		1.32664	0.401949	0.14211		1.11235	0.269391	0.0952442		0.230872
	1.63679	1.70134	1.93448	2.08288	2.04551	2.18197	1.69584	1.64751			1.59398	1.63902	1.62676	1.70576	0.901798	1.20134	1.88546	2.17151		1.59719	1.29366	1.70422	1.46092	1.24597	0.865779	1.08131	1.00466		1.34023	0.673127	0.926598	1.96774	0.763372	0.885535	1.02311	1.04495		1.28171	0.293135	0.103639		1.07808	0.411858	0.145614		0.273688
	2.13158	1.67572	2.15956	2.00533	1.96898	2.17696	1.65361	1.89927			1.50399	1.61222	1.52866	1.64702	0.956788	1.94009	2.23061	2.24853		1.24494	1.38193	1.39457	1.21602	0.852577	0.888553	1.65805	1.24507		0.978227	0.745941	0.89878	1.09243	0.712892	0.849335	1.00487	1.08007		1.23521	0.265345	0.0938136		0.920318	0.143717	0.0508116		0.0105147
	2.07992	0.912825	2.05193	2.2044	2.04188	2.06501	2.0879	2.00501			1.46808	1.52894	1.53119	1.77676	1.50645	1.9177	1.77024	2.33772		1.12953	0.859629	1.72897	1.26881	0.987545	0.860122	1.26971	0.993935		0.906532	1.05778	1.25025	1.00592	0.727329	1.1665	1.3382	1.08261		1.13728	0.288314	0.101934		1.06689	0.193543	0.0684279		0.575499
	1.46208	1.11954	1.99799	1.92378	2.08096	2.13228	2.13248	1.9897			1.18875	1.34572	1.46043	1.63676	1.30009	1.9842	1.59365	2.16174		1.74246	0.958094	1.74078	1.20795	1.00396	0.887816	1.20805	1.00946		1.22327	0.770492	1.20675	1.47295	0.819805	0.768884	1.0065	1.02997		1.21982	0.341091	0.120594		1.03733	0.252029	0.0891056		0.243691
	1.66962	1.89108	2.06878	2.09432	1.9778	2.22477	2.13598	1.79276			0.926022	0.914927	0.893863	1.61203	1.36232	1.97415	1.04425	1.97145		1.1018	1.04773	1.19624	1.48569	1.07968	1.12959	1.13099	0.925886		1.16819	0.739976	0.824422	1.94868	1.27111	0.749992	0.926039	1.65587		1.1372	0.161356	0.0570479		1.16053	0.445964	0.157672		0.89131
	2.1733	1.8044	1.85614	1.09106	1.9458	2.10854	1.92611	1.7188			1.04833	1.3357	0.948414	1.70889	1.42882	2.04269	1.15803	2.18871		1.32344	1.76726	1.12205	1.44106	0.914997	0.787125	1.53136	1.60337		0.953124	0.725378	0.873284	2.00298	0.850257	0.82064	0.932437	1.44892		1.31133	0.343562	0.121467		1.07588	0.433302	0.153196		0.248426
	2.01722	1.70858	2.00142	1.22351	1.82306	2.09236	1.98321	2.01804			0.863993	1.21216	0.903763	1.12306	0.963187	1.48289	1.45019	1.98297		1.12434	1.41346	1.40651	1.33506	0.865884	0.853854	1.26448	1.6823		0.874939	1.14337	0.760668	1.09547	0.711242	1.14257	0.944788	1.21459		1.24324	0.284216	0.100486		0.985953	0.190418	0.0673228		0.0516676
	2.12294	1.48617	2.05008	1.15115	1.75207	2.01019	2.18806	1.99025			0.828234	0.865987	1.28347	1.046	0.985049	1.35572	1.56557	2.08294		1.43787	0.934179	1.02226	1.21806	0.87609	1.34788	1.74297	1.19798		1.3792	0.982209	0.826663	1.0284	0.74101	1.01082	0.958543	1.07341		1.22216	0.287064	0.101493		1.00003	0.188704	0.0667169		0.0887985
	2.03096	1.16186	1.84625	1.90887	1.69987	2.02565	1.77174	1.96758			1.0716	0.851189	1.74289	1.09188	1.00544	1.28449	1.08257	1.43461		1.44188	1.01036	1.14048	1.19574	1.32712	1.35139	1.56594	1.47528		0.931098	0.707739	1.05869	1.43493	0.71952	0.890629	1.06734	1.61811		1.31352	0.186586	0.0659681		1.05351	0.324499	0.114728		0.0696085
	1.86485	0.766689	1.87274	2.16582	1.61617	0.991827	2.14392	2.02798			1.6274	0.894953	0.956111	1.70025	1.22627	1.3795	1.12836	1.15105		1.23268	1.35491	1.39525	1.22352	1.44274	1.31274	2.1282	1.38323		0.839728	0.837873	1.20342	2.06083	1.15481	1.34392	1.06484	1.71504		1.43416	0.290775	0.102804		1.27756	0.424286	0.150008		0.403671
	1.23619	0.924809	1.5778	2.15277	1.61301	1.10427	1.73448	2.26532			1.55758	1.53326	0.933598	1.55086	1.30603	1.82882	1.54177	1.28942		1.44148	1.17891	2.04014	1.83404	0.886726	0.715598	1.54156	1.58068		1.37678	0.79808	0.733196	1.00797	0.820307	0.929546	1.10575	1.29687		1.40239	0.452496	0.159982		1.00856	0.236028	0.0834484		0.0465909
	1.1928	1.20496	1.01174	2.07077	1.5783	0.99091	2.30124	2.17484			1.07935	1.47985	1.51956	1.8329	1.26778	1.91378	1.53325	1.80912		1.16512	1.1145	1.83882	1.47658	1.08293	1.18172	1.97214	1.4278		1.23548	1.48426	0.953449	1.18934	1.06672	1.41552	1.13554	1.33892		1.40745	0.340372	0.12034		1.2274	0.179135	0.0633337		0.206719
	1.22165	1.6974	0.869484	1.89941	1.34125	1.59264	2.30626	2.0082			0.829774	1.6424	1.70846	0.993768	1.3674	1.82711	1.2587	1.45324		1.14475	1.32916	1.91482	1.91181	1.79465	1.81824	2.10741	1.95928		0.925988	0.863186	1.47019	1.10687	1.58842	1.48103	1.31513	2.05991		1.74752	0.332721	0.117635		1.35134	0.390882	0.138198		0.0465611
	1.51217	1.30947	1.2918	1.22009	0.993555	2.0687	2.26901	1.95333			0.830451	1.55837	1.68814	1.40599	1.25791	1.91589	2.00107	1.28621		1.92785	1.66102	1.89971	1.52999	1.59663	2.02995	2.21675	2.31891		0.994702	0.868567	1.93128	1.87638	1.56047	1.46891	1.09356	2.00069		1.8976	0.287721	0.101725		1.47432	0.446723	0.157941		0.0408141
	1.76787	0.691923	1.77235	1.4395	1.22424	1.62831	2.1246	2.04885			1.34748	1.55896	1.59487	1.24987	1.31984	1.89525	1.96502	1.73379		1.12204	1.36203	1.93379	1.42367	1.97019	2.04061	2.28906	2.34925		1.75129	0.92057	1.99392	2.13001	1.55466	1.54229	1.29883	1.94182		1.81133	0.453188	0.160226		1.64167	0.399935	0.141398		0.440497
	1.48118	0.750334	1.11089	1.85095	1.57997	2.28662	2.21158	1.4152			1.72069	1.39219	1.41831	1.94835	1.4834	1.8836	2.19649	2.23016		1.36238	1.87414	1.91486	1.82598	1.79097	2.21284	2.23838	2.4063		1.9362	0.871306	2.04668	2.1666	1.67442	1.68055	1.31455	2.0732		1.95323	0.328054	0.115985		1.72044	0.441745	0.15618		0.251321
	1.36647	1.38574	1.03461	1.30899	1.05459	2.29446	2.04323	1.39962			1.59811	1.46545	0.983186	1.57503	1.1202	1.65514	1.87741	1.99904		2.29843	1.85174	2.16905	1.51497	1.88219	1.96798	2.32988	2.25951		2.08265	1.50814	2.05049	2.00751	1.58718	1.78019	0.956232	1.94154		2.03422	0.281977	0.099694		1.73924	0.381541	0.134895		0.100482
	1.08445	1.6795	0.99319	1.04809	0.962058	2.4339	2.1133	2.02117			1.60653	1.40933	1.13387	1.683	1.37113	1.80284	2.26285	1.59888		2.30395	2.1358	2.48793	1.69127	1.76914	2.27623	2.38604	2.33068		2.21751	1.47498	2.11643	1.32221	1.69752	1.6747	1.03107	2.09763		2.17263	0.291249	0.102972		1.70401	0.421	0.148846		0.0214234
	1.09273	0.991576	1.84818	1.70642	1.02424	2.39302	1.91479	2.16032			1.40159	0.825683	1.83879	1.28299	0.977585	1.5372	1.90906	1.15117		2.2306	2.32466	2.55293	2.03734	1.93182	2.02626	2.23837	2.32473		2.45845	1.50747	2.10246	2.31508	1.68426	1.72246	1.09234	1.93591		2.20834	0.202157	0.0714735		1.8523	0.446044	0.1577		0.0588902
	1.80961	0.753051	1.13091	2.20778	0.973835	2.46396	2.13595	1.92187			0.762227	0.831479	1.43697	0.857248	0.945534	1.32469	1.53736	1.23329		2.14095	2.21524	2.1067	2.04604	1.77051	2.05696	2.34249	2.32265		2.37786	1.50811	2.23229	2.31555	1.65541	1.75671	1.58936	1.2888		2.12519	0.181904	0.0643128		1.84051	0.411815	0.145599		0.0953437
	2.03888	0.774852	1.88134	1.8101	0.953319	2.25736	2.04082	1.4838			0.739997	0.840952	1.38741	0.910386	0.983138	1.26007	1.35614	1.26294		2.114	2.36952	2.59349	2.2943	1.9279	2.17793	2.30969	2.33339		2.38052	1.53315	2.23032	2.46403	1.65089	1.60843	1.41404	1.30389		2.26503	0.196535	0.0694855		1.82316	0.460444	0.162791		0.0256427
	1.41531	1.25223	1.6334	1.48839	1.00022	2.11933	2.10569	1.28294			0.755078	0.818065	0.899627	1.016	0.990553	1.07858	1.6726	1.19512		2.16731	2.3622	2.53118	2.28744	1.8718	1.99128	2.43927	1.97281		2.25537	1.48855	2.04939	2.41582	1.66644	1.71897	0.941396	2.07607		2.20291	0.240469	0.0850186		1.8265	0.474792	0.167864		0.065238
	0.925824	0.774356	1.05555	1.12248	1.52374	2.13281	1.69488	1.25988			0.827686	0.783322	0.941329	1.01644	1.35276	1.28996	1.48729	1.73192		2.11581	2.37961	2.63466	2.3636	1.93238	1.63303	2.03103	1.36313		2.34113	1.69406	2.13402	2.49173	1.45012	1.58435	1.15878	2.18199		2.05666	0.416212	0.147153		1.87952	0.473516	0.167413		0.440055
	1.0143	0.983266	1.19252	1.18671	1.36836	1.08644	2.14175	1.64724			1.48057	1.0538	0.960033	0.945987	1.2416	1.27777	1.26215	1.89051		2.17766	2.29267	2.71846	2.18209	1.78931	0.961277	2.32599	1.94731		2.34485	1.56798	2.04964	2.06155	1.5865	1.55152	1.53015	2.03939		2.04935	0.518164	0.183199		1.84145	0.317385	0.112213		0.349606
	1.20909	0.890668	1.47061	1.24941	0.92192	1.55306	1.85702	1.91818			1.22928	1.39949	0.879132	0.910476	1.07771	1.34303	1.19088	1.47222		2.20427	2.40466	2.57908	2.22457	1.76601	1.17535	2.07861	1.26665		2.37148	1.78896	1.91348	2.35193	1.55305	1.56487	1.06616	1.71994		1.9624	0.515299	0.182186		1.79123	0.431742	0.152644		0.483284
	1.48068	0.72955	1.54251	2.08233	0.984037	1.99406	1.58649	1.4703			0.739744	1.16612	0.868691	1.30578	1.0748	1.17214	1.45428	0.988127		2.09049	2.3958	2.66068	2.23209	1.59245	1.66613	1.79682	1.89315		2.3078	1.77038	1.34964	2.14405	1.2273	1.48088	1.00573	1.2783		2.04095	0.372647	0.131751		1.57051	0.461591	0.163197		0.041603
	1.11222	0.76439	1.15604	1.90718	1.0062	1.15453	1.59049	1.47198			0.76626	0.981585	0.958811	1.30612	1.22355	1.14392	1.23444	1.02569		1.99734	2.43697	2.68141	2.05693	0.993247	1.42499	1.27136	1.80776		2.41588	1.74188	1.78486	1.71605	0.763248	1.61443	1.06077	1.54607		1.83375	0.579342	0.204828		1.5804	0.496327	0.175478		0.363491
	0.986937	1.11833	1.04574	1.36057	0.927514	1.06251	1.40894	1.3448			0.744295	0.910892	0.905631	0.936469	1.02978	1.33994	1.65118	1.09282		1.36548	2.46026	2.60314	2.31111	1.06663	1.29843	1.29895	1.39249		2.25872	1.64914	1.12652	1.67353	0.762687	1.40795	1.27335	2.03517		1.72456	0.62014	0.219253		1.52338	0.485946	0.171808		0.482037
	1.26373	1.14602	1.91816	1.14047	0.977546	1.66907	1.39294	1.95061			0.824852	0.885735	1.16989	0.862746	0.972337	1.15953	1.09593	1.08239		1.31073	2.37397	2.66088	2.22321	1.56136	1.72744	1.2434	2.0365		2.40698	1.78519	1.32269	2.14459	0.853693	0.778264	1.37439	2.20913		1.89219	0.51395	0.181709		1.60937	0.622492	0.220084		0.338532
	1.34023	0.673127	1.59719	1.29366	0.926598	1.96774	1.70422	1.46092			0.763372	0.885535	1.24597	0.865779	1.02311	1.04495	1.08131	1.00466		1.11878	2.17172	2.56888	2.12986	1.11986	2.27026	1.33654	2.24874		2.27466	1.44497	2.0989	2.02065	1.1224	0.845224	0.948786	2.10933		1.87058	0.580918	0.205385		1.60812	0.583806	0.206407		0.38263
	0.978227	0.745941	1.24494	1.38193	0.89878	1.09243	1.39457	1.21602			0.712892	0.849335	0.852577	0.888553	1.00487	1.08007	1.65805	1.24507		1.68456	2.01241	2.65058	2.09378	1.87972	2.03305	1.52252	2.23162		2.30034	0.912346	2.2729	1.85482	1.31163	0.869266	1.0279	2.09125		2.01353	0.343808	0.121555		1.58006	0.616863	0.218094		0.104488
	0.906532	1.05778	1.12953	0.859629	1.25025	1.00592	1.72897	1.26881			0.727329	1.1665	0.987545	0.860122	1.3382	1.08261	1.26971	0.993935		2.13893	1.52452	2.58805	2.18566	1.95885	2.07393	2.09656	2.20057		2.23964	1.13567	2.19951	0.874448	1.65246	1.43453	1.55829	2.0137		2.09588	0.294913	0.104268		1.63853	0.493055	0.174321		0.040932
	1.22327	0.770492	1.74246	0.958094	1.20675	1.47295	1.74078	1.20795			0.819805	0.768884	1.00396	0.887816	1.0065	1.02997	1.20805	1.00946		2.03085	1.67944	2.56573	2.01641	1.87872	1.9155	2.06433	2.28331		1.98565	1.2177	2.07606	0.842333	1.59039	1.69184	1.30994	2.0258		2.05429	0.269046	0.095122		1.59246	0.442248	0.156358		0.0243423
	1.16819	0.739976	1.1018	1.04773	0.824422	1.94868	1.19624	1.48569			1.27111	0.749992	1.07968	1.12959	0.926039	1.65587	1.13099	0.925886		1.76609	0.933149	2.54101	1.83621	1.81364	2.04323	2.01806	2.20679		1.08867	0.937753	2.08518	0.94349	1.649	1.6491	1.49356	1.92898		1.89477	0.463451	0.163855		1.47197	0.440724	0.155819		0.0825592
	0.953124	0.725378	1.32344	1.76726	0.873284	2.00298	1.12205	1.44106			0.850257	0.82064	0.914997	0.787125	0.932437	1.44892	1.53136	1.60337		1.82018	1.12509	2.46334	1.35737	1.64922	1.69189	1.75931	2.35281		1.28469	1.61352	1.89238	1.27435	1.54513	1.58145	1.07517	1.68031		1.7774	0.45189	0.159767		1.49338	0.26334	0.0931048		0.146831
	0.874939	1.14337	1.12434	1.41346	0.760668	1.09547	1.40651	1.33506			0.711242	1.14257	0.865884	0.853854	0.944788	1.21459	1.26448	1.6823		1.92563	1.24578	2.49686	1.26181	1.75009	1.54388	1.5008	2.13117		1.14037	1.63391	1.8729	1.18049	1.56006	1.53999	0.95113	1.71493		1.732	0.435643	0.154023		1.44922	0.320811	0.113424		0.161459
	1.3792	0.982209	1.43787	0.934179	0.826663	1.0284	1.02226	1.21806			0.74101	1.01082	0.87609	1.34788	0.958543	1.07341	1.74297	1.19798		1.47243	1.97596	2.49436	1.38198	1.87275	1.00239	2.03241	1.89014		1.00522	1.05474	1.24458	2.01733	1.76273	1.59887	0.975885	1.22082		1.7653	0.461229	0.163069		1.36002	0.387413	0.136971		0.0777977
	0.931098	0.707739	1.44188	1.01036	1.05869	1.43493	1.14048	1.19574			0.71952	0.890629	1.32712	1.35139	1.06734	1.61811	1.56594	1.47528		1.20419	1.82917	2.54484	1.76913	1.89926	1.10519	1.51769	1.26076		1.05994	0.859583	1.19428	1.7329	1.52705	1.02163	1.03212	1.38516		1.64128	0.474059	0.167605		1.22658	0.296432	0.104805		0.0545482
	0.839728	0.837873	1.23268	1.35491	1.20342	2.06083	1.39525	1.22352			1.15481	1.34392	1.44274	1.31274	1.06484	1.71504	2.1282	1.38323		1.18779	1.40021	2.40484	1.94158	1.191	1.08644	1.64586	1.12623		0.98606	0.97712	1.22212	1.82089	0.830567	0.914996	1.29419	1.23362		1.498	0.470352	0.166294		1.15995	0.315394	0.111509		0.113476
	1.37678	0.79808	1.44148	1.17891	0.733196	1.00797	2.04014	1.83404			0.820307	0.929546	0.886726	0.715598	1.10575	1.29687	1.54156	1.58068		1.15919	0.84015	2.25245	1.46359	1.12728	1.11928	1.63115	1.24558		1.53242	1.07279	1.25558	1.82424	0.780082	1.26943	1.31104	1.06163		1.35483	0.433635	0.153313		1.2634	0.316209	0.111797		0.637348
	1.23548	1.48426	1.16512	1.1145	0.953449	1.18934	1.83882	1.47658			1.06672	1.41552	1.08293	1.18172	1.13554	1.33892	1.97214	1.4278		1.14311	1.02285	2.41679	1.4491	1.42956	1.068	1.16886	1.45087		1.51972	1.08514	1.56482	1.59483	0.756312	1.37953	1.1652	1.29375		1.39364	0.449014	0.15875		1.29491	0.285712	0.101015		0.608006
	0.925988	0.863186	1.14475	1.32916	1.47019	1.10687	1.91482	1.91181			1.58842	1.48103	1.79465	1.81824	1.31513	2.05991	2.10741	1.95928		1.54553	1.61287	1.87805	1.90784	1.83683	1.49747	1.42496	1.28274		0.946158	0.834491	1.21117	1.45037	0.873147	0.886919	1.0771	1.53536		1.62329	0.229523	0.0811487		1.10184	0.27155	0.0960076		0.000985251
	0.994702	0.868567	1.92785	1.66102	1.93128	1.87638	1.89971	1.52999			1.56047	1.46891	1.59663	2.02995	1.09356	2.00069	2.21675	2.31891		1.66144	1.63372	1.5501	1.64074	1.5537	1.71495	1.54401	1.13722		1.00472	1.1908	1.11579	0.784836	0.769563	0.909142	0.992576	1.13483		1.55449	0.179342	0.063407		0.987782	0.1579	0.0558259		9.97364e-06
	1.75129	0.92057	1.12204	1.36203	1.99392	2.13001	1.93379	1.42367			1.55466	1.54229	1.97019	2.04061	1.29883	1.94182	2.28906	2.34925		1.18409	1.13843	1.51024	1.47781	1.07767	1.24719	1.29205	1.56645		0.954377	0.790765	1.48714	0.642529	0.775691	0.843491	1.0656	1.05015		1.31174	0.184211	0.0651284		0.951218	0.260094	0.0919572		0.00642834
	1.9362	0.871306	1.36238	1.87414	2.04668	2.1666	1.91486	1.82598			1.67442	1.68055	1.79097	2.21284	1.31455	2.0732	2.23838	2.4063		1.40783	0.855291	1.54829	1.33689	1.06136	1.14455	1.23561	1.72094		1.58306	1.18981	1.50941	0.775029	0.747978	1.03241	1.22063	1.1517		1.28885	0.276162	0.097638		1.15125	0.302213	0.106848		0.357916
	2.08265	1.50814	2.29843	1.85174	2.05049	2.00751	2.16905	1.51497			1.58718	1.78019	1.88219	1.96798	0.956232	1.94154	2.32988	2.25951		1.13471	0.911722	2.52871	1.3809	1.05708	1.07089	1.82952	1.04712		1.22757	1.05387	1.12032	0.735841	0.714766	0.83653	0.963617	1.09497		1.37008	0.549143	0.194151		0.968434	0.188754	0.0667348		0.0706703
	2.21751	1.47498	2.30395	2.1358	2.11643	1.32221	2.48793	1.69127			1.69752	1.6747	1.76914	2.27623	1.03107	2.09763	2.38604	2.33068		1.70603	1.04758	1.97874	1.75678	0.987925	1.03871	1.34838	1.2717		0.895558	0.928795	1.1704	0.757115	1.2786	0.839026	0.968517	1.00093		1.39198	0.377782	0.133566		0.979868	0.171251	0.0605464		0.0138986
	2.45845	1.50747	2.2306	2.32466	2.10246	2.31508	2.55293	2.03734			1.68426	1.72246	1.93182	2.02626	1.09234	1.93591	2.23837	2.32473		1.15026	0.894749	2.08626	1.81747	1.09938	1.08919	1.14373	1.05292		0.902193	0.822062	1.1824	1.3168	0.995618	0.87007	1.01714	1.10136		1.29175	0.421265	0.14894		1.02596	0.167733	0.0593026		0.119553
	2.37786	1.50811	2.14095	2.21524	2.23229	2.31555	2.1067	2.04604			1.65541	1.75671	1.77051	2.05696	1.58936	1.2888	2.34249	2.32265		1.17962	0.919508	1.97094	1.33748	1.50855	1.21123	1.07606	1.12812		0.871872	1.13175	1.03982	1.5932	0.76907	0.867018	1.12725	1.74655		1.29144	0.325425	0.115055		1.14332	0.352029	0.124461		0.396916
	2.38052	1.53315	2.114	2.36952	2.23032	2.46403	2.59349	2.2943			1.65089	1.60843	1.9279	2.17793	1.41404	1.30389	2.30969	2.33339		1.29246	0.874031	1.18779	1.30823	0.94456	0.965994	1.07935	1.44064		0.83777	0.743101	1.1245	1.35771	0.754777	1.38468	0.963614	1.22372		1.13663	0.20249	0.071591		1.04873	0.26084	0.0922208		0.463992
	2.25537	1.48855	2.16731	2.3622	2.04939	2.41582	2.53118	2.28744			1.66644	1.71897	1.8718	1.99128	0.941396	2.07607	2.43927	1.97281		1.86835	1.46847	1.29201	1.37902	0.967921	0.914385	1.14088	1.12566		0.956609	0.792952	1.23042	1.07506	0.733805	0.955257	0.92757	1.04124		1.26959	0.30822	0.108972		0.964114	0.157202	0.0555792		0.0256066
	2.34113	1.69406	2.11581	2.37961	2.13402	2.49173	2.63466	2.3636			1.45012	1.58435	1.93238	1.63303	1.15878	2.18199	2.03103	1.36313		1.12829	1.27883	1.43844	1.75813	0.939469	0.996986	1.63882	1.24679		0.931875	0.794833	1.07683	0.542719	0.705444	0.833958	0.963553	1.06605		1.30322	0.292361	0.103365		0.864407	0.183102	0.0647364		0.00291066
	2.34485	1.56798	2.17766	2.29267	2.04964	2.06155	2.71846	2.18209			1.5865	1.55152	1.78931	0.961277	1.53015	2.03939	2.32599	1.94731		1.23203	0.878382	2.25879	1.29652	1.16952	1.01783	1.16468	1.46615		1.02311	0.980483	1.22097	0.658517	1.11022	1.06543	0.915059	1.01048		1.31049	0.421452	0.149006		0.998034	0.164785	0.0582603		0.0711129
	2.37148	1.78896	2.20427	2.40466	1.91348	2.35193	2.57908	2.22457			1.55305	1.56487	1.76601	1.17535	1.06616	1.71994	2.07861	1.26665		1.05261	0.909255	1.74864	1.20257	1.27695	1.2574	1.19368	1.54933		1.36323	1.32315	1.5702	1.16493	0.934628	0.896162	0.93268	1.1623		1.2738	0.265916	0.0940153		1.16841	0.241342	0.0853273		0.420399
	2.3078	1.77038	2.09049	2.3958	1.34964	2.14405	2.66068	2.23209			1.2273	1.48088	1.59245	1.66613	1.00573	1.2783	1.79682	1.89315		1.80772	0.92867	1.22856	1.66884	1.00026	0.801012	1.1865	1.28985		0.993709	0.740373	1.082	0.593501	0.801028	0.848924	1.05517	1.01518		1.23893	0.350262	0.123836		0.891237	0.173396	0.0613049		0.0246807
	2.41588	1.74188	1.99734	2.43697	1.78486	1.71605	2.68141	2.05693			0.763248	1.61443	0.993247	1.42499	1.06077	1.54607	1.27136	1.80776		1.04828	0.841297	1.21582	1.29889	1.0252	0.879489	1.75229	1.21569		0.927206	1.0813	0.984244	0.882775	0.741444	0.909365	0.87028	1.62542		1.15962	0.289635	0.102401		1.00276	0.269626	0.0953272		0.281061
	2.25872	1.64914	1.36548	2.46026	1.12652	1.67353	2.60314	2.31111			0.762687	1.40795	1.06663	1.29843	1.27335	2.03517	1.29895	1.39249		1.15235	1.13188	1.26504	1.52411	1.48791	1.06486	1.19934	1.19905		1.07508	1.08906	1.11749	1.69466	0.788895	1.65717	0.944208	1.79589		1.25307	0.166826	0.058982		1.27031	0.385151	0.136171		0.909168
	2.40698	1.78519	1.31073	2.37397	1.32269	2.14459	2.66088	2.22321			0.853693	0.778264	1.56136	1.72744	1.37439	2.20913	1.2434	2.0365		1.48137	1.70754	1.30832	1.31484	1.07836	0.986963	1.49547	1.65465		0.903645	0.864092	1.11696	1.41273	1.41433	1.47737	1.01529	1.44038		1.37844	0.256671	0.0907468		1.2056	0.258382	0.0913519		0.200856
	2.27466	1.44497	1.11878	2.17172	2.0989	2.02065	2.56888	2.12986			1.1224	0.845224	1.11986	2.27026	0.948786	2.10933	1.33654	2.24874		1.19976	1.33491	1.77703	1.49241	1.18835	1.65676	1.76082	1.45134		1.24522	1.14172	1.61721	1.34335	0.856363	0.877341	1.10338	1.10716		1.48267	0.234185	0.0827968		1.16147	0.247365	0.0874568		0.0184041
	2.30034	0.912346	1.68456	2.01241	2.2729	1.85482	2.65058	2.09378			1.31163	0.869266	1.87972	2.03305	1.0279	2.09125	1.52252	2.23162		1.29515	0.875247	1.17958	1.51313	1.66396	1.72216	1.48875	1.71359		1.74281	0.966528	1.25095	1.30484	0.808769	0.987295	1.00708	1.73345		1.43145	0.297492	0.105179		1.22521	0.354109	0.125196		0.227833
	2.23964	1.13567	2.13893	1.52452	2.19951	0.874448	2.58805	2.18566			1.65246	1.43453	1.95885	2.07393	1.55829	2.0137	2.09656	2.20057		1.7988	1.32634	1.57882	1.32665	1.23791	0.952451	2.49751	2.0433		1.86472	0.911337	1.73758	1.84392	1.64926	1.35618	1.47701	1.99082		1.59522	0.498836	0.176365		1.60385	0.348954	0.123374		0.968582
	1.98565	1.2177	2.03085	1.67944	2.07606	0.842333	2.56573	2.01641			1.59039	1.69184	1.87872	1.9155	1.30994	2.0258	2.06433	2.28331		1.99665	0.920052	1.50834	1.43401	1.88273	1.81851	2.53281	2.36483		1.4061	1.30086	2.01364	1.57135	1.66074	1.87858	1.44002	1.75079		1.80724	0.520277	0.183946		1.62776	0.245668	0.0868567		0.392502
	1.08867	0.937753	1.76609	0.933149	2.08518	0.94349	2.54101	1.83621			1.649	1.6491	1.81364	2.04323	1.49356	1.92898	2.01806	2.20679		2.01185	1.92352	2.56766	2.02312	2.24701	2.19163	2.35259	2.32826		2.04921	0.961178	2.27486	1.57494	1.90359	1.97751	1.35267	2.11467		2.2057	0.21383	0.0756003		1.77608	0.443791	0.156904		0.0271548
	1.28469	1.61352	1.82018	1.12509	1.89238	1.27435	2.46334	1.35737			1.54513	1.58145	1.64922	1.69189	1.07517	1.68031	1.75931	2.35281		2.20767	2.17232	2.67927	2.19715	2.19089	2.01891	2.17674	2.40622		2.18217	1.23043	2.37931	1.58152	1.78944	1.9125	1.61311	2.20423		2.25615	0.20045	0.0708698		1.86159	0.384438	0.135919		0.022065
	1.14037	1.63391	1.92563	1.24578	1.8729	1.18049	2.49686	1.26181			1.56006	1.53999	1.75009	1.54388	0.95113	1.71493	1.5008	2.13117		1.68231	2.41315	2.30883	2.06164	2.25056	2.28401	2.43986	2.38452		2.40341	1.00695	2.2323	0.943602	1.99915	1.94784	1.37	2.23094		2.22811	0.250512	0.0885694		1.76678	0.577757	0.204268		0.0572073
	1.00522	1.05474	1.47243	1.97596	1.24458	2.01733	2.49436	1.38198			1.76273	1.59887	1.87275	1.00239	0.975885	1.22082	2.03241	1.89014		2.0678	2.34433	2.73716	2.29789	2.20422	2.17992	2.24285	2.39452		2.23353	1.66801	2.39768	1.65515	1.85044	1.88918	1.00253	2.12093		2.30859	0.200784	0.0709879		1.85218	0.432803	0.153019		0.0170652
	1.05994	0.859583	1.20419	1.82917	1.19428	1.7329	2.54484	1.76913			1.52705	1.02163	1.89926	1.10519	1.03212	1.38516	1.51769	1.26076		2.36495	2.41734	2.85614	2.39111	2.15842	2.12385	2.5781	2.40022		2.3877	1.56591	2.48135	1.95895	1.83118	1.86157	1.13481	2.07349		2.41127	0.231453	0.0818309		1.91187	0.432866	0.153041		0.0121682
	0.98606	0.97712	1.18779	1.40021	1.22212	1.82089	2.40484	1.94158			0.830567	0.914996	1.191	1.08644	1.29419	1.23362	1.64586	1.12623		2.26998	2.43601	2.49518	2.26012	2.17308	2.08189	2.34444	2.33507		2.31105	1.67654	2.46861	1.9333	2.07153	1.91902	1.01764	1.65918		2.29947	0.134149	0.0474288		1.88211	0.448344	0.158514		0.0243838
	1.53242	1.07279	1.15919	0.84015	1.25558	1.82424	2.25245	1.46359			0.780082	1.26943	1.12728	1.11928	1.31104	1.06163	1.63115	1.24558		2.34338	2.44624	2.62829	2.34207	2.1179	2.27834	2.41159	2.57476		2.35092	1.77235	2.46913	1.90623	1.9183	1.90731	1.4738	1.18629		2.39282	0.162769	0.0575476		1.87304	0.419041	0.148154		0.00558218
	1.51972	1.08514	1.14311	1.02285	1.56482	1.59483	2.41679	1.4491			0.756312	1.37953	1.42956	1.068	1.1652	1.29375	1.16886	1.45087		2.37265	2.31781	2.79421	2.45232	2.24258	2.32789	2.31453	2.23627		2.50041	1.73996	2.41841	1.74595	1.93418	1.85978	1.66098	1.86647		2.38228	0.180169	0.0636995		1.96577	0.317361	0.112204		0.00607039
	0.946158	0.834491	1.54553	1.61287	1.21117	1.45037	1.87805	1.90784			0.873147	0.886919	1.83683	1.49747	1.0771	1.53536	1.42496	1.28274		2.3468	2.37998	2.24699	2.36633	2.20417	2.11892	2.41093	1.29149		2.28739	1.81391	2.48556	1.80664	1.91086	1.83902	1.60862	2.14744		2.1707	0.369058	0.130482		1.98743	0.292255	0.103328		0.289414
	1.00472	1.1908	1.66144	1.63372	1.11579	0.784836	1.5501	1.64074			0.769563	0.909142	1.5537	1.71495	0.992576	1.13483	1.54401	1.13722		2.29565	2.47683	2.62061	2.53195	2.21061	2.05538	2.39117	2.27542		2.4666	1.91114	2.46954	1.61951	1.8775	1.8363	1.20659	2.29112		2.3572	0.184566	0.0652539		1.95979	0.436539	0.15434		0.0325879
	0.954377	0.790765	1.18409	1.13843	1.48714	0.642529	1.51024	1.47781			0.775691	0.843491	1.07767	1.24719	1.0656	1.05015	1.29205	1.56645		2.28727	2.21378	2.78059	2.36511	2.2053	1.79994	2.14099	2.2504		2.33703	1.96148	2.41511	1.5765	1.82777	1.91327	1.05361	1.3813		2.25542	0.270893	0.0957752		1.80826	0.461094	0.163021		0.0330034
	1.58306	1.18981	1.40783	0.855291	1.50941	0.775029	1.54829	1.33689			0.747978	1.03241	1.06136	1.14455	1.22063	1.1517	1.23561	1.72094		1.88413	2.30607	2.45329	2.32842	2.04464	0.949712	2.27183	2.50641		2.36637	2.08892	2.43705	1.51482	1.69988	1.96896	1.15238	1.47527		2.09306	0.5052	0.178615		1.83795	0.454081	0.160542		0.306109
	1.22757	1.05387	1.13471	0.911722	1.12032	0.735841	2.52871	1.3809			0.714766	0.83653	1.05708	1.07089	0.963617	1.09497	1.82952	1.04712		1.61511	2.19696	1.80855	1.44537	1.92609	1.13777	1.22324	2.20688		2.45868	2.04242	2.35021	1.62856	1.07258	1.72773	1.12722	1.69646		1.695	0.41093	0.145286		1.76298	0.508712	0.179857		0.77304
	0.895558	0.928795	1.70603	1.04758	1.1704	0.757115	1.97874	1.75678			1.2786	0.839026	0.987925	1.03871	0.968517	1.00093	1.34838	1.2717		1.23816	1.24219	2.03001	1.94008	2.07638	1.22988	1.43675	2.05254		2.13821	1.89907	2.12642	1.80765	0.868633	1.32515	1.09002	1.62575		1.65575	0.401784	0.142052		1.61011	0.473544	0.167423		0.838343
	0.902193	0.822062	1.15026	0.894749	1.1824	1.3168	2.08626	1.81747			0.995618	0.87007	1.09938	1.08919	1.01714	1.10136	1.14373	1.05292		1.27558	1.0384	2.47542	2.31663	1.25616	1.97256	2.10037	1.5751		2.25418	1.13008	1.93447	1.99181	0.913709	1.27567	1.20642	1.56702		1.75128	0.537919	0.190183		1.53417	0.479832	0.169646		0.40861
	0.871872	1.13175	1.17962	0.919508	1.03982	1.5932	1.97094	1.33748			0.76907	0.867018	1.50855	1.21123	1.12725	1.74655	1.07606	1.12812		1.67577	1.57406	2.68872	2.46169	1.04637	2.15011	1.88036	1.24775		2.17773	1.15064	1.15602	2.07565	1.15874	1.14165	1.08576	2.15622		1.8406	0.571078	0.201907		1.5128	0.517805	0.183072		0.249022
	0.83777	0.743101	1.29246	0.874031	1.1245	1.35771	1.18779	1.30823			0.754777	1.38468	0.94456	0.965994	0.963614	1.22372	1.07935	1.44064		2.21854	1.29087	2.6947	2.38745	1.25097	1.96629	1.05889	1.23087		1.86002	1.5702	1.36647	2.00789	1.8042	1.56141	1.24166	2.06753		1.76232	0.629157	0.222441		1.68492	0.298064	0.105381		0.757811
	0.956609	0.792952	1.86835	1.46847	1.23042	1.07506	1.29201	1.37902			0.733805	0.955257	0.967921	0.914385	0.92757	1.04124	1.14088	1.12566		1.88971	2.08121	2.41389	2.29165	1.82645	1.95405	1.28511	1.68267		1.0882	1.93193	1.90414	1.06854	1.89159	1.84541	1.68575	2.08962		1.92809	0.354109	0.125197		1.68815	0.392291	0.138696		0.219922
	0.931875	0.794833	1.12829	1.27883	1.07683	0.542719	1.43844	1.75813			0.705444	0.833958	0.939469	0.996986	0.963553	1.06605	1.63882	1.24679		1.24778	2.23203	1.28347	2.2168	2.12687	2.1156	1.70553	2.10016		1.27842	1.88452	2.27446	0.944088	1.75235	1.55536	0.938148	2.10182		1.87853	0.412009	0.145667		1.59114	0.504823	0.178482		0.232701
	1.02311	0.980483	1.23203	0.878382	1.22097	0.658517	2.25879	1.29652			1.11022	1.06543	1.16952	1.01783	0.915059	1.01048	1.16468	1.46615		1.52036	2.22663	1.81568	2.18017	2.15301	1.84063	1.64815	1.68954		1.15459	1.46901	2.29081	1.18729	1.00092	0.918645	0.966898	1.94953		1.88427	0.269843	0.095404		1.36721	0.503658	0.17807		0.0226956
	1.36323	1.32315	1.05261	0.909255	1.5702	1.16493	1.74864	1.20257			0.934628	0.896162	1.27695	1.2574	0.93268	1.1623	1.19368	1.54933
	0.993709	0.740373	1.80772	0.92867	1.082	0.593501	1.22856	1.66884			0.801028	0.848924	1.00026	0.801012	1.05517	1.01518	1.1865	1.28985	DAY1	1.21633	1.2702	1.33849	1.4447	1.18409	1.18327	1.55634	1.27987		0.819571	0.906907	1.16262	1.66444	0.97148	1.00998	1.21034	1.41505
	0.927206	1.0813	1.04828	0.841297	0.984244	0.882775	1.21582	1.29889			0.741444	0.909365	1.0252	0.879489	0.87028	1.62542	1.75229	1.21569	DAY2	1.34958	1.39546	1.67038	1.4917	1.09909	1.11841	1.53205	1.35314		1.20316	0.932406	1.04529	1.75048	0.986178	1.01637	1.08795	1.343
	1.07508	1.08906	1.15235	1.13188	1.11749	1.69466	1.26504	1.52411			0.788895	1.65717	1.48791	1.06486	0.944208	1.79589	1.19934	1.19905	DAY3	1.37273	1.18631	1.87784	1.50132	1.29133	1.14651	1.41672	1.41052		1.08026	1.02702	1.27528	1.20347	0.986289	1.10078	1.03436	1.28278
	0.903645	0.864092	1.48137	1.70754	1.11696	1.41273	1.30832	1.31484			1.41433	1.47737	1.07836	0.986963	1.01529	1.44038	1.49547	1.65465
	1.24522	1.14172	1.19976	1.33491	1.61721	1.34335	1.77703	1.49241			0.856363	0.877341	1.18835	1.65676	1.10338	1.10716	1.76082	1.45134		1.31288	1.28399	1.62891	1.47924	1.1915	1.14939	1.5017	1.34785		1.03433	0.955445	1.16106	1.53946	0.981315	1.04238	1.11088	1.34694
	1.74281	0.966528	1.29515	0.875247	1.25095	1.30484	1.17958	1.51313			0.808769	0.987295	1.66396	1.72216	1.00708	1.73345	1.48875	1.71359
	1.86472	0.911337	1.7988	1.32634	1.73758	1.84392	1.57882	1.32665			1.64926	1.35618	1.23791	0.952451	1.47701	1.99082	2.49751	2.0433
	1.4061	1.30086	1.99665	0.920052	2.01364	1.57135	1.50834	1.43401			1.66074	1.87858	1.88273	1.81851	1.44002	1.75079	2.53281	2.36483	NIGHT1	1.71536	1.84784	1.92286	1.86289	1.46187	1.49529	1.71908	1.89856		1.72319	1.27634	1.69199	1.86207	1.25131	1.37651	1.21092	1.73205
	2.04921	0.961178	2.01185	1.92352	2.27486	1.57494	2.56766	2.02312			1.90359	1.97751	2.24701	2.19163	1.35267	2.11467	2.35259	2.32826	NIGHT2	1.80916	1.95184	2.39317	1.98871	1.65115	1.77993	1.97897	2.01933		2.01369	1.35302	1.84681	1.80986	1.40538	1.46881	1.21232	1.8556
	2.18217	1.23043	2.20767	2.17232	2.37931	1.58152	2.67927	2.19715			1.78944	1.9125	2.19089	2.01891	1.61311	2.20423	2.17674	2.40622	NIGHT3	1.87941	1.92443	2.2676	2.1093	1.91186	1.87197	2.02891	2.03092		2.02269	1.53313	2.12297	1.608	1.58549	1.63678	1.25067	1.85781
	2.40341	1.00695	1.68231	2.41315	2.2323	0.943602	2.30883	2.06164			1.99915	1.94784	2.25056	2.28401	1.37	2.23094	2.43986	2.38452
	2.23353	1.66801	2.0678	2.34433	2.39768	1.65515	2.73716	2.29789			1.85044	1.88918	2.20422	2.17992	1.00253	2.12093	2.24285	2.39452		1.80131	1.90803	2.19454	1.98697	1.67496	1.71573	1.90899	1.98294		1.91986	1.38749	1.88726	1.75998	1.41406	1.49404	1.22463	1.81515
	2.3877	1.56591	2.36495	2.41734	2.48135	1.95895	2.85614	2.39111			1.83118	1.86157	2.15842	2.12385	1.13481	2.07349	2.5781	2.40022
	2.31105	1.67654	2.26998	2.43601	2.46861	1.9333	2.49518	2.26012			2.07153	1.91902	2.17308	2.08189	1.01764	1.65918	2.34444	2.33507
	2.35092	1.77235	2.34338	2.44624	2.46913	1.90623	2.62829	2.34207			1.9183	1.90731	2.1179	2.27834	1.4738	1.18629	2.41159	2.57476			MEAN	STD	SEM	TTEST
	2.50041	1.73996	2.37265	2.31781	2.41841	1.74595	2.79421	2.45232			1.93418	1.85978	2.24258	2.32789	1.66098	1.86647	2.31453	2.23627	DAY	FA	1.36193	0.16365	0.057859
	2.28739	1.81391	2.3468	2.37998	2.48556	1.80664	2.24699	2.36633			1.91086	1.83902	2.20417	2.11892	1.60862	2.14744	2.41093	1.29149		PM	1.14648	0.201171	0.0711247	0.0339694
	2.4666	1.91114	2.29565	2.47683	2.46954	1.61951	2.62061	2.53195			1.8775	1.8363	2.21061	2.05538	1.20659	2.29112	2.39117	2.27542	NIGHT	FA	1.89668	0.167158	0.0590994	0.0222059
	2.33703	1.96148	2.28727	2.21378	2.41511	1.5765	2.78059	2.36511			1.82777	1.91327	2.2053	1.79994	1.05361	1.3813	2.14099	2.2504		PM	1.61281	0.263834	0.0932794
	2.36637	2.08892	1.88413	2.30607	2.43705	1.51482	2.45329	2.32842			1.69988	1.96896	2.04464	0.949712	1.15238	1.47527	2.27183	2.50641
	2.45868	2.04242	1.61511	2.19696	2.35021	1.62856	1.80855	1.44537			1.07258	1.72773	1.92609	1.13777	1.12722	1.69646	1.22324	2.20688
	2.13821	1.89907	1.23816	1.24219	2.12642	1.80765	2.03001	1.94008			0.868633	1.32515	2.07638	1.22988	1.09002	1.62575	1.43675	2.05254
	2.25418	1.13008	1.27558	1.0384	1.93447	1.99181	2.47542	2.31663			0.913709	1.27567	1.25616	1.97256	1.20642	1.56702	2.10037	1.5751
	2.17773	1.15064	1.67577	1.57406	1.15602	2.07565	2.68872	2.46169			1.15874	1.14165	1.04637	2.15011	1.08576	2.15622	1.88036	1.24775
	1.86002	1.5702	2.21854	1.29087	1.36647	2.00789	2.6947	2.38745			1.8042	1.56141	1.25097	1.96629	1.24166	2.06753	1.05889	1.23087
	1.0882	1.93193	1.88971	2.08121	1.90414	1.06854	2.41389	2.29165			1.89159	1.84541	1.82645	1.95405	1.68575	2.08962	1.28511	1.68267
	1.27842	1.88452	1.24778	2.23203	2.27446	0.944088	1.28347	2.2168			1.75235	1.55536	2.12687	2.1156	0.938148	2.10182	1.70553	2.10016
	1.15459	1.46901	1.52036	2.22663	2.29081	1.18729	1.81568	2.18017			1.00092	0.918645	2.15301	1.84063	0.966898	1.94953	1.64815	1.68954
	1.82627	1.08002	1.22254	2.1163	2.31016	2.14691	2.6195	1.97162			0.888137	1.25484	2.16815	1.69744	1.50621	1.90756	2.29812	1.66
	2.17399	1.05188	1.70979	1.97351	2.06553	2.48055	2.80473	2.12626			1.40572	1.82587	2.23509	1.1305	1.68715	1.85878	2.06177	1.05318
	2.05102	1.40913	1.9667	1.91077	2.02937	2.19519	2.50988	2.01188			1.9571	1.79782	2.14774	1.15394	1.37005	1.40616	1.5483	1.12165
	1.05312	0.991442	2.01585	1.24595	1.32272	1.59899	2.56766	1.46283			1.81559	1.74751	1.89446	1.54261	1.11048	1.35234	1.27741	1.15641
	0.944762	1.13732	1.86357	1.22776	1.11933	1.10126	2.61409	1.45298			1.51849	1.3353	1.76483	1.93817	0.943939	2.01567	1.52517	1.73502
	1.35229	1.21997	1.67001	1.08196	1.20265	1.04547	2.20186	1.2429			0.840109	0.836486	1.39762	1.23459	0.920479	1.93447	1.30206	1.7664
	1.26453	0.908177	0.990374	1.02037	1.48671	1.70603	1.18531	1.36549			0.818124	1.00675	1.16474	1.18447	0.954694	1.30781	1.3988	1.72186
	1.0149	1.54213	1.53773	1.8157	1.18264	2.48898	1.32084	1.7411			0.806038	1.13622	1.33356	1.26081	1.00765	1.01904	1.2247	1.03818
	1.13148	0.910096	1.15616	1.5266	1.28919	2.33259	1.27946	1.5077			0.820111	0.950199	0.990402	1.19173	1.10101	1.24845	1.54632	1.19331
	1.62032	0.914804	1.3141	0.993152	1.51834	1.69967	1.20011	1.13977			0.804633	0.893363	1.13553	1.20934	0.937785	1.55024	1.45381	1.07593
	1.34834	0.827565	1.34341	0.951833	1.14654	0.91052	1.23764	1.15818			0.790208	1.01242	0.993897	1.36642	0.964635	1.18496	1.1962	1.13261
	0.941563	0.859795	1.20514	0.957742	1.11557	1.0452	2.06905	1.30202			1.11986	1.53632	1.20556	1.61143	0.975921	1.37893	1.13813	1.68271
	1.06188	1.26323	1.37301	1.0881	1.4409	1.64482	2.31202	1.12864			0.74214	1.03039	0.979271	1.0763	1.03668	1.56137	1.37117	1.2187
	0.919999	0.889772	1.16752	1.45299	1.09923	2.54979	1.41596	1.77638			0.776925	0.898242	1.04238	1.01484	0.957841	1.10062	1.36367	1.20109
Day 1	0.819571	0.906907	1.21633	1.2702	1.16262	1.66444	1.33849	1.4447			0.97148	1.00998	1.18409	1.18327	1.21034	1.41505	1.55634	1.27987
Night 1	1.72319	1.27634	1.71536	1.84784	1.69199	1.86207	1.92286	1.86289			1.25131	1.37651	1.46187	1.49529	1.21092	1.73205	1.71908	1.89856
Day 2	1.20316	0.932406	1.34958	1.39546	1.04529	1.75048	1.67038	1.4917			0.986178	1.01637	1.09909	1.11841	1.08795	1.343	1.53205	1.35314
Night 2	2.01369	1.35302	1.80916	1.95184	1.84681	1.80986	2.39317	1.98871			1.40538	1.46881	1.65115	1.77993	1.21232	1.8556	1.97897	2.01933
Day 3	1.08026	1.02702	1.37273	1.18631	1.27528	1.20347	1.87784	1.50132			0.986289	1.10078	1.29133	1.14651	1.03436	1.28278	1.41672	1.41052
Night 3	2.02269	1.53313	1.87941	1.92443	2.12297	1.608	2.2676	2.1093			1.58549	1.63678	1.91186	1.87197	1.25067	1.85781	2.02891	2.03092
Figure 2F RER
RUN1	MICE1	MICE2	MICE3	MICE4	MICE5	MICE6	MICE7	MICE8		RUN2	MICE 9	MICE 10	MICE 11	MICE 12	MICE 13	MICE 14	MICE 15	MICE 16		FA: M3	FA: M4	FA: M7	FA: M8	FA: M11	FA: M12	FA: M15	FA: M16		PM: M1	PM: M2	PM: M5	PM: M6	PM: M9	PM: M10	PM: M13	PM: M14		MEAN	STD	SEM		MEAN	STD	SEM		TTEST
	PM	PM	FA	FA	PM	PM	FA	FA			PM	PM	FA	FA	PM	PM	FA	FA		0.852341	0.867987	0.742376	0.83336	0.815341	0.850561	0.829899	0.840915		0.705178	0.839466	0.785069	0.805951	0.765598	0.764613	0.71563	0.794052		0.829098	0.038511	0.0136157		0.771945	0.0448802	0.0158676		0.0161609
	0.832047	0.88076	0.832136	0.846302	0.737406	0.771199	0.745411	0.696743			0.758936	0.747322	0.806539	0.745332	0.806168	0.804943	0.817068	0.756428		0.79217	0.895057	0.736036	0.829842	0.790509	0.799598	0.863175	0.807901		0.68412	0.815282	0.778037	0.821322	0.791052	0.756535	0.713713	0.777734		0.814286	0.048683	0.017212		0.767224	0.0476824	0.0168583		0.0710594
	0.762338	0.782665	0.757377	0.888651	0.760644	0.766938	0.717103	0.732091			0.774535	0.763295	0.78726	0.739192	0.77296	0.770829	0.781742	0.781659		0.705222	0.915508	0.732287	0.765463	0.760691	0.868148	0.890705	0.811462		0.702027	0.83203	0.760031	0.799846	0.778216	0.759332	0.717889	0.841248		0.806186	0.0777769	0.0274983		0.773827	0.0497337	0.0175835		0.338321
	0.705794	0.741763	0.751772	0.888236	0.75914	0.761527	0.727036	0.763095			0.764045	0.754814	0.773265	0.741217	0.748499	0.749413	0.762508	0.780524		0.716904	0.939238	0.722961	0.774659	0.719698	0.818378	0.873774	0.75528		0.714262	0.87305	0.769784	0.792258	0.784469	0.718372	0.727199	0.830937		0.790112	0.081342	0.0287587		0.776291	0.0564737	0.0199665		0.698979
	0.713364	0.772409	0.747983	0.885388	0.756996	0.70657	0.763466	0.736322			0.747705	0.754193	0.779334	0.73778	0.748645	0.771482	0.750823	0.77072		0.735115	0.928331	0.709524	0.879811	0.741908	0.754095	0.830236	0.755004		0.755462	0.800723	0.775076	0.787109	0.755738	0.736664	0.710014	0.816974		0.791753	0.0784779	0.0277461		0.76722	0.034911	0.0123429		0.432682
	0.760769	0.759632	0.755524	0.893075	0.738312	0.735286	0.758012	0.738102			0.738649	0.781554	0.767462	0.745313	0.73468	0.760331	0.783937	0.760158		0.761991	0.8999	0.707117	0.885266	0.753244	0.765907	0.868762	0.706184		0.724903	0.788165	0.760965	0.806291	0.782133	0.774931	0.723155	0.795032		0.793546	0.0791629	0.0279883		0.769447	0.0310585	0.0109809		0.436193
	0.781688	0.759383	0.726886	0.947377	0.746847	0.718324	0.755594	0.766273			0.738967	0.769236	0.746305	0.7423	0.743274	0.774524	0.797513	0.798501		0.752378	0.876397	0.705881	0.833906	0.78738	0.760923	0.887463	0.740251		0.703116	0.784281	0.758177	0.803794	0.772626	0.75116	0.718407	0.775221		0.793072	0.0661539	0.023389		0.758348	0.0336452	0.0118954		0.206927
	0.726874	0.858675	0.762899	0.947606	0.744676	0.753897	0.719908	0.79094			0.72671	0.798077	0.738085	0.713487	0.755628	0.786398	0.780269	0.808999		0.725181	0.870685	0.717451	0.840779	0.826594	0.788831	0.942914	0.741453		0.710726	0.785884	0.755422	0.768474	0.829473	0.747123	0.718373	0.815044		0.806736	0.0787334	0.0278365		0.766315	0.0424712	0.0150158		0.222029
	0.754355	0.866784	0.750517	0.947821	0.746192	0.767472	0.736956	0.802099			0.750122	0.784821	0.752266	0.75123	0.751203	0.794496	0.778697	0.773785		0.714205	0.909506	0.717848	0.871433	0.83099	0.797652	0.967526	0.763176		0.725396	0.812411	0.759812	0.714056	0.85137	0.790448	0.720565	0.828276		0.821542	0.0909305	0.0321488		0.775292	0.0530184	0.0187448		0.234355
	0.741605	0.8178	0.754477	0.938492	0.745854	0.763977	0.746342	0.802026			0.745789	0.778281	0.741098	0.745697	0.736612	0.778582	0.773743	0.79197		0.705321	0.849896	0.734731	0.788966	0.772054	0.791718	0.902934	0.77006		0.728012	0.752824	0.784257	0.723519	0.79478	0.775678	0.733846	0.827792		0.78946	0.0624363	0.0220746		0.765088	0.0368822	0.0130398		0.357938
	0.729753	0.786269	0.746769	0.937858	0.751477	0.758148	0.732912	0.783378			0.728888	0.786373	0.734119	0.74046	0.743066	0.7754	0.766459	0.787094		0.714625	0.823934	0.71821	0.79035	0.767074	0.810124	0.916646	0.740339		0.745749	0.76486	0.767215	0.736178	0.781524	0.764287	0.747818	0.812883		0.785163	0.0667999	0.0236173		0.765064	0.0241062	0.00852284		0.436803
	0.732229	0.752437	0.748804	0.947697	0.743141	0.764077	0.740776	0.777312			0.72741	0.770538	0.725381	0.724958	0.727665	0.774767	0.74282	0.770647		0.759041	0.870908	0.711511	0.798199	0.775372	0.80106	0.922853	0.80377		0.728333	0.759907	0.753325	0.765005	0.808854	0.784242	0.732481	0.833458		0.805339	0.0654934	0.0231554		0.770701	0.0364186	0.0128759		0.212148
	0.73964	0.753923	0.792207	0.944427	0.750187	0.765766	0.744147	0.766308			0.719514	0.775119	0.731447	0.749367	0.724188	0.766095	0.739796	0.84276		0.705902	0.837633	0.721158	0.817618	0.760841	0.759367	0.938072	0.741262		0.729683	0.767971	0.746852	0.798005	0.787022	0.774792	0.724105	0.873459		0.785232	0.0762989	0.0269757		0.775236	0.0475894	0.0168254		0.757855
	0.743037	0.746077	0.828404	0.938185	0.764332	0.740403	0.727964	0.752388			0.728818	0.794258	0.73775	0.731891	0.732312	0.800883	0.738358	0.855286		0.724425	0.79771	0.721194	0.806554	0.77481	0.762007	0.935713	0.774278		0.721466	0.760974	0.768158	0.781339	0.784034	0.762538	0.738287	0.822972		0.787086	0.0673941	0.0238274		0.767471	0.0306647	0.0108416		0.466077
	0.735393	0.746176	0.822977	0.929525	0.765182	0.81777	0.738627	0.773398			0.731659	0.780432	0.72584	0.790307	0.702174	0.815314	0.761753	0.864429		0.71638	0.787086	0.714953	0.796073	0.775513	0.792167	0.981596	0.786275		0.757158	0.807628	0.773004	0.773638	0.793048	0.778667	0.743837	0.819891		0.793756	0.0827405	0.0292532		0.780859	0.0251841	0.00890394		0.679606
	0.740958	0.761721	0.833338	0.936651	0.781085	0.852612	0.729412	0.76654			0.72383	0.802145	0.750156	0.790399	0.702894	0.836122	0.751605	0.861729		0.742836	0.79839	0.737909	0.818308	0.782905	0.785095	0.923191	0.76303		0.718117	0.752813	0.743621	0.784866	0.839896	0.785193	0.722198	0.868414		0.793958	0.058829	0.0207992		0.77689	0.0542625	0.0191847		0.55601
	0.739968	0.760149	0.849699	0.906249	0.799851	0.865551	0.726794	0.753306			0.72142	0.816836	0.739101	0.807621	0.736665	0.849708	0.750378	0.879338		0.711289	0.816292	0.722615	0.79619	0.801396	0.781321	0.894093	0.772557		0.718715	0.759275	0.736534	0.71752	0.776584	0.808261	0.757741	0.876665		0.786969	0.0569924	0.0201498		0.768912	0.0529753	0.0187296		0.522225
	0.747659	0.769949	0.839334	0.865333	0.80116	0.873204	0.68071	0.777392			0.720264	0.809231	0.727188	0.74392	0.733734	0.80937	0.741785	0.876244		0.726866	0.821149	0.748077	0.795451	0.741923	0.811116	0.916984	0.795924		0.723001	0.7676	0.75649	0.711897	0.788675	0.773645	0.737315	0.855527		0.794686	0.0603383	0.0213328		0.764269	0.0451276	0.015955		0.272678
	0.756256	0.749436	0.853958	0.874645	0.827124	0.87393	0.689648	0.794627			0.719993	0.792066	0.716479	0.776033	0.727406	0.807177	0.7362	0.872583		0.725149	0.751912	0.755479	0.800636	0.786578	0.8227	0.9375	0.762912		0.729609	0.773113	0.775879	0.718616	0.789775	0.761644	0.747134	0.844274		0.792858	0.0659729	0.023325		0.767505	0.0392185	0.0138658		0.365975
	0.844383	0.759283	0.900896	0.874349	0.827199	0.864975	0.705687	0.788029			0.697565	0.763394	0.711697	0.759718	0.720068	0.829082	0.733287	0.888096		0.746939	0.759211	0.769835	0.831755	0.773973	0.799469	0.943963	0.761288		0.752018	0.764131	0.75684	0.775869	0.828351	0.777918	0.732976	0.861868		0.798304	0.0646708	0.0228646		0.781246	0.0428145	0.0151372		0.543893
	0.87618	0.754991	0.910316	0.884424	0.833923	0.832512	0.713418	0.797028			0.702207	0.725773	0.714251	0.746944	0.706691	0.844597	0.734324	0.869697		0.82186	0.799375	0.797116	0.804735	0.828319	0.789999	0.970468	0.774351		0.724059	0.773746	0.749286	0.768351	0.8419	0.78018	0.757272	0.867401		0.823278	0.0618678	0.0218736		0.782774	0.048067	0.0169942		0.165758
	0.867632	0.75655	0.899327	0.894757	0.865382	0.798348	0.715964	0.768665			0.706215	0.76632	0.757116	0.774175	0.717493	0.848298	0.733923	0.88645		0.882136	0.810335	0.740798	0.746021	0.834225	0.794736	0.939526	0.807374		0.738525	0.787706	0.771363	0.772149	0.793656	0.788681	0.735634	0.879799		0.819394	0.0665298	0.0235218		0.783439	0.0447391	0.0158176		0.225329
	0.834339	0.7531	0.929307	0.918317	0.87361	0.792302	0.731507	0.749188			0.719849	0.773402	0.741132	0.809164	0.705487	0.79003	0.731022	0.841681		0.900803	0.82492	0.758084	0.754485	0.820766	0.840492	0.976537	0.833117		0.764373	0.754516	0.754003	0.82873	0.790518	0.818816	0.759586	0.798557		0.838651	0.0726958	0.0257018		0.783637	0.0298009	0.0105362		0.0676482
	0.811211	0.759151	0.959305	0.937933	0.865544	0.800064	0.741079	0.829289			0.749492	0.776026	0.725736	0.863665	0.7219	0.837267	0.721455	0.89896		0.937443	0.804476	0.772255	0.823783	0.820134	0.790493	0.965406	0.860291		0.785819	0.758673	0.759921	0.866525	0.852974	0.798554	0.744984	0.853386		0.846785	0.0699235	0.0247217		0.802604	0.0486559	0.0172025		0.164499
	0.857758	0.817893	0.916071	0.902909	0.842819	0.819822	0.729326	0.904725			0.759295	0.764235	0.805002	0.81046	0.708191	0.835627	0.734565	0.883066		0.931997	0.912307	0.829236	0.83374	0.85314	0.80042	0.968679	0.841445		0.847419	0.801976	0.792065	0.78836	0.870851	0.759147	0.75031	0.893864		0.871371	0.0588868	0.0208196		0.812999	0.0521914	0.0184524		0.0545157
	0.864823	0.869187	0.926559	0.910392	0.82223	0.809413	0.74137	0.913714			0.767684	0.821151	0.814879	0.878637	0.721839	0.851865	0.714691	0.804498		0.933364	0.940959	0.784909	0.874861	0.848143	0.829172	0.993967	0.853511		0.914481	0.851956	0.790585	0.819457	0.870657	0.830812	0.740283	0.870393		0.882361	0.0685318	0.0242296		0.836078	0.0538815	0.01905		0.155409
	0.818327	0.859923	0.944689	0.918513	0.806045	0.803455	0.738279	0.902626			0.768066	0.824983	0.802515	0.879183	0.713972	0.844206	0.74432	0.749805		0.879512	0.974332	0.79909	0.918059	0.799832	0.790708	0.990807	0.895218		0.944171	0.832586	0.870655	0.875935	0.86357	0.819793	0.783914	0.895104		0.880945	0.0790987	0.0279656		0.860716	0.0490631	0.0173464		0.548618
	0.78264	0.83574	0.971614	0.90098	0.797931	0.832565	0.739226	0.882213			0.756476	0.804728	0.845321	0.872234	0.730773	0.849471	0.825867	0.753975		0.845069	0.97746	0.837264	0.933692	0.879974	0.796462	0.966699	0.921582		0.966661	0.827452	0.77626	0.891438	0.85279	0.812922	0.763407	0.889302		0.894775	0.0653626	0.0231092		0.847529	0.0672411	0.0237733		0.176056
	0.732096	0.848428	0.913529	0.877286	0.830586	0.827152	0.741223	0.882637			0.760432	0.782485	0.823799	0.878743	0.723124	0.821566	0.849861	0.778855		0.820564	0.968511	0.790732	0.947494	0.882776	0.816404	0.935117	0.906757		0.960015	0.829679	0.839825	0.873805	0.878436	0.828106	0.780902	0.853752		0.883544	0.0671847	0.0237534		0.855565	0.0521196	0.0184271		0.367781
	0.705178	0.839466	0.852341	0.867987	0.785069	0.805951	0.742376	0.83336			0.765598	0.764613	0.815341	0.850561	0.71563	0.794052	0.829899	0.840915		0.824781	0.955523	0.797807	0.975393	0.848702	0.785983	0.905988	0.921046		0.973086	0.852993	0.849154	0.898528	0.868469	0.834068	0.740144	0.829473		0.876903	0.0724179	0.0256036		0.855739	0.0658308	0.0232747		0.550582
	0.68412	0.815282	0.79217	0.895057	0.778037	0.821322	0.736036	0.829842			0.791052	0.756535	0.790509	0.799598	0.713713	0.777734	0.863175	0.807901		0.896277	0.9088	0.75923	0.911739	0.846853	0.780307	0.897093	0.924875		0.96645	0.843485	0.845105	0.873582	0.899807	0.831382	0.742174	0.859965		0.865647	0.063676	0.0225129		0.857744	0.0635347	0.0224629		0.807357
	0.702027	0.83203	0.705222	0.915508	0.760031	0.799846	0.732287	0.765463			0.778216	0.759332	0.760691	0.868148	0.717889	0.841248	0.890705	0.811462		0.927343	0.921493	0.788796	0.945307	0.863387	0.773535	0.887228	0.921613		0.987964	0.83922	0.87422	0.891178	0.900728	0.84649	0.765107	0.88693		0.878588	0.0653834	0.0231165		0.87398	0.0632327	0.0223561		0.888102
	0.714262	0.87305	0.716904	0.939238	0.769784	0.792258	0.722961	0.774659			0.784469	0.718372	0.719698	0.818378	0.727199	0.830937	0.873774	0.75528		0.929947	0.896555	0.766875	0.974587	0.827822	0.789789	0.903933	0.931595		0.983627	0.889277	0.900644	0.87618	0.902339	0.840816	0.747054	0.881311		0.877638	0.0742233	0.0262419		0.877656	0.0664746	0.0235023		0.999599
	0.755462	0.800723	0.735115	0.928331	0.775076	0.787109	0.709524	0.879811			0.755738	0.736664	0.741908	0.754095	0.710014	0.816974	0.830236	0.755004		0.893379	0.918829	0.763232	0.986864	0.844688	0.784735	0.897936	0.940894		0.958664	0.891359	0.873454	0.879799	0.912414	0.864158	0.733396	0.849187		0.87882	0.0766087	0.0270853		0.870304	0.0647541	0.022894		0.813721
	0.724903	0.788165	0.761991	0.8999	0.760965	0.806291	0.707117	0.885266			0.782133	0.774931	0.753244	0.765907	0.723155	0.795032	0.868762	0.706184		0.885766	0.886618	0.782255	0.972562	0.853194	0.780235	0.915457	0.944259		0.968062	0.883738	0.879621	0.863139	0.901003	0.865444	0.735628	0.919716		0.877543	0.0699065	0.0247157		0.877044	0.0666088	0.0235498		0.988539
	0.703116	0.784281	0.752378	0.876397	0.758177	0.803794	0.705881	0.833906			0.772626	0.75116	0.78738	0.760923	0.718407	0.775221	0.887463	0.740251		0.815363	0.915088	0.85112	0.943283	0.826239	0.828164	0.879322	0.969596		0.9428	0.866927	0.891731	0.84484	0.882998	0.846966	0.763914	0.920916		0.878522	0.0583532	0.020631		0.870137	0.0547208	0.0193467		0.771216
	0.710726	0.785884	0.725181	0.870685	0.755422	0.768474	0.717451	0.840779			0.829473	0.747123	0.826594	0.788831	0.718373	0.815044	0.942914	0.741453		0.800608	0.885154	0.858238	0.871827	0.847785	0.811414	0.860848	0.956692		0.898087	0.886554	0.889509	0.857361	0.867714	0.839294	0.773161	0.905077		0.861571	0.0480226	0.0169786		0.864595	0.0429713	0.0151927		0.896294
	0.725396	0.812411	0.714205	0.909506	0.759812	0.714056	0.717848	0.871433			0.85137	0.790448	0.83099	0.797652	0.720565	0.828276	0.967526	0.763176		0.821894	0.905922	0.862557	0.835037	0.79538	0.82468	0.796522	0.94562		0.944104	0.939878	0.872757	0.868694	0.881342	0.801983	0.758751	0.901005		0.848451	0.0533282	0.0188544		0.871064	0.0637709	0.0225464		0.454456
	0.728012	0.752824	0.705321	0.849896	0.784257	0.723519	0.734731	0.788966			0.79478	0.775678	0.772054	0.791718	0.733846	0.827792	0.902934	0.77006		0.791216	0.852104	0.836038	0.817178	0.78459	0.863405	0.800289	0.933713		0.940356	0.90654	0.873251	0.844951	0.864496	0.83804	0.780524	0.887251		0.834817	0.0490264	0.0173334		0.866926	0.0481113	0.0170099		0.20731
	0.745749	0.76486	0.714625	0.823934	0.767215	0.736178	0.71821	0.79035			0.781524	0.764287	0.767074	0.810124	0.747818	0.812883	0.916646	0.740339		0.824461	0.871484	0.893229	0.87614	0.795564	0.875624	0.847441	0.915089		0.937267	0.874678	0.841417	0.837255	0.904112	0.858305	0.767715	0.913784		0.862379	0.0383646	0.0135639		0.866817	0.0534984	0.0189145		0.851526
	0.728333	0.759907	0.759041	0.870908	0.753325	0.765005	0.711511	0.798199			0.808854	0.784242	0.775372	0.80106	0.732481	0.833458	0.922853	0.80377		0.853794	0.861041	0.881964	0.838448	0.824931	0.857454	0.900819	0.917911		0.930165	0.875012	0.821547	0.86434	0.916279	0.801964	0.780254	0.897914		0.867045	0.0312721	0.0110564		0.860934	0.0547348	0.0193517		0.787941
	0.729683	0.767971	0.705902	0.837633	0.746852	0.798005	0.721158	0.817618			0.787022	0.774792	0.760841	0.759367	0.724105	0.873459	0.938072	0.741262		0.839666	0.917458	0.856222	0.855725	0.845752	0.863997	0.835967	0.927341		0.949322	0.847546	0.813031	0.876101	0.912569	0.817435	0.787558	0.896112		0.867766	0.0350434	0.0123897		0.862459	0.0556491	0.0196749		0.822768
	0.721466	0.760974	0.724425	0.79771	0.768158	0.781339	0.721194	0.806554			0.784034	0.762538	0.77481	0.762007	0.738287	0.822972	0.935713	0.774278		0.84627	0.938278	0.8753	0.88342	0.797834	0.948326	0.806454	0.913426		0.939251	0.833063	0.78847	0.790375	0.869604	0.820827	0.814546	0.898552		0.876163	0.0565637	0.0199983		0.844336	0.0537013	0.0189863		0.267744
	0.757158	0.807628	0.71638	0.787086	0.773004	0.773638	0.714953	0.796073			0.793048	0.778667	0.775513	0.792167	0.743837	0.819891	0.981596	0.786275		0.806344	0.940296	0.874569	0.90288	0.784178	0.945693	0.851033	0.909375		0.947737	0.840974	0.784819	0.773141	0.898928	0.868182	0.794444	0.932214		0.876796	0.0594391	0.0210149		0.855055	0.0677764	0.0239626		0.506285
	0.718117	0.752813	0.742836	0.79839	0.743621	0.784866	0.737909	0.818308			0.839896	0.785193	0.782905	0.785095	0.722198	0.868414	0.923191	0.76303		0.755685	0.926479	0.894776	0.896929	0.849336	0.948184	0.902175	0.971957		0.951714	0.865753	0.784109	0.760848	0.897206	0.842007	0.782921	0.941716		0.89319	0.066831	0.0236283		0.853284	0.0736797	0.0260497		0.275565
	0.718715	0.759275	0.711289	0.816292	0.736534	0.71752	0.722615	0.79619			0.776584	0.808261	0.801396	0.781321	0.757741	0.876665	0.894093	0.772557		0.746028	0.927131	0.879577	0.84464	0.924509	0.935796	0.867585	0.967742		0.977961	0.87838	0.773471	0.837663	0.899852	0.861575	0.797992	0.941307		0.886626	0.0697098	0.0246461		0.871025	0.0689853	0.02439		0.659649
	0.723001	0.7676	0.726866	0.821149	0.75649	0.711897	0.748077	0.795451			0.788675	0.773645	0.741923	0.811116	0.737315	0.855527	0.916984	0.795924		0.772562	0.877123	0.8675	0.882679	0.935661	0.9666	0.949787	0.954957		0.986785	0.859174	0.742292	0.853654	0.878469	0.876158	0.798502	0.934155		0.900859	0.0647198	0.0228819		0.866149	0.0751678	0.0265758		0.339092
	0.729609	0.773113	0.725149	0.751912	0.775879	0.718616	0.755479	0.800636			0.789775	0.761644	0.786578	0.8227	0.747134	0.844274	0.9375	0.762912		0.825236	0.931373	0.87039	0.88218	0.929804	0.951584	0.955211	0.983251		0.979136	0.822924	0.768251	0.81086	0.901445	0.902397	0.796259	0.928933		0.916129	0.0523931	0.0185238		0.863775	0.0742739	0.0262598		0.125573
	0.752018	0.764131	0.746939	0.759211	0.75684	0.775869	0.769835	0.831755			0.828351	0.777918	0.773973	0.799469	0.732976	0.861868	0.943963	0.761288		0.832611	0.905054	0.894101	0.819971	0.898025	0.942521	0.983875	0.976974		0.954606	0.791318	0.786827	0.874206	0.899596	0.879469	0.819377	0.899324		0.906642	0.0602679	0.0213079		0.86309	0.0589074	0.0208269		0.165916
	0.724059	0.773746	0.82186	0.799375	0.749286	0.768351	0.797116	0.804735			0.8419	0.78018	0.828319	0.789999	0.757272	0.867401	0.970468	0.774351		0.795748	0.888633	0.864592	0.806709	0.870966	0.875873	0.980706	0.955408		0.957079	0.858784	0.739272	0.898726	0.897347	0.877425	0.807503	0.88248		0.879829	0.0640406	0.0226418		0.864827	0.0657639	0.0232511		0.650994
	0.738525	0.787706	0.882136	0.810335	0.771363	0.772149	0.740798	0.746021			0.793656	0.788681	0.834225	0.794736	0.735634	0.879799	0.939526	0.807374		0.767258	0.809128	0.885622	0.896715	0.87079	0.856727	0.99072	0.916496		0.936879	0.890979	0.738411	0.910932	0.899239	0.852794	0.815909	0.900682		0.874182	0.0676028	0.0239012		0.868228	0.0642508	0.0227161		0.859298
	0.764373	0.754516	0.900803	0.82492	0.754003	0.82873	0.758084	0.754485			0.790518	0.818816	0.820766	0.840492	0.759586	0.798557	0.976537	0.833117		0.867963	0.8783	0.890531	0.901003	0.921637	0.828504	0.998928	0.850617		0.940905	0.877301	0.739524	0.903782	0.894865	0.822871	0.795233	0.889108		0.892185	0.0519681	0.0183735		0.857949	0.0664173	0.0234821		0.270102
	0.785819	0.758673	0.937443	0.804476	0.759921	0.866525	0.772255	0.823783			0.852974	0.798554	0.820134	0.790493	0.744984	0.853386	0.965406	0.860291		0.897891	0.943007	0.852975	0.851324	0.866805	0.82195	0.980444	0.858902		0.968309	0.890627	0.748777	0.906305	0.872169	0.819269	0.808586	0.838054		0.884162	0.0531604	0.018795		0.856512	0.0676317	0.0239114		0.378667
	0.847419	0.801976	0.931997	0.912307	0.792065	0.78836	0.829236	0.83374			0.870851	0.759147	0.85314	0.80042	0.75031	0.893864	0.968679	0.841445		0.875087	0.912469	0.830759	0.818678	0.847298	0.809717	0.989415	0.867326		0.965847	0.859041	0.754199	0.90185	0.865121	0.844349	0.815465	0.861393		0.868844	0.0590509	0.0208776		0.858408	0.0613956	0.0217066		0.734121
	0.914481	0.851956	0.933364	0.940959	0.790585	0.819457	0.784909	0.874861			0.870657	0.830812	0.848143	0.829172	0.740283	0.870393	0.993967	0.853511		0.886502	0.885943	0.888967	0.786002	0.812922	0.815445	0.985736	0.854879		0.922598	0.89311	0.758186	0.886989	0.881001	0.828572	0.820739	0.83617		0.86455	0.0627488	0.0221851		0.853421	0.0525099	0.0185651		0.706239
	0.944171	0.832586	0.879512	0.974332	0.870655	0.875935	0.79909	0.918059			0.86357	0.819793	0.799832	0.790708	0.783914	0.895104	0.990807	0.895218		0.892317	0.880706	0.888659	0.793243	0.801808	0.820774	1.03048	0.86765		0.908834	0.902911	0.789768	0.899538	0.885308	0.828341	0.83417	0.845974		0.871954	0.0752643	0.0266099		0.861856	0.0434267	0.0153537		0.747242
	0.966661	0.827452	0.845069	0.97746	0.77626	0.891438	0.837264	0.933692			0.85279	0.812922	0.879974	0.796462	0.763407	0.889302	0.966699	0.921582		0.865401	0.909906	0.909658	0.845739	0.801716	0.806585	1.01985	0.903025		0.924178	0.917817	0.779246	0.817074	0.895959	0.82752	0.881126	0.812623		0.882735	0.0704151	0.0248955		0.856943	0.0544971	0.0192676		0.426337
	0.960015	0.829679	0.820564	0.968511	0.839825	0.873805	0.790732	0.947494			0.878436	0.828106	0.882776	0.816404	0.780902	0.853752	0.935117	0.906757		0.855533	0.869834	0.911868	0.875602	0.800665	0.816198	0.987191	0.889193		0.9464	0.86127	0.732272	0.831392	0.906398	0.861086	0.850235	0.813399		0.87576	0.0579807	0.0204993		0.850307	0.0635481	0.0224676		0.4167
	0.973086	0.852993	0.824781	0.955523	0.849154	0.898528	0.797807	0.975393			0.868469	0.834068	0.848702	0.785983	0.740144	0.829473	0.905988	0.921046		0.91312	0.946031	0.92031	0.876102	0.800986	0.852274	0.995983	0.816752		0.937485	0.847642	0.744853	0.880978	0.902509	0.86824	0.848008	0.807786		0.890195	0.066257	0.0234254		0.854688	0.0590095	0.020863		0.276683
	0.96645	0.843485	0.896277	0.9088	0.845105	0.873582	0.75923	0.911739			0.899807	0.831382	0.846853	0.780307	0.742174	0.859965	0.897093	0.924875		0.898051	0.941021	0.898199	0.871649	0.81754	0.833336	0.992944	0.821766		0.977001	0.820841	0.760517	0.826237	0.875933	0.826093	0.87254	0.83626		0.884313	0.0615604	0.0217649		0.849428	0.0626667	0.022156		0.280229
	0.987964	0.83922	0.927343	0.921493	0.87422	0.891178	0.788796	0.945307			0.900728	0.84649	0.863387	0.773535	0.765107	0.88693	0.887228	0.921613		0.854683	0.939519	0.89213	0.864149	0.778618	0.809626	1.01344	0.842537		0.92848	0.845345	0.747288	0.787735	0.868904	0.826854	0.843283	0.840807		0.874338	0.074418	0.0263107		0.836087	0.0535614	0.0189368		0.257672
	0.983627	0.889277	0.929947	0.896555	0.900644	0.87618	0.766875	0.974587			0.902339	0.840816	0.827822	0.789789	0.747054	0.881311	0.903933	0.931595		0.922038	0.961881	0.892782	0.905733	0.818007	0.797098	0.962447	0.823389		0.926261	0.881311	0.749456	0.823824	0.853744	0.834001	0.834676	0.840205		0.885422	0.0652251	0.0230606		0.842935	0.0504152	0.0178245		0.166981
	0.958664	0.891359	0.893379	0.918829	0.873454	0.879799	0.763232	0.986864			0.912414	0.864158	0.844688	0.784735	0.733396	0.849187	0.897936	0.940894		0.920118	0.943939	0.910152	0.882332	0.802251	0.796737	0.936628	0.820705		0.887953	0.872892	0.755826	0.872692	0.853855	0.831306	0.833454	0.828689		0.876608	0.0612027	0.0216384		0.842083	0.0412986	0.0146013		0.207176
	0.968062	0.883738	0.885766	0.886618	0.879621	0.863139	0.782255	0.972562			0.901003	0.865444	0.853194	0.780235	0.735628	0.919716	0.915457	0.944259		0.906678	0.939949	0.908396	0.852006	0.773868	0.792492	0.969754	0.830519		0.893554	0.846972	0.745741	0.851425	0.837979	0.827409	0.840893	0.826952		0.871708	0.0704795	0.0249183		0.833866	0.0413426	0.0146168		0.211309
	0.9428	0.866927	0.815363	0.915088	0.891731	0.84484	0.85112	0.943283			0.882998	0.846966	0.826239	0.828164	0.763914	0.920916	0.879322	0.969596		0.866476	0.858359	0.918936	0.838656	0.783391	0.795738	1.00538	0.804315		0.852339	0.873208	0.774672	0.804881	0.824145	0.848445	0.842724	0.821974		0.858906	0.0738704	0.0261171		0.830298	0.0308411	0.010904		0.329267
	0.898087	0.886554	0.800608	0.885154	0.889509	0.857361	0.858238	0.871827			0.867714	0.839294	0.847785	0.811414	0.773161	0.905077	0.860848	0.956692		0.933893	0.851455	0.905054	0.82857	0.800594	0.79992	0.982551	0.825225		0.863617	0.872349	0.762007	0.814971	0.841434	0.798437	0.803029	0.844493		0.865908	0.0672292	0.0237691		0.825042	0.0371103	0.0131205		0.154502
	0.944104	0.939878	0.821894	0.905922	0.872757	0.868694	0.862557	0.835037			0.881342	0.801983	0.79538	0.82468	0.758751	0.901005	0.796522	0.94562		0.946898	0.826932	0.834574	0.861409	0.808048	0.834605	0.948971	0.821562		0.898724	0.846481	0.728207	0.868877	0.863855	0.805292	0.796215	0.870394		0.860375	0.0560985	0.0198338		0.834756	0.0550541	0.0194646		0.372194
	0.940356	0.90654	0.791216	0.852104	0.873251	0.844951	0.836038	0.817178			0.864496	0.83804	0.78459	0.863405	0.780524	0.887251	0.800289	0.933713		0.926785	0.894966	0.813143	0.865491	0.799855	0.804605	1.0052	0.874212		0.890973	0.831253	0.750994	0.892382	0.879847	0.82064	0.804061	0.898243		0.873032	0.070225	0.0248283		0.846049	0.0530423	0.0187533		0.400442
	0.937267	0.874678	0.824461	0.871484	0.841417	0.837255	0.893229	0.87614			0.904112	0.858305	0.795564	0.875624	0.767715	0.913784	0.847441	0.915089		0.905962	0.880701	0.820956	0.834007	0.823114	0.808469	1.0127	0.976966		0.847471	0.864005	0.748238	0.854659	0.837676	0.861903	0.810395	0.892269		0.882859	0.077067	0.0272473		0.839577	0.0436863	0.0154454		0.188649
	0.930165	0.875012	0.853794	0.861041	0.821547	0.86434	0.881964	0.838448			0.916279	0.801964	0.824931	0.857454	0.780254	0.897914	0.900819	0.917911		0.892347	0.788295	0.793455	0.842316	0.79194	0.835206	1.01487	1.00007		0.889189	0.910864	0.739344	0.813365	0.838018	0.909376	0.800441	0.870785		0.869812	0.0918138	0.0324611		0.846423	0.0600975	0.0212477		0.556244
	0.949322	0.847546	0.839666	0.917458	0.813031	0.876101	0.856222	0.855725			0.912569	0.817435	0.845752	0.863997	0.787558	0.896112	0.835967	0.927341		0.894522	0.793125	0.791561	0.838703	0.825536	0.84072	1.03566	1.04091		0.907966	0.895693	0.760064	0.837033	0.843956	0.914612	0.812819	0.916283		0.882592	0.101322	0.0358226		0.861053	0.056964	0.0201398		0.608396
	0.939251	0.833063	0.84627	0.938278	0.78847	0.790375	0.8753	0.88342			0.869604	0.820827	0.797834	0.948326	0.814546	0.898552	0.806454	0.913426		0.928091	0.836969	0.795752	0.820657	0.842084	0.839994	1.02813	1.00823		0.834909	0.890313	0.775271	0.879946	0.892243	0.966005	0.798395	0.916906		0.887489	0.0892509	0.0315549		0.869248	0.0629638	0.0222611		0.643962
	0.947737	0.840974	0.806344	0.940296	0.784819	0.773141	0.874569	0.90288			0.898928	0.868182	0.784178	0.945693	0.794444	0.932214	0.851033	0.909375		0.912179	0.84906	0.801812	0.911059	0.871114	0.822081	0.998185	1.0114		0.878559	0.880943	0.725146	0.842446	0.907528	0.954392	0.817402	0.915234		0.897111	0.0768999	0.0271882		0.865206	0.0708057	0.0250336		0.402535
	0.951714	0.865753	0.755685	0.926479	0.784109	0.760848	0.894776	0.896929			0.897206	0.842007	0.849336	0.948184	0.782921	0.941716	0.902175	0.971957		0.91144	0.85275	0.828041	0.917976	0.865228	0.818927	1.03004	1.00476		0.928663	0.932941	0.767545	0.852409	0.909706	0.957119	0.804793	0.935711		0.903645	0.0787621	0.0278466		0.886111	0.069559	0.0245928		0.644227
	0.977961	0.87838	0.746028	0.927131	0.773471	0.837663	0.879577	0.84464			0.899852	0.861575	0.924509	0.935796	0.797992	0.941307	0.867585	0.967742		0.886281	0.863739	0.806238	0.932987	0.953865	0.9268	0.99712	0.900071		0.898336	0.91476	0.770068	0.803458	0.915876	0.908399	0.802869	0.939113		0.908388	0.0583972	0.0206465		0.86911	0.065549	0.0231751		0.226358
	0.986785	0.859174	0.772562	0.877123	0.742292	0.853654	0.8675	0.882679			0.878469	0.876158	0.935661	0.9666	0.798502	0.934155	0.949787	0.954957		0.937786	0.894534	0.798493	0.904403	0.954028	0.938427	0.964986	0.96997		0.867937	0.950018	0.842023	0.83285	0.899633	0.85749	0.78221	0.908284		0.920328	0.0560478	0.0198159		0.867556	0.0517265	0.0182881		0.0705841
	0.979136	0.822924	0.825236	0.931373	0.768251	0.81086	0.87039	0.88218			0.901445	0.902397	0.929804	0.951584	0.796259	0.928933	0.955211	0.983251		0.932237	0.848153	0.771777	0.881795	0.957923	0.943538	0.947623	0.9946		0.902432	0.91297	0.846065	0.848622	0.907019	0.866477	0.794015	0.90812		0.909706	0.0719265	0.0254298		0.873215	0.0421816	0.0149135		0.23615
	0.954606	0.791318	0.832611	0.905054	0.786827	0.874206	0.894101	0.819971			0.899596	0.879469	0.898025	0.942521	0.819377	0.899324	0.983875	0.976974		0.952399	0.916446	0.765652	0.930722	0.956808	0.946885	0.945177	0.994045		0.871359	0.931684	0.85868	0.903983	0.930091	0.882728	0.816367	0.941271		0.926017	0.0685618	0.0242402		0.89202	0.0429941	0.0152007		0.254526
	0.957079	0.858784	0.795748	0.888633	0.739272	0.898726	0.864592	0.806709			0.897347	0.877425	0.870966	0.875873	0.807503	0.88248	0.980706	0.955408		0.957916	0.902644	0.818277	0.91474	0.930022	0.936056	0.958003	1.00054		0.920903	0.933327	0.846496	0.896131	0.929585	0.884979	0.794066	0.937613		0.927274	0.0534246	0.0188885		0.892888	0.0503676	0.0178076		0.206506
	0.936879	0.890979	0.767258	0.809128	0.738411	0.910932	0.885622	0.896715			0.899239	0.852794	0.87079	0.856727	0.815909	0.900682	0.99072	0.916496		0.869116	0.89266	0.891425	0.938766	0.915042	0.966302	0.947193	1.00151		0.902157	0.877266	0.857923	0.889645	0.921521	0.858955	0.817032	0.936539		0.927751	0.044039	0.0155701		0.88263	0.038456	0.0135962		0.0465717
	0.940905	0.877301	0.867963	0.8783	0.739524	0.903782	0.890531	0.901003			0.894865	0.822871	0.921637	0.828504	0.795233	0.889108	0.998928	0.850617		0.820395	0.918007	0.912011	0.931862	0.949573	0.943671	0.967118	0.996726		0.930851	0.845175	0.857047	0.944071	0.916469	0.877057	0.828658	0.933135		0.929921	0.0519398	0.0183635		0.891558	0.0449759	0.0159014		0.136598
	0.968309	0.890627	0.897891	0.943007	0.748777	0.906305	0.852975	0.851324			0.872169	0.819269	0.866805	0.82195	0.808586	0.838054	0.980444	0.858902		0.844059	0.897967	0.904533	0.862616	0.928239	0.947202	0.961755	1.00421		0.931759	0.816671	0.875466	0.932765	0.896844	0.903735	0.882739	0.925942		0.918822	0.0526653	0.01862		0.89574	0.0386882	0.0136784		0.334737
	0.965847	0.859041	0.875087	0.912469	0.754199	0.90185	0.830759	0.818678			0.865121	0.844349	0.847298	0.809717	0.815465	0.861393	0.989415	0.867326		0.837572	0.894903	0.944166	0.897975	0.877535	0.961878	0.967839	1.00921		0.912537	0.82501	0.887144	0.920517	0.905122	0.902205	0.843467	0.899423		0.923885	0.0562865	0.0199003		0.886928	0.034283	0.0121209		0.135045
	0.922598	0.89311	0.886502	0.885943	0.758186	0.886989	0.888967	0.786002			0.881001	0.828572	0.812922	0.815445	0.820739	0.83617	0.985736	0.854879		0.850334	0.883679	0.919682	0.90372	0.874373	0.954566	0.968398	0.979678		0.882198	0.819871	0.887245	0.910959	0.930083	0.904526	0.796609	0.951072		0.916804	0.0471115	0.0166564		0.88532	0.0528067	0.01867		0.228857
	0.908834	0.902911	0.892317	0.880706	0.789768	0.899538	0.888659	0.793243			0.885308	0.828341	0.801808	0.820774	0.83417	0.845974	1.03048	0.86765		0.875679	0.897529	0.930174	0.880883	0.908775	0.934222	0.9575	0.989548		0.868599	0.848645	0.896665	0.923614	0.890671	0.880149	0.826056	0.951921		0.921789	0.0390033	0.0137898		0.88579	0.0400381	0.0141556		0.089945
	0.924178	0.917817	0.865401	0.909906	0.779246	0.817074	0.909658	0.845739			0.895959	0.82752	0.801716	0.806585	0.881126	0.812623	1.01985	0.903025		0.876481	0.882711	0.926655	0.845199	0.872699	0.942191	0.971767	1.00176		0.886336	0.822932	0.882964	0.905187	0.886438	0.866186	0.897447	0.948119		0.914933	0.0545282	0.0192786		0.886951	0.0353157	0.012486		0.243253
	0.9464	0.86127	0.855533	0.869834	0.732272	0.831392	0.911868	0.875602			0.906398	0.861086	0.800665	0.816198	0.850235	0.813399	0.987191	0.889193		0.881131	0.892172	0.908636	0.86808	0.875391	0.964287	0.954703	0.9717		0.899265	0.87293	0.899722	0.8973	0.888729	0.848997	0.871283	0.929364		0.914513	0.0425903	0.015058		0.888449	0.0241676	0.00854454		0.15444
	0.937485	0.847642	0.91312	0.946031	0.744853	0.880978	0.92031	0.876102			0.902509	0.86824	0.800986	0.852274	0.848008	0.807786	0.995983	0.816752		0.881966	0.887467	0.911957	0.882961	0.857731	0.982316	0.944943	1.00574		0.884053	0.874563	0.86561	0.901372	0.885882	0.819803	0.857445	0.918604		0.919386	0.0530135	0.0187431		0.875917	0.0298418	0.0105507		0.0628315
	0.977001	0.820841	0.898051	0.941021	0.760517	0.826237	0.898199	0.871649			0.875933	0.826093	0.81754	0.833336	0.87254	0.83626	0.992944	0.821766		0.900543	0.901621	0.903538	0.888993	0.800801	0.99287	0.836042	0.993379		0.879273	0.870536	0.889308	0.842672	0.853271	0.823066	0.844038	0.937505		0.902223	0.0669463	0.0236691		0.867459	0.0355926	0.0125839		0.215639
	0.92848	0.845345	0.854683	0.939519	0.747288	0.787735	0.89213	0.864149			0.868904	0.826854	0.778618	0.809626	0.843283	0.840807	1.01344	0.842537		0.872152	0.915937	0.908868	0.906325	0.775803	0.968561	0.858584	0.97519		0.90752	0.8883	0.833906	0.845875	0.829115	0.844324	0.851144	0.954805		0.897677	0.0639189	0.0225988		0.869373	0.0439197	0.015528		0.319453
	0.926261	0.881311	0.922038	0.961881	0.749456	0.823824	0.892782	0.905733			0.853744	0.834001	0.818007	0.797098	0.834676	0.840205	0.962447	0.823389		0.886848	0.918778	0.909104	0.899867	0.863429	0.992455	0.865103	1.01235		0.906161	0.908162	0.87174	0.839117	0.843313	0.801153	0.814309	0.917717		0.918491	0.0555466	0.0196387		0.862709	0.0449222	0.0158824		0.044381
	0.887953	0.872892	0.920118	0.943939	0.755826	0.872692	0.910152	0.882332			0.853855	0.831306	0.802251	0.796737	0.833454	0.828689	0.936628	0.820705		0.827789	0.91622	0.906058	0.901558	0.859386	0.959003	0.855304	0.979961		0.906763	0.889481	0.880123	0.815193	0.860574	0.800799	0.773742	0.881843		0.90066	0.0521476	0.018437		0.851065	0.0481848	0.0170359		0.0682411
	0.893554	0.846972	0.906678	0.939949	0.745741	0.851425	0.908396	0.852006			0.837979	0.827409	0.773868	0.792492	0.840893	0.826952	0.969754	0.830519		0.874216	0.895141	0.912608	0.901231	0.893113	0.947623	0.890506	0.967779		0.917004	0.887999	0.898418	0.788962	0.855091	0.799941	0.779908	0.899256		0.910277	0.0316306	0.0111831		0.853322	0.0557878	0.019724		0.0248858
	0.852339	0.873208	0.866476	0.858359	0.774672	0.804881	0.918936	0.838656			0.824145	0.848445	0.783391	0.795738	0.842724	0.821974	1.00538	0.804315		0.885027	0.870887	0.90628	0.905777	0.915499	0.945887	0.913866	0.949988		0.914257	0.914477	0.90131	0.72174	0.839403	0.844652	0.826195	0.90296		0.911652	0.0269799	0.00953884		0.858124	0.0658504	0.0232816		0.051635
	0.863617	0.872349	0.933893	0.851455	0.762007	0.814971	0.905054	0.82857			0.841434	0.798437	0.800594	0.79992	0.803029	0.844493	0.982551	0.825225		0.876518	0.854811	0.900628	0.888504	0.917707	0.939106	0.931404	0.960178		0.892949	0.925288	0.907006	0.714358	0.890656	0.88469	0.814757	0.877081		0.908607	0.0350179	0.0123807		0.863348	0.0682094	0.0241157		0.1172
	0.898724	0.846481	0.946898	0.826932	0.728207	0.868877	0.834574	0.861409			0.863855	0.805292	0.808048	0.834605	0.796215	0.870394	0.948971	0.821562		0.882147	0.807601	0.914045	0.858075	0.899289	0.946252	0.944862	0.927163		0.854777	0.922874	0.908974	0.712697	0.896362	0.893075	0.807226	0.88396		0.897429	0.0472811	0.0167164		0.859993	0.0695417	0.0245867		0.228565
	0.890973	0.831253	0.926785	0.894966	0.750994	0.892382	0.813143	0.865491			0.879847	0.82064	0.799855	0.804605	0.804061	0.898243	1.0052	0.874212		0.88327	0.780103	0.89213	0.829781	0.889677	0.923363	0.954877	0.941458		0.88709	0.96035	0.884548	0.731073	0.894445	0.897542	0.828416	0.875022		0.886832	0.0581171	0.0205475		0.869811	0.0666309	0.0235576		0.594647
	0.847471	0.864005	0.905962	0.880701	0.748238	0.854659	0.820956	0.834007			0.837676	0.861903	0.823114	0.808469	0.810395	0.892269	1.0127	0.976966		0.876608	0.803727	0.886242	0.797354	0.910625	0.933515	0.946728	0.917506		0.837096	0.93347	0.890706	0.728731	0.876224	0.882372	0.789282	0.867751		0.884038	0.0563522	0.0199235		0.850704	0.0646202	0.0228467		0.290043
	0.889189	0.910864	0.892347	0.788295	0.739344	0.813365	0.793455	0.842316			0.838018	0.909376	0.79194	0.835206	0.800441	0.870785	1.01487	1.00007		0.860893	0.86357	0.86533	0.822552	0.882008	0.921631	0.990311	0.926844		0.824002	0.881252	0.858318	0.769331	0.841783	0.848117	0.795389	0.793373		0.891642	0.0523261	0.0185001		0.826446	0.0378925	0.013397		0.0127412
	0.907966	0.895693	0.894522	0.793125	0.760064	0.837033	0.791561	0.838703			0.843956	0.914612	0.825536	0.84072	0.812819	0.916283	1.03566	1.04091		0.854292	0.88027	0.880616	0.862402	0.911229	0.921243	0.963256	0.878989		0.845976	0.922235	0.854683	0.758975	0.877888	0.844536	0.805459	0.848124		0.894037	0.0358639	0.0126798		0.844735	0.0479804	0.0169636		0.0354221
	0.834909	0.890313	0.928091	0.836969	0.775271	0.879946	0.795752	0.820657			0.892243	0.966005	0.842084	0.839994	0.798395	0.916906	1.02813	1.00823		0.850142	0.801679	0.866994	0.908297	0.870043	0.921876	0.978129	0.874067		0.818576	0.928454	0.846822	0.779842	0.842436	0.818834	0.819016	0.819946		0.883903	0.0526322	0.0186083		0.834241	0.0430609	0.0152243		0.0578942
	0.878559	0.880943	0.912179	0.84906	0.725146	0.842446	0.801812	0.911059			0.907528	0.954392	0.871114	0.822081	0.817402	0.915234	0.998185	1.0114		0.816081	0.735857	0.863338	0.876217	0.851909	0.916316	0.98342	0.864213		0.86097	0.954793	0.836053	0.773973	0.841946	0.854987	0.793873	0.829674		0.863419	0.0717219	0.0253575		0.843284	0.0539427	0.0190716		0.535924
	0.928663	0.932941	0.91144	0.85275	0.767545	0.852409	0.828041	0.917976			0.909706	0.957119	0.865228	0.818927	0.804793	0.935711	1.03004	1.00476		0.818132	0.751496	0.892521	0.874569	0.885604	0.893803	0.959922	0.892116		0.875698	0.918106	0.895837	0.770312	0.842398	0.907848	0.842117	0.83921		0.87102	0.0616887	0.0218102		0.861441	0.0482339	0.0170532		0.734474
	0.898336	0.91476	0.886281	0.863739	0.770068	0.803458	0.806238	0.932987			0.915876	0.908399	0.953865	0.9268	0.802869	0.939113	0.99712	0.900071		0.836393	0.818222	0.879261	0.905227	0.90327	0.938388	0.95572	0.871464		0.876477	0.940327	0.862671	0.76371	0.863978	0.868615	0.842872	0.867511		0.888493	0.0471092	0.0166556		0.86077	0.048459	0.0171329		0.265359
	0.867937	0.950018	0.937786	0.894534	0.842023	0.83285	0.798493	0.904403			0.899633	0.85749	0.954028	0.938427	0.78221	0.908284	0.964986	0.96997		0.846418	0.819992	0.858143	0.908902	0.8603	0.932076	0.999096	0.858713		0.873407	0.93152	0.841136	0.707819	0.833984	0.84623	0.831619	0.831558		0.885455	0.057991	0.0205029		0.837159	0.0622402	0.0220052		0.130639
	0.902432	0.91297	0.932237	0.848153	0.846065	0.848622	0.771777	0.881795			0.907019	0.866477	0.957923	0.943538	0.794015	0.90812	0.947623	0.9946		0.867528	0.753726	0.841526	0.863552	0.815041	0.91807	0.992757	0.89747		0.847039	0.893329	0.879278	0.708815	0.836828	0.834907	0.83915	0.809668		0.868709	0.0712339	0.025185		0.831127	0.0560266	0.0198084		0.2604
	0.871359	0.931684	0.952399	0.916446	0.85868	0.903983	0.765652	0.930722			0.930091	0.882728	0.956808	0.946885	0.816367	0.941271	0.945177	0.994045		0.870081	0.760487	0.846768	0.830682	0.819765	0.909849	0.966631	0.940549		0.866736	0.925949	0.868595	0.704215	0.822955	0.847848	0.814031	0.812446		0.868102	0.0681135	0.0240817		0.832847	0.0640686	0.0226517		0.304307
	0.920903	0.933327	0.957916	0.902644	0.846496	0.896131	0.818277	0.91474			0.929585	0.884979	0.930022	0.936056	0.794066	0.937613	0.958003	1.00054		0.865161	0.740819	0.894445	0.832167	0.809029	0.883584	0.963452	0.905067		0.864488	0.895502	0.831989	0.723914	0.816522	0.837212	0.794553	0.805479		0.861716	0.0676714	0.0239255		0.821207	0.0510056	0.0180332		0.197797
	0.902157	0.877266	0.869116	0.89266	0.857923	0.889645	0.891425	0.938766			0.921521	0.858955	0.915042	0.966302	0.817032	0.936539	0.947193	1.00151		0.900722	0.759947	0.861983	0.891593	0.807986	0.883788	0.93944	0.881199		0.832374	0.909428	0.841811	0.720283	0.837642	0.840932	0.794041	0.810742		0.865832	0.0566067	0.0200135		0.823407	0.0534333	0.0188915		0.145477
	0.930851	0.845175	0.820395	0.918007	0.857047	0.944071	0.912011	0.931862			0.916469	0.877057	0.949573	0.943671	0.828658	0.933135	0.967118	0.996726		0.900339	0.744056	0.853047	0.892547	0.817261	0.870952	0.882728	0.837342		0.803136	0.853371	0.86358	0.75079	0.821444	0.822791	0.81045	0.81545		0.849784	0.0511575	0.0180869		0.817627	0.0341507	0.0120741		0.161358
	0.931759	0.816671	0.844059	0.897967	0.875466	0.932765	0.904533	0.862616			0.896844	0.903735	0.928239	0.947202	0.882739	0.925942	0.961755	1.00421		0.912344	0.743734	0.820928	0.803536	0.831833	0.876699	0.861988	0.852036		0.773632	0.855254	0.828415	0.756902	0.820511	0.81473	0.832319	0.84816		0.837887	0.0509904	0.0180278		0.81624	0.0344438	0.0121777		0.336615
	0.912537	0.82501	0.837572	0.894903	0.887144	0.920517	0.944166	0.897975			0.905122	0.902205	0.877535	0.961878	0.843467	0.899423	0.967839	1.00921		0.886112	0.739336	0.749213	0.809697	0.792698	0.837291	0.861398	0.899791		0.779456	0.819706	0.828588	0.754342	0.814416	0.866831	0.79678	0.793377		0.821942	0.0598676	0.0211664		0.806687	0.0339812	0.0120142		0.540885
	0.882198	0.819871	0.850334	0.883679	0.887245	0.910959	0.919682	0.90372			0.930083	0.904526	0.874373	0.954566	0.796609	0.951072	0.968398	0.979678		0.92844	0.797787	0.754406	0.829937	0.788268	0.837766	0.876302	0.889431		0.805951	0.848784	0.81795	0.73766	0.834571	0.852776	0.799742	0.785925		0.837792	0.0578603	0.0204567		0.81042	0.0376711	0.0133187		0.281007
	0.868599	0.848645	0.875679	0.897529	0.896665	0.923614	0.930174	0.880883			0.890671	0.880149	0.908775	0.934222	0.826056	0.951921	0.9575	0.989548		0.88739	0.800227	0.786659	0.896516	0.8072	0.850296	0.924297	0.905227		0.770738	0.833901	0.795749	0.713816	0.818227	0.853187	0.815128	0.811957		0.857226	0.0534997	0.018915		0.801588	0.0430349	0.0152151		0.0379212
	0.886336	0.822932	0.876481	0.882711	0.882964	0.905187	0.926655	0.845199			0.886438	0.866186	0.872699	0.942191	0.897447	0.948119	0.971767	1.00176		0.874387	0.834834	0.821412	0.846665	0.8394	0.867513	0.975229	0.923703		0.783553	0.861669	0.820504	0.719383	0.849366	0.876409	0.801843	0.821245		0.872893	0.0520905	0.0184168		0.816747	0.0499708	0.0176673		0.0450985
	0.899265	0.87293	0.881131	0.892172	0.899722	0.8973	0.908636	0.86808			0.888729	0.848997	0.875391	0.964287	0.871283	0.929364	0.954703	0.9717		0.819494	0.800655	0.781151	0.834688	0.874373	0.857195	0.953187	0.932068		0.856884	0.889579	0.853382	0.738387	0.878421	0.853608	0.805856	0.850912		0.856601	0.0609684	0.0215556		0.840878	0.0480885	0.0170019		0.575927
	0.884053	0.874563	0.881966	0.887467	0.86561	0.901372	0.911957	0.882961			0.885882	0.819803	0.857731	0.982316	0.857445	0.918604	0.944943	1.00574		0.877957	0.789199	0.742119	0.906841	0.862363	0.811068	0.938631	0.947231		0.896969	0.889979	0.855941	0.722384	0.885094	0.866501	0.830228	0.808205		0.859426	0.0733043	0.025917		0.844413	0.0579625	0.0204928		0.656504
	0.879273	0.870536	0.900543	0.901621	0.889308	0.842672	0.903538	0.888993			0.853271	0.823066	0.800801	0.99287	0.844038	0.937505	0.836042	0.993379		0.860358	0.794044	0.748506	0.868335	0.889498	0.835997	0.995124	0.918504		0.867175	0.911882	0.828421	0.735334	0.875701	0.882105	0.791575	0.849216		0.863796	0.0754632	0.0266803		0.842676	0.056587	0.0200065		0.53674
	0.90752	0.8883	0.872152	0.915937	0.833906	0.845875	0.908868	0.906325			0.829115	0.844324	0.775803	0.968561	0.851144	0.954805	0.858584	0.97519		0.906722	0.838996	0.774223	0.914312	0.895782	0.858171	0.976848	0.912922		0.883678	0.938616	0.850791	0.76572	0.87269	0.893812	0.801869	0.878034		0.884747	0.0606749	0.0214518		0.860651	0.0544057	0.0192353		0.417038
	0.906161	0.908162	0.886848	0.918778	0.87174	0.839117	0.909104	0.899867			0.843313	0.801153	0.863429	0.992455	0.814309	0.917717	0.865103	1.01235		0.898293	0.866748	0.790638	0.921001	0.937435	0.84789	0.99671	0.937284		0.837159	0.9587	0.847781	0.750552	0.919004	0.887547	0.813646	0.893676		0.8995	0.0636591	0.0225069		0.863508	0.0652646	0.0230745		0.282969
	0.906763	0.889481	0.827789	0.91622	0.880123	0.815193	0.906058	0.901558			0.860574	0.800799	0.859386	0.959003	0.773742	0.881843	0.855304	0.979961		0.928143	0.870972	0.820674	0.916041	0.955125	0.870284	1.03709	0.960146		0.863153	0.970649	0.841197	0.75426	0.895093	0.92198	0.788102	0.893156		0.91981	0.0669532	0.0236715		0.865949	0.0705551	0.024945		0.139613
	0.917004	0.887999	0.874216	0.895141	0.898418	0.788962	0.912608	0.901231			0.855091	0.799941	0.893113	0.947623	0.779908	0.899256	0.890506	0.967779		0.934797	0.884075	0.763969	0.937114	0.992362	0.912623	1.0286	0.980799		0.936786	0.978198	0.878031	0.80023	0.883369	0.952696	0.791091	0.916899		0.929292	0.0812743	0.0287348		0.892162	0.0682576	0.0241327		0.339219
	0.914257	0.914477	0.885027	0.870887	0.90131	0.72174	0.90628	0.905777			0.839403	0.844652	0.915499	0.945887	0.826195	0.90296	0.913866	0.949988		0.929006	0.934481	0.801353	0.935194	0.969599	0.942856	1.02778	1.02215		0.933705	0.999016	0.887728	0.78275	0.890797	0.93771	0.798284	0.889296		0.945302	0.0702136	0.0248243		0.889911	0.0717053	0.0253516		0.140814
	0.892949	0.925288	0.876518	0.854811	0.907006	0.714358	0.900628	0.888504			0.890656	0.88469	0.917707	0.939106	0.814757	0.877081	0.931404	0.960178		0.875762	0.839836	0.782951	0.928119	0.967877	0.986958	0.980991	0.96974		0.899389	0.985571	0.833095	0.765536	0.870009	0.921061	0.785976	0.906194		0.916529	0.0756919	0.0267611		0.870854	0.0731597	0.0258659		0.239976
	0.854777	0.922874	0.882147	0.807601	0.908974	0.712697	0.914045	0.858075			0.896362	0.893075	0.899289	0.946252	0.807226	0.88396	0.944862	0.927163		0.895826	0.918988	0.890653	0.906635	0.936795	0.962076	0.941186	0.952298		0.909686	0.977462	0.877197	0.783168	0.895657	0.904934	0.771251	0.935192		0.925557	0.0265186	0.00937576		0.881819	0.0711913	0.0251699		0.125722
	0.88709	0.96035	0.88327	0.780103	0.884548	0.731073	0.89213	0.829781			0.894445	0.897542	0.889677	0.923363	0.828416	0.875022	0.954877	0.941458		0.874852	0.913778	0.910906	0.90872	0.918919	0.960766	0.928378	0.990729		0.901524	0.992997	0.873066	0.76111	0.883958	0.888869	0.842331	0.935892		0.925881	0.0353474	0.0124972		0.884968	0.0674581	0.02385		0.150907
	0.837096	0.93347	0.876608	0.803727	0.890706	0.728731	0.886242	0.797354			0.876224	0.882372	0.910625	0.933515	0.789282	0.867751	0.946728	0.917506		0.840993	0.935437	0.926647	0.889468	0.921986	0.980724	0.961531	0.969073		0.909203	0.947662	0.843588	0.749368	0.917976	0.890353	0.810172	0.935198		0.928232	0.0458865	0.0162233		0.87544	0.0687928	0.0243219		0.0925038
	0.824002	0.881252	0.860893	0.86357	0.858318	0.769331	0.86533	0.822552			0.841783	0.848117	0.882008	0.921631	0.795389	0.793373	0.990311	0.926844		0.90359	0.924876	0.943661	0.899967	0.908433	0.962821	0.963956	0.978678		0.866792	0.93043	0.865356	0.778533	0.882135	0.878307	0.796418	0.93384		0.935748	0.0307361	0.0108668		0.866477	0.0556223	0.0196655		0.00809996
	0.845976	0.922235	0.854292	0.88027	0.854683	0.758975	0.880616	0.862402			0.877888	0.844536	0.911229	0.921243	0.805459	0.848124	0.963256	0.878989		0.883524	0.918849	0.94981	0.889108	0.877413	0.955619	0.969699	0.968547		0.890872	0.85089	0.894457	0.817949	0.888688	0.869386	0.833998	0.933867		0.926571	0.0391674	0.0138478		0.872513	0.0373834	0.013217		0.013528
	0.818576	0.928454	0.850142	0.801679	0.846822	0.779842	0.866994	0.908297			0.842436	0.818834	0.870043	0.921876	0.819016	0.819946	0.978129	0.874067		0.84137	0.938444	0.929227	0.873508	0.895198	0.968911	0.971284	0.957241		0.871842	0.836102	0.899153	0.800156	0.93294	0.920407	0.837708	0.904378		0.921898	0.0474568	0.0167785		0.875336	0.0468731	0.0165722		0.0683998
	0.86097	0.954793	0.816081	0.735857	0.836053	0.773973	0.863338	0.876217			0.841946	0.854987	0.851909	0.916316	0.793873	0.829674	0.98342	0.864213		0.839999	0.930162	0.942626	0.866984	0.892773	0.949187	0.971548	0.980952		0.877541	0.870383	0.892023	0.79572	0.913345	0.928758	0.872922	0.833189		0.921779	0.0503789	0.0178116		0.872985	0.0425663	0.0150495		0.0550912
	0.875698	0.918106	0.818132	0.751496	0.895837	0.770312	0.892521	0.874569			0.842398	0.907848	0.885604	0.893803	0.842117	0.83921	0.959922	0.892116		0.864174	0.930752	0.949673	0.891172	0.914597	0.970987	0.987312	0.981429		0.899483	0.866144	0.89076	0.778094	0.929939	0.896949	0.878292	0.918709		0.936262	0.0443385	0.015676		0.882296	0.0467705	0.0165359		0.0327897
	0.876477	0.940327	0.836393	0.818222	0.862671	0.76371	0.879261	0.905227			0.863978	0.868615	0.90327	0.938388	0.842872	0.867511	0.95572	0.871464		0.873649	0.914343	0.932071	0.891725	0.918648	0.950993	0.984657	0.971048		0.873523	0.903702	0.904784	0.77686	0.933685	0.891597	0.90665	0.927518		0.929642	0.0380428	0.0134502		0.88979	0.0493875	0.0174611		0.0921159
	0.873407	0.93152	0.846418	0.819992	0.841136	0.707819	0.858143	0.908902			0.833984	0.84623	0.8603	0.932076	0.831619	0.831558	0.999096	0.858713		0.906158	0.940967	0.947643	0.899242	0.916218	0.965237	0.977352	0.994744		0.907638	0.918642	0.906574	0.774562	0.946079	0.894029	0.900713	0.932239		0.943445	0.0345696	0.0122222		0.897559	0.0525558	0.0185813		0.0581562
	0.847039	0.893329	0.867528	0.753726	0.879278	0.708815	0.841526	0.863552			0.836828	0.834907	0.815041	0.91807	0.83915	0.809668	0.992757	0.89747		0.908592	0.932012	0.94556	0.911661	0.91488	0.955487	0.980695	0.99788		0.902098	0.92644	0.907382	0.769828	0.943451	0.876611	0.9154	0.896096		0.943346	0.0331055	0.0117046		0.892163	0.0533169	0.0188504		0.0368782
	0.866736	0.925949	0.870081	0.760487	0.868595	0.704215	0.846768	0.830682			0.822955	0.847848	0.819765	0.909849	0.814031	0.812446	0.966631	0.940549		0.879237	0.930103	0.923819	0.911968	0.88345	0.92616	0.972383	0.981442		0.931792	0.93593	0.916368	0.780702	0.944958	0.902408	0.9135	0.917859		0.92607	0.0367247	0.0129842		0.90544	0.0522262	0.0184647		0.37621
	0.864488	0.895502	0.865161	0.740819	0.831989	0.723914	0.894445	0.832167			0.816522	0.837212	0.809029	0.883584	0.794553	0.805479	0.963452	0.905067		0.86427	0.943226	0.901926	0.896453	0.887107	0.935975	0.941534	0.967886		0.939055	0.942007	0.914792	0.797845	0.923474	0.921103	0.917308	0.944295		0.917297	0.0349732	0.0123649		0.912485	0.0477423	0.0168795		0.821424
	0.832374	0.909428	0.900722	0.759947	0.841811	0.720283	0.861983	0.891593			0.837642	0.840932	0.807986	0.883788	0.794041	0.810742	0.93944	0.881199		0.902585	0.881433	0.873689	0.927943	0.905179	0.9595	0.943031	0.944229		0.926053	0.93114	0.893839	0.877149	0.932244	0.93377	0.899291	0.960443		0.917199	0.0312435	0.0110462		0.919241	0.0269413	0.00952518		0.890627
	0.803136	0.853371	0.900339	0.744056	0.86358	0.75079	0.853047	0.892547			0.821444	0.822791	0.817261	0.870952	0.81045	0.81545	0.882728	0.837342		0.924764	0.918637	0.867391	0.951677	0.888977	0.973281	0.9859	0.940362		0.939654	0.907336	0.904907	0.911916	0.914638	0.934395	0.915107	0.9702		0.931374	0.0402127	0.0142173		0.924769	0.0221611	0.00783512		0.690272
	0.773632	0.855254	0.912344	0.743734	0.828415	0.756902	0.820928	0.803536			0.820511	0.81473	0.831833	0.876699	0.832319	0.84816	0.861988	0.852036		0.887074	0.925226	0.893265	0.930952	0.855115	0.951375	0.938265	0.872944		0.954997	0.931732	0.863658	0.923146	0.935151	0.943385	0.87388	0.981665		0.906777	0.0344129	0.0121668		0.925952	0.0395861	0.0139958		0.318681
	0.779456	0.819706	0.886112	0.739336	0.828588	0.754342	0.749213	0.809697			0.814416	0.866831	0.792698	0.837291	0.79678	0.793377	0.861398	0.899791		0.885812	0.91255	0.914696	0.919028	0.865911	0.921995	0.87071	0.867756		0.933061	0.918559	0.83622	0.916254	0.919906	0.959112	0.876374	0.953501		0.894807	0.0246823	0.00872651		0.914123	0.0405054	0.0143208		0.26868
	0.805951	0.848784	0.92844	0.797787	0.81795	0.73766	0.754406	0.829937			0.834571	0.852776	0.788268	0.837766	0.799742	0.785925	0.876302	0.889431		0.882761	0.970436	0.896298	0.928767	0.937691	0.914586	0.871462	0.941924		0.929123	0.93584	0.905508	0.892517	0.94166	0.92465	0.878824	0.93859		0.917991	0.0332002	0.011738		0.918339	0.0233274	0.0082475		0.980969
	0.770738	0.833901	0.88739	0.800227	0.795749	0.713816	0.786659	0.896516			0.818227	0.853187	0.8072	0.850296	0.815128	0.811957	0.924297	0.905227		0.829904	0.949646	0.795088	0.933447	0.897736	0.949592	0.928307	0.963674		0.953032	0.934637	0.899191	0.920517	0.937522	0.945541	0.83383	0.947657		0.905924	0.0615777	0.021771		0.921491	0.0394072	0.0139326		0.55664
	0.783553	0.861669	0.874387	0.834834	0.820504	0.719383	0.821412	0.846665			0.849366	0.876409	0.8394	0.867513	0.801843	0.821245	0.975229	0.923703		0.87972	0.941166	0.808447	0.910589	0.921484	0.954255	0.954787	0.937976		0.935116	0.928698	0.884933	0.927801	0.926732	0.935806	0.824852	0.928401		0.913553	0.0492506	0.0174127		0.911542	0.0386213	0.0136547		0.92889
	0.856884	0.889579	0.819494	0.800655	0.853382	0.738387	0.781151	0.834688			0.878421	0.853608	0.874373	0.857195	0.805856	0.850912	0.953187	0.932068
	0.896969	0.889979	0.877957	0.789199	0.855941	0.722384	0.742119	0.906841			0.885094	0.866501	0.862363	0.811068	0.830228	0.808205	0.938631	0.947231	DAY1	0.761522	0.843993	0.733975	0.811819	0.785093	0.797332	0.917497	0.777852		0.728743	0.784876	0.762463	0.775888	0.798428	0.772178	0.732507	0.832119
	0.867175	0.911882	0.860358	0.794044	0.828421	0.735334	0.748506	0.868335			0.875701	0.882105	0.889498	0.835997	0.791575	0.849216	0.995124	0.918504	DAY2	0.885249	0.886922	0.871381	0.849032	0.823269	0.826463	0.993833	0.885318		0.915065	0.86843	0.75454	0.859992	0.871296	0.84918	0.824553	0.857969
	0.883678	0.938616	0.906722	0.838996	0.850791	0.76572	0.774223	0.914312			0.87269	0.893812	0.895782	0.858171	0.801869	0.878034	0.976848	0.912922	DAY3	0.870731	0.79248	0.831317	0.86364	0.856358	0.885348	0.951508	0.900216		0.840344	0.90234	0.849315	0.741094	0.85077	0.858345	0.812052	0.831944
	0.837159	0.9587	0.898293	0.866748	0.847781	0.750552	0.790638	0.921001			0.919004	0.887547	0.937435	0.84789	0.813646	0.893676	0.99671	0.937284
	0.863153	0.970649	0.928143	0.870972	0.841197	0.75426	0.820674	0.916041			0.895093	0.92198	0.955125	0.870284	0.788102	0.893156	1.03709	0.960146		0.839167	0.841132	0.812224	0.841497	0.821574	0.836381	0.954279	0.854462		0.828051	0.851882	0.788773	0.792325	0.840164	0.826568	0.789704	0.840677
	0.936786	0.978198	0.934797	0.884075	0.878031	0.80023	0.763969	0.937114			0.883369	0.952696	0.992362	0.912623	0.791091	0.916899	1.0286	0.980799
	0.933705	0.999016	0.929006	0.934481	0.887728	0.78275	0.801353	0.935194			0.890797	0.93771	0.969599	0.942856	0.798284	0.889296	1.02778	1.02215
	0.899389	0.985571	0.875762	0.839836	0.833095	0.765536	0.782951	0.928119			0.870009	0.921061	0.967877	0.986958	0.785976	0.906194	0.980991	0.96974	NIGHT1	0.844464	0.917097	0.833371	0.900194	0.84542	0.847861	0.896515	0.927894		0.949804	0.860047	0.830677	0.847978	0.887337	0.837845	0.769953	0.896997
	0.909686	0.977462	0.895826	0.918988	0.877197	0.783168	0.890653	0.906635			0.895657	0.904934	0.936795	0.962076	0.771251	0.935192	0.941186	0.952298	NIGHT2	0.884676	0.885642	0.879194	0.89817	0.894724	0.942546	0.940751	0.983393		0.897694	0.886118	0.860691	0.853581	0.891208	0.869371	0.822657	0.922275
	0.901524	0.992997	0.874852	0.913778	0.873066	0.76111	0.910906	0.90872			0.883958	0.888869	0.918919	0.960766	0.842331	0.935892	0.928378	0.990729	NIGHT3	0.884857	0.92085	0.888002	0.910645	0.914311	0.94926	0.963268	0.962235		0.91188	0.930007	0.883909	0.818165	0.915975	0.915576	0.852595	0.926428
	0.909203	0.947662	0.840993	0.935437	0.843588	0.749368	0.926647	0.889468			0.917976	0.890353	0.921986	0.980724	0.810172	0.935198	0.961531	0.969073
	0.866792	0.93043	0.90359	0.924876	0.865356	0.778533	0.943661	0.899967			0.882135	0.878307	0.908433	0.962821	0.796418	0.93384	0.963956	0.978678		0.871332	0.907863	0.866856	0.903003	0.884818	0.913223	0.933511	0.957841		0.919792	0.892057	0.858426	0.839908	0.898173	0.874264	0.815068	0.915233
	0.890872	0.85089	0.883524	0.918849	0.894457	0.817949	0.94981	0.889108			0.888688	0.869386	0.877413	0.955619	0.833998	0.933867	0.969699	0.968547
	0.871842	0.836102	0.84137	0.938444	0.899153	0.800156	0.929227	0.873508			0.93294	0.920407	0.895198	0.968911	0.837708	0.904378	0.971284	0.957241
	0.877541	0.870383	0.839999	0.930162	0.892023	0.79572	0.942626	0.866984			0.913345	0.928758	0.892773	0.949187	0.872922	0.833189	0.971548	0.980952			MEAN	STD	SEM	TTEST
	0.899483	0.866144	0.864174	0.930752	0.89076	0.778094	0.949673	0.891172			0.929939	0.896949	0.914597	0.970987	0.878292	0.918709	0.987312	0.981429	DAY	FA	0.850089	0.0440501	0.0155741
	0.873523	0.903702	0.873649	0.914343	0.904784	0.77686	0.932071	0.891725			0.933685	0.891597	0.918648	0.950993	0.90665	0.927518	0.984657	0.971048		PM	0.819768	0.0256823	0.00908007	0.114742
	0.907638	0.918642	0.906158	0.940967	0.906574	0.774562	0.947643	0.899242			0.946079	0.894029	0.916218	0.965237	0.900713	0.932239	0.977352	0.994744	NIGHT	FA	0.904806	0.0308924	0.0109221	0.119773
	0.902098	0.92644	0.908592	0.932012	0.907382	0.769828	0.94556	0.911661			0.943451	0.876611	0.91488	0.955487	0.9154	0.896096	0.980695	0.99788		PM	0.876615	0.0368988	0.0130457
	0.931792	0.93593	0.879237	0.930103	0.916368	0.780702	0.923819	0.911968			0.944958	0.902408	0.88345	0.92616	0.9135	0.917859	0.972383	0.981442
	0.939055	0.942007	0.86427	0.943226	0.914792	0.797845	0.901926	0.896453			0.923474	0.921103	0.887107	0.935975	0.917308	0.944295	0.941534	0.967886
	0.926053	0.93114	0.902585	0.881433	0.893839	0.877149	0.873689	0.927943			0.932244	0.93377	0.905179	0.9595	0.899291	0.960443	0.943031	0.944229
	0.939654	0.907336	0.924764	0.918637	0.904907	0.911916	0.867391	0.951677			0.914638	0.934395	0.888977	0.973281	0.915107	0.9702	0.9859	0.940362
	0.954997	0.931732	0.887074	0.925226	0.863658	0.923146	0.893265	0.930952			0.935151	0.943385	0.855115	0.951375	0.87388	0.981665	0.938265	0.872944
	0.933061	0.918559	0.885812	0.91255	0.83622	0.916254	0.914696	0.919028			0.919906	0.959112	0.865911	0.921995	0.876374	0.953501	0.87071	0.867756
	0.929123	0.93584	0.882761	0.970436	0.905508	0.892517	0.896298	0.928767			0.94166	0.92465	0.937691	0.914586	0.878824	0.93859	0.871462	0.941924
	0.953032	0.934637	0.829904	0.949646	0.899191	0.920517	0.795088	0.933447			0.937522	0.945541	0.897736	0.949592	0.83383	0.947657	0.928307	0.963674
	0.935116	0.928698	0.87972	0.941166	0.884933	0.927801	0.808447	0.910589			0.926732	0.935806	0.921484	0.954255	0.824852	0.928401	0.954787	0.937976
	0.954472	0.961434	0.906816	0.932066	0.887516	0.965756	0.880551	0.898023			0.899497	0.944445	0.935006	0.957949	0.859134	0.94667	0.980295	0.914151
	0.942307	0.969183	0.886678	0.927829	0.900779	0.979764	0.901011	0.909899			0.923923	0.922886	0.924528	0.984238	0.906708	0.93683	0.989268	0.854369
	0.937931	0.973425	0.907844	0.92263	0.904991	0.953478	0.890458	0.888453			0.942414	0.923013	0.904249	0.972397	0.85856	0.911311	0.996944	0.821502
	0.867019	0.955574	0.900207	0.89132	0.865302	0.935165	0.913905	0.831092			0.925452	0.928083	0.879596	0.981272	0.85502	0.873787	0.992251	0.830434
	0.876857	0.963999	0.901312	0.878864	0.848044	0.919322	0.928608	0.817559			0.92215	0.907869	0.904594	0.995927	0.854931	0.956181	0.97917	0.860506
	0.894266	0.962897	0.869856	0.876767	0.861814	0.953858	0.907045	0.806209			0.933742	0.866902	0.920242	0.966545	0.842819	0.930406	0.943826	0.915478
	0.899118	0.965407	0.820434	0.834141	0.905592	0.980091	0.841049	0.809621			0.905608	0.858238	0.878402	0.994786	0.842357	0.859849	1.00402	0.893334
	0.932829	0.966935	0.890242	0.904296	0.872738	0.985295	0.861521	0.854397			0.892968	0.893165	0.89458	1.001	0.840003	0.810346	0.937796	0.820368
	0.919321	0.966337	0.92818	0.884629	0.869508	0.965906	0.855406	0.823966			0.888788	0.885565	0.857427	0.985611	0.845102	0.837345	0.950952	0.824542
	0.907912	0.971328	0.921373	0.835547	0.897495	0.928025	0.843789	0.773249			0.893572	0.871997	0.865136	0.988724	0.821476	0.91712	0.953896	0.83633
	0.903001	0.910684	0.916825	0.841091	0.852452	0.924447	0.858218	0.77976			0.867064	0.876953	0.835207	0.9759	0.842626	0.91957	0.967724	0.854712
	0.865633	0.894228	0.886353	0.817171	0.839165	0.934212	0.884427	0.785925			0.886993	0.906672	0.848792	0.954104	0.839367	0.903275	0.921641	0.876659
	0.846983	0.918472	0.87502	0.812271	0.891556	0.971464	0.842181	0.77083			0.845202	0.868565	0.814049	0.918714	0.842875	0.926696	0.912951	0.86237
	0.812571	0.94436	0.865448	0.858286	0.874894	0.982331	0.774503	0.845212			0.839875	0.8466	0.817163	0.878558	0.807957	0.892388	0.971357	0.836918
Day 1	0.728743	0.784876	0.761522	0.843993	0.762463	0.775888	0.733975	0.811819			0.798428	0.772178	0.785093	0.797332	0.732507	0.832119	0.917497	0.777852
Night 1	0.949804	0.860047	0.844464	0.917097	0.830677	0.847978	0.833371	0.900194			0.887337	0.837845	0.84542	0.847861	0.769953	0.896997	0.896515	0.927894
Day 2	0.915065	0.86843	0.885249	0.886922	0.75454	0.859992	0.871381	0.849032			0.871296	0.84918	0.823269	0.826463	0.824553	0.857969	0.993833	0.885318
Night 2	0.897694	0.886118	0.884676	0.885642	0.860691	0.853581	0.879194	0.89817			0.891208	0.869371	0.894724	0.942546	0.822657	0.922275	0.940751	0.983393
Day 3	0.840344	0.90234	0.870731	0.79248	0.849315	0.741094	0.831317	0.86364			0.85077	0.858345	0.856358	0.885348	0.812052	0.831944	0.951508	0.900216
Night 3	0.91188	0.930007	0.884857	0.92085	0.883909	0.818165	0.888002	0.910645			0.915975	0.915576	0.914311	0.94926	0.852595	0.926428	0.963268	0.962235
Figure 2G ACTIVITY																				FA: M3	FA: M4	FA: M7	FA: M8	FA: M11	FA: M12	FA: M15	FA: M16		PM: M1	PM: M2	PM: M5	PM: M6	PM: M9	PM: M10	PM: M13	PM: M14
RUN2	MICE1	MICE2	MICE3	MICE4	MICE5	MICE6	MICE7	MICE8		RUN2	MICE 9	MICE 10	MICE 11	MICE 12	MICE 13	MICE 14	MICE 15	MICE 16		FA1	FA2	FA3	FA4	FA5	FA6	FA7	FA8		PM1	PM2	PM3	PM4	PM5	PM6	PM7	PM8		MEAN	STD	SEM		MEAN	STD	SEM		TTEST		FA: M3	FA: M4
	PM	PM	FA	FA	PM	PM	FA	FA			PM	PM	FA	FA	PM	PM	FA	FA		8.83931	0.0310364	4.25694	13.6572	14.3748	8.98431	12.1404	6.28861		0.0587006	0.82135	2.12077	4.65761	5.68286	12.9965	3.16	0.847336		8.57157	4.91772	1.73868		3.79314	4.20328	1.48608		0.0554314		8.83931	0.0310364
	8.53246	11.4897	12.0135	8.72768	8.5635	10.278	11.9765	1.63973			14.0239	17.7409	14.3079	13.2111	4.30958	2.40047	16.7981	19.4981		3.92772	2.14047	4.84433	17.0039	15.4809	0.253891	4.85205	9.98523		0.0830841	1.13612	3.27599	4.08339	6.72292	11.6881	3.92126	0.836395		7.31106	6.18715	2.18749		3.9684	3.79101	1.34032		0.213616		12.767	2.17151
	5.45966	3.91108	5.48658	10.0411	9.84179	8.66032	0.207815	0.0586965			6.39188	13.9654	4.64132	6.83341	3.53588	3.81191	13.6321	9.52024		0.124725	0.323761	7.40723	0.103699	3.37845	5.89777	14.6855	16.7118		0.0981293	6.05089	0.106247	4.93585	5.73048	5.79782	4.53294	13.8352		6.07912	6.55197	2.31647		5.13594	4.28262	1.51414		0.738305		12.8918	2.49527
	1.02338	3.91859	4.19969	7.6574	4.52061	8.0709	0.127418	5.15561			4.9355	5.86575	3.95483	6.12243	2.42352	9.17553	7.13119	6.80148		0.140182	10.9878	7.82854	0.0299988	0.0299988	8.25943	3.37622	6.65976		0.0475006	8.4765	0.131226	5.12547	4.07507	0.319946	0.158813	9.0856		4.66399	4.34225	1.53522		3.42752	3.84411	1.3591		0.556121		13.0319	13.483
	0.47716	0.683136	5.61876	6.04231	4.83133	0.0249996	6.24332	1.06334			6.4572	9.12548	5.36909	7.65575	7.09965	9.97442	6.27399	5.29541		0.470627	12.1807	3.14894	10.7495	0.715149	0.355377	0.116028	2.41679		2.74422	0.903473	2.03018	5.51053	0.268448	0.588318	0	1.78799		3.76915	4.88292	1.72637		1.72915	1.79404	0.63429		0.286045		13.5026	25.6638
	5.82858	2.89762	3.93408	0.210632	7.52143	1.44363	4.85718	0.0799999			4.45966	4.58313	4.84366	6.16697	5.43669	8.22491	8.66171	9.04825		6.67248	0.112366	0	7.63399	0.125	0.165604	0.197876	0.269623		4.76677	0.0830994	0.169235	10.6555	0.148544	5.63504	2.01554	0.63298		1.89712	3.25521	1.15089		3.01333	3.77764	1.3356		0.536864		20.175	25.7762
	7.84186	2.68838	9.35145	5.32757	7.8344	0.278749	4.89566	7.68393			2.79192	7.01476	2.73625	4.55904	3.2538	7.61857	5.57203	9.49425		12.5341	0.694061	0	0.152054	4.43753	0.148239	1.34262	0.281479		0	0.0745697	0.130722	16.678	0.0200043	2.29855	0.658623	0.56282		2.44876	4.32985	1.53083		2.55291	5.75791	2.03573		0.967961		32.7092	26.4702
	1.53087	10.4529	6.35935	7.47624	6.21781	5.5846	4.31732	8.5984			9.28747	5.43804	4.24332	6.4987	4.20997	9.32215	10.3238	9.35036		4.64267	0.891449	0	2.53107	10.6916	0.75856	4.73972	0.2146		0	0.0925598	0.241333	13.1348	5.54416	0	2.15592	11.1193		3.0587	3.61161	1.2769		4.03601	5.36257	1.89595		0.675483		37.3518	27.3617
	4.29459	8.466	6.19364	9.90006	4.97205	4.97402	6.01799	13.772			6.02088	7.25251	2.45969	4.5271	5.00375	6.35257	5.94816	6.4447		0.624435	8.29982	0	8.60924	3.44788	0.209564	11.3746	0.153397		0	1.89914	0.192734	0.0636902	6.1568	0.0200195	0.183106	7.15771		4.08987	4.64322	1.64163		1.95915	2.97885	1.05318		0.293082		37.9763	35.6615
	5.56006	6.28846	8.83674	7.81279	2.89093	4.45373	5.61003	11.2768			4.78993	7.97968	5.22964	7.72937	4.33131	7.10354	9.9249	4.64692		0.222794	0.271774	3.76994	0.140152	0.0424957	0.168243	1.1261	4.43149		0	0.0651855	15.6047	0.108048	0.0149994	0.398651	0.154121	0.0522156		1.27162	1.78708	0.63183		2.04974	5.47849	1.93694		0.708255		38.1991	35.9333
	4.48548	8.332	6.06409	10.9569	4.76152	5.83648	5.61723	6.34456			6.54439	5.64801	5.79287	6.29917	2.72934	8.90861	5.58887	6.77263		0.490936	0.06604	1.07457	0.0606079	0.042511	1.9001	0.18512	0.322815		0	1.18306	1.35422	0.180603	0	0.0300293	0.26329	0.0674591		0.517838	0.655654	0.231809		0.384832	0.554998	0.196221		0.668112		38.69	35.9993
	8.21432	4.1511	4.19444	8.55048	4.54589	4.5723	6.02872	5.44788			7.23474	8.07712	4.08016	9.83386	0.734672	9.24818	9.54157	10.0072		5.06358	4.76651	0	0.405762	0.00498962	10.0729	0.133484	0.108826		0	0.169144	0.0961914	1.72006	0	0.00497436	0.123367	9.47437		2.56951	3.72633	1.31746		1.44851	3.2948	1.16489		0.534125		43.7536	40.7658
	4.1126	4.19201	6.53346	9.09855	3.43314	6.52546	6.83883	5.44095			6.97072	12.669	7.89174	9.06667	4.53792	6.74437	10.6519	7.16602		0.131912	0.249145	0	1.41368	0.0250092	0.296768	0.592133	0.256195		0	0.0966339	0.177368	7.36688	0	0.0423889	0.090004	8.16748		0.370605	0.460455	0.162796		1.99259	3.57103	1.26255		0.223357		43.8855	41.015
	4.48994	4.39568	5.94739	7.96718	4.06412	8.19844	10.2929	5.99479			4.61966	15.7873	7.22741	9.50173	2.60738	8.47978	9.26341	3.98535		0.103943	0.0625	0.0299988	0.0463409	0	0.253143	0.151032	0.439407		0	0.979401	0.166779	6.60181	0	0.0220032	2.04353	0.158936		0.135796	0.146485	0.0517903		1.24656	2.27852	0.805577		0.190435		43.9895	41.0775
	4.55808	5.42715	4.56797	11.9998	4.07131	11.321	6.79583	4.50122			6.19598	8.69837	7.21448	5.76451	0.382828	7.34353	11.2051	5.98587		0.163437	0.253998	0.0149994	0.013092	0.0774994	0.0874939	5.02405	0.360458		2.30498	1.59512	1.47395	5.79746	1.34373	0	2.85177	0.351166		0.749378	1.73138	0.612135		1.96477	1.80552	0.638347		0.190972		44.1529	41.3315
	5.31404	4.66067	3.69711	9.04495	5.70545	13.9009	7.72154	2.14289			7.18572	5.79918	6.85878	5.15231	0.134819	6.07826	8.87723	10.5878		1.49101	0.0575104	0	1.51724	1.96373	0.111206	0.683624	0.18927		0.349014	0	0.535339	4.75821	0.28865	0.00250244	0	0.385223		0.751699	0.791003	0.279662		0.789867	1.61641	0.571489		0.953012		45.6439	41.389
	7.44942	12.0292	5.66492	9.72607	5.4053	8.3174	7.04786	7.9417			4.76115	9.57931	5.80007	13.5863	4.71503	12.1386	10.5079	6.48758		0.0963135	0.43927	0.0124969	0.12854	2.64667	0.189438	0.338074	0.128494		0	0	0.0570221	0.118012	0	10.3359	0	0.0776672		0.497412	0.879213	0.310849		1.32357	3.6418	1.28757		0.542838		45.7402	41.8282
	6.30059	4.40265	0.425781	0.210587	5.45771	10.3051	0.898689	3.71697			4.98475	8.46475	5.90603	0.732834	5.086	3.75948	10.0732	7.15407		0.414032	2.8374	3.09338	0.0795593	0.0500031	4.15022	1.39325	4.08284		0	0	0.0901642	0.160919	0	0.123962	0.0326233	0.683624		2.01259	1.74156	0.615734		0.136412	0.229575	0.081167		0.00916342		46.1542	44.6656
	4.85051	8.10307	2.05288	0.0225067	6.4899	5.39812	0.0360336	7.20562			3.8853	17.6132	5.94463	3.856	1.23643	1.22657	7.28514	13.0461		0.205963	0.0400085	3.13142	0.0675049	0.243072	1.18982	0.0795593	0.547821		0	1.23175	1.86902	0.2034	0	0.0325012	0.0100021	0.95697		0.688147	1.05879	0.374338		0.537955	0.722455	0.255427		0.745239		46.3602	44.7056
	5.93562	3.98486	5.4345	0.19397	0.265938	9.13098	0.170761	4.27333			0.199387	2.96196	0.3172	0.151932	0	8.80788	6.32025	3.76813		0.891693	0.10289	3.90575	3.49861	1.56863	1.00413	2.23895	0.0987244		1.17459	0	4.9915	4.01114	3.44209	0	0.0110321	0.312744		1.66367	1.44667	0.511474		1.74289	2.07119	0.732275		0.930589		47.2519	44.8085
	7.40843	3.79161	0.966164	0.485367	1.39792	6.66116	0.141098	3.28405			0.162964	0.564407	0.0224991	0.466507	0	3.91573	7.00351	0.247086		3.36444	1.40514	2.55565	4.22131	1.54167	0.762146	0.342651	0.17308		0	0	0.111786	5.92236	1.13017	0.312317	0	8.09271		1.79576	1.46149	0.516714		1.94617	3.1994	1.13116		0.905452		50.6163	46.2137
	5.63103	3.87113	0.861504	0.139923	6.12765	7.78049	0.536873	1.24412			0.141624	3.32625	5.68818	4.9314	2.4488	9.45889	7.57463	0.217438		0.443497	5.79286	0	0.052063	0.0625	1.20212	3.43228	3.6252		0	3.21632	1.08043	7.29358	0	0.163452	0	5.41922		1.82631	2.18583	0.772806		2.14663	2.85955	1.011		0.804923		51.0598	52.0065
	1.25987	5.18334	1.73423	6.66008	8.11865	9.82298	2.56836	0.0783997			4.11289	1.87506	0.580849	5.27545	0	2.67427	7.02762	0.0524902		1.78281	0.708771	0	0.490067	1.04729	1.98975	2.76706	7.12788		3.17354	0.00750732	0.201035	7.83835	0	7.69061	3.12801	0.681366		1.9892	2.261	0.799383		2.84005	3.30408	1.16817		0.557383		52.8426	52.7153
	0.388649	6.88614	6.17034	8.44421	12.0735	8.4075	3.59286	2.06434			5.96645	0.00250244	0.148674	7.44257	0	8.81726	6.33008	4.99753		2.31682	1.9315	0.0224915	3.93146	0.258698	3.70543	1.34015	0.106628		5.82117	0	0.412552	5.61856	1.82352	0.302399	6.34701	8.10071		1.70165	1.55815	0.550891		3.55324	3.25012	1.14909		0.168268		55.1595	54.6468
	4.27366	4.18912	2.8295	6.01488	7.74042	5.03139	6.47541	4.95413			6.0294	3.39291	7.48362	1.33371	0	7.07927	4.91212	19.2917		2.3224	3.7574	4.49658	0.330139	7.05527	2.53746	2.84369	1.13113		4.94197	1.85945	5.7527	0.0785217	0	0.073822	0.391144	2.93875		3.05926	2.08905	0.73859		2.00455	2.31854	0.819728		0.355346		2.3224	3.7574
	6.40789	9.01271	0.223534	10.8419	14.4204	6.04538	3.69998	9.51493			8.76199	14.4192	10.44	8.54935	0.740417	8.27916	6.9962	2.15695		1.28995	1.21678	5.95596	3.23605	2.7599	3.93854	2.88617	4.12472		5.53378	0.854797	3.12433	4.392	0.641922	5.11536	0	0.668549		3.17601	1.55224	0.548801		2.54134	2.26031	0.799141		0.523287		3.61235	4.97418
	9.06424	3.08464	1.60029	8.85126	7.24031	5.50723	4.74059	4.77611			5.82857	14.3164	12.8861	7.35219	5.03658	17.2386	10.9035	0.12413		3.61133	5.46977	4.20709	1.56404	2.66516	3.99654	7.88229	4.04535		1.23531	0.913712	3.53703	5.01117	4.47701	3.10959	2.3228	8.64041		4.1802	1.88545	0.666606		3.65588	2.47343	0.874489		0.640839		7.22368	10.444
	8.25519	0.245026	5.10501	11.3686	5.05127	3.85304	3.51726	17.4356			9.86485	9.74683	12.3324	4.40393	5.92966	9.56616	9.86233	0.189117		3.91397	4.04906	3.746	1.70309	7.12268	4.95792	5.78632	4.40234		3.83165	5.10239	2.46658	6.57855	6.65353	5.17432	0.219307	4.11935		4.46017	1.58914	0.561846		4.26821	2.1513	0.760598		0.842053		11.1377	14.493
	2.27953	5.82857	7.96172	0.690857	11.3706	3.82893	3.60876	5.55051			9.0354	11.2626	8.43492	14.6976	0	0.982788	9.72394	7.5995		5.5675	2.86633	4.9519	1.58075	7.36093	3.67563	4.18079	6.01221		3.56451	1.66554	2.57741	4.96503	6.57109	5.2926	2.27926	5.15082		4.52451	1.84325	0.651688		4.00828	1.73866	0.614708		0.573606		16.7052	17.3593
	0.0587006	0.82135	8.83931	0.0310364	2.12077	4.65761	4.25694	13.6572			5.68286	12.9965	14.3748	8.98431	3.16	0.847336	12.1404	6.28861		4.8365	2.55722	4.85068	3.7811	11.7967	7.46278	5.24347	5.75549		2.35829	4.67985	4.24429	7.26019	6.96953	4.48526	0.0179062	4.41382		5.78549	2.81466	0.995134		4.30364	2.33575	0.825814		0.271041		21.5417	19.9166
	0.0830841	1.13612	3.92772	2.14047	3.27599	4.08339	4.84433	17.0039			6.72292	11.6881	15.4809	0.253891	3.92126	0.836395	4.85205	9.98523		3.50212	1.2543	1.8927	1.13234	7.61685	6.57855	6.41254	6.69946		0.299454	3.81779	3.10387	4.59515	12.5538	4.08609	0.183235	7.75909		4.38611	2.72806	0.964516		4.54981	4.04155	1.4289		0.925696		25.0438	21.1709
	0.0981293	6.05089	0.124725	0.323761	0.106247	4.93585	7.40723	0.103699			5.73048	5.79782	3.37845	5.89777	4.53294	13.8352	14.6855	16.7118		2.92195	3.37814	5.96599	0.681809	6.75446	5.67059	6.98245	5.9039		4.97321	0	2.04405	5.05511	11.5569	4.46808	0.974945	4.24051		4.78241	2.21762	0.784047		4.1641	3.54976	1.25503		0.68241		27.9657	24.549
	0.0475006	8.4765	0.140182	10.9878	0.131226	5.12547	7.82854	0.0299988			4.07507	0.319946	0.0299988	8.25943	0.158813	9.0856	3.37622	6.65976		2.64594	3.09277	6.62205	3.17071	10.2414	6.97885	15.9665	7.05856		4.48953	4.92813	5.48811	9.06262	6.86172	7.04401	2.13033	0.278778		6.9721	4.47107	1.58076		5.0354	2.80733	0.992542		0.317051		30.6117	27.6418
	2.74422	0.903473	0.470627	12.1807	2.03018	5.51053	3.14894	10.7495			0.268448	0.588318	0.715149	0.355377	0	1.78799	0.116028	2.41679		4.36858	3.11963	6.41444	0.624542	11.2101	8.26129	8.48968	6.96329		2.34706	6.47527	4.42848	6.80841	5.77148	8.76065	0.0407944	0.142822		6.18145	3.36256	1.18884		4.34687	3.21431	1.13643		0.283421		34.9802	30.7614
	4.76677	0.0830994	6.67248	0.112366	0.169235	10.6555	0	7.63399			0.148544	5.63504	0.125	0.165604	2.01554	0.63298	0.197876	0.269623		2.01642	3.87814	7.68398	3.72612	8.082	7.23367	38.1968	4.57715		4.02255	3.34198	5.16882	8.28845	13.3742	4.03568	0.099678	9.77521		9.42428	11.8266	4.18135		6.01333	4.21233	1.48928		0.454978		36.9967	34.6396
	0	0.0745697	12.5341	0.694061	0.130722	16.678	0	0.152054			0.0200043	2.29855	4.43753	0.148239	0.658623	0.56282	1.34262	0.281479		2.75667	5.32669	5.94171	5.2762	11.8841	5.09717	25.1942	14.4107		3.40042	0	5.44719	7.3667	6.21179	15.8915	4.20272	4.11032		9.48593	7.45347	2.6352		5.82883	4.6196	1.63327		0.257819		39.7533	39.9662
	0	0.0925598	4.64267	0.891449	0.241333	13.1348	0	2.53107			5.54416	0	10.6916	0.75856	2.15592	11.1193	4.73972	0.2146		3.91652	5.50436	4.47498	3.99805	6.84619	4.03381	15.3654	20.9473		1.14871	1.4393	12.3608	7.00781	1.42004	3.46866	2.6033	4.06259		8.13582	6.43805	2.27619		4.18891	3.82184	1.35122		0.158131		43.6698	45.4706
	0	1.89914	0.624435	8.29982	0.192734	0.0636902	0	8.60924			6.1568	0.0200195	3.44788	0.209564	0.183106	7.15771	11.3746	0.153397		5.61514	2.17035	5.53381	2.7085	0.13913	5.99829	0.141327	7.61914		3.22174	6.95914	12.9988	7.9527	0.771393	0.583404	5.9374	4.5726		3.74071	2.83665	1.00291		5.37465	4.08876	1.4456		0.368792		49.285	47.641
	0	0.0651855	0.222794	0.271774	15.6047	0.108048	3.76994	0.140152			0.0149994	0.398651	0.0424957	0.168243	0.154121	0.0522156	1.1261	4.43149		4.25783	0.0757446	4.59584	3.52615	0.172363	7.50656	0.61731	18.2151		3.86075	2.49211	14.0232	4.18494	1.32251	8.8533	2.76602	6.78781		4.87086	5.98136	2.11473		5.53633	4.20759	1.48761		0.800631		53.5428	47.7167
	0	1.18306	0.490936	0.06604	1.35422	0.180603	1.07457	0.0606079			0	0.0300293	0.042511	1.9001	0.26329	0.0674591	0.18512	0.322815		9.17409	0.797058	4.5959	4.02664	0.0975037	0.565155	2.70984	19.6564		4.2547	9.13119	12.1954	5.08359	0	2.78558	0.14296	1.99478		5.20283	6.54247	2.31311		4.44852	4.30109	1.52066		0.789223		62.7169	48.5138
	0	0.169144	5.06358	4.76651	0.0961914	1.72006	0	0.405762			0	0.00497436	0.00498962	10.0729	0.123367	9.47437	0.133484	0.108826		7.72832	0.188294	2.63577	3.90814	3.74368	0.115631	4.91742	20.4803		4.46783	10.4617	13.2229	8.14172	0.114624	0.364624	0.00250244	0.169861		5.46469	6.55451	2.31737		4.61822	5.34646	1.89026		0.78128		70.4452	48.7021
	0	0.0966339	0.131912	0.249145	0.177368	7.36688	0	1.41368			0	0.0423889	0.0250092	0.296768	0.090004	8.16748	0.592133	0.256195		8.56146	6.051	0.566666	7.10855	11.3952	0.409637	0.0350037	2.77203		11.2739	1.89577	9.20126	2.6853	0.425812	0.0575256	0.016037	1.05954		4.61244	4.28073	1.51347		3.3269	4.39693	1.55455		0.562948		79.0067	54.7531
	0	0.979401	0.103943	0.0625	0.166779	6.60181	0.0299988	0.0463409			0	0.0220032	0	0.253143	2.04353	0.158936	0.151032	0.439407		10.1816	7.19272	2.34123	4.01947	0.908295	3.34592	0.180389	0.652069		1.71112	0	12.4087	0.168579	9.00494	0.0952148	1.60974	0.687225		3.60271	3.49856	1.23693		3.21069	4.76034	1.68303		0.853815		89.1883	61.9458
	2.30498	1.59512	0.163437	0.253998	1.47395	5.79746	0.0149994	0.013092			1.34373	0	0.0774994	0.0874939	2.85177	0.351166	5.02405	0.360458		1.14825	10.5717	1.25317	11.739	0.216949	2.95065	6.3082	0.628906		0	0.566284	16.8889	0.250244	6.99985	5.77524	2.64673	6.80441		4.35211	4.6271	1.63593		4.99145	5.63099	1.99086		0.807647		90.3365	72.5175
	0.349014	0	1.49101	0.0575104	0.535339	4.75821	0	1.51724			0.28865	0.00250244	1.96373	0.111206	0	0.385223	0.683624	0.18927		1.71838	13.2597	4.5863	21.1867	5.75159	2.85083	0.927856	2.12595		0	2.89192	12.611	0.436005	0.00250244	7.24814	2.89641	4.93689		6.55091	7.09079	2.50697		3.87785	4.3521	1.5387		0.378869		92.0549	85.7772
	0	0	0.0963135	0.43927	0.0570221	0.118012	0.0124969	0.12854			0	10.3359	2.64667	0.189438	0	0.0776672	0.338074	0.128494		0.0681152	13.7357	2.91782	5.33179	7.34265	0.210327	1.14026	0.198212		0	8.49031	2.25503	2.91946	0.117035	8.30887	1.95306	8.98325		3.86811	4.79904	1.69672		4.12838	3.83424	1.35561		0.90631		92.123	99.5129
	0	0	0.414032	2.8374	0.0901642	0.160919	3.09338	0.0795593			0	0.123962	0.0500031	4.15022	0.0326233	0.683624	1.39325	4.08284		0.949402	1.27435	4.07718	4.75339	9.56549	2.89273	6.58002	0.445648		1.54921	4.45596	0.098938	8.56067	0	8.17316	6.01138	8.26321		3.81728	3.12895	1.10625		4.63907	3.6762	1.29973		0.63761		93.0724	100.787
	0	1.23175	0.205963	0.0400085	1.86902	0.2034	3.13142	0.0675049			0	0.0325012	0.243072	1.18982	0.0100021	0.95697	0.0795593	0.547821		5.34741	4.90897	3.80356	3.14569	12.6739	2.54526	8.04428	3.00778		2.74023	0	5.09207	6.00867	3.83041	9.84616	4.74445	7.40991		5.4346	3.41507	1.20741		4.95899	2.97238	1.05089		0.770729		98.4199	105.696
	1.17459	0	0.891693	0.10289	4.9915	4.01114	3.90575	3.49861			3.44209	0	1.56863	1.00413	0.0110321	0.312744	2.23895	0.0987244		0.295013	9.54098	0.877991	0.437317	3.59094	6.35644	9.28915	8.12289		0	0	6.60165	9.55441	13.1447	7.16675	5.72302	10.556		4.81384	4.00471	1.41588		6.59332	4.71201	1.66595		0.429326		0.295013	9.54098
	0	0	3.36444	1.40514	0.111786	5.92236	2.55565	4.22131			1.13017	0.312317	1.54167	0.762146	0	8.09271	0.342651	0.17308		0.0932617	0.635925	2.41684	2.5415	0.243225	9.34955	7.3208	16.4259		1.02431	4.50046	0.78598	6.36868	6.33707	15.9548	0	7.93494		4.87838	5.77188	2.04067		5.36328	5.21043	1.84217		0.86252		0.388275	10.1769
	0	3.21632	0.443497	5.79286	1.08043	7.29358	0	0.052063			0	0.163452	0.0625	1.20212	0	5.41922	3.43228	3.6252		0.569611	0.346191	1.40323	12.0442	0.935211	4.85541	26.4583	8.94537		0.0299988	4.39456	0.114044	5.58145	7.7334	3.92517	1.2822	13.6305		6.94469	8.99331	3.17961		4.58642	4.54885	1.60826		0.518819		0.957886	10.5231
	3.17354	0.00750732	1.78281	0.708771	0.201035	7.83835	0	0.490067			0	7.69061	1.04729	1.98975	3.12801	0.681366	2.76706	7.12788		4.26407	2.44101	0.0625	13.0849	8.15848	1.86197	17.046	0.0930786		0.0967102	0.0732117	0.1427	5.8446	2.65607	0.0350037	0.0399933	8.57373		5.8765	6.32112	2.23485		2.18275	3.30898	1.1699		0.165206		5.22195	12.9641
	5.82117	0	2.31682	1.9315	0.412552	5.61856	0.0224915	3.93146			1.82352	0.302399	0.258698	3.70543	6.34701	8.10071	1.34015	0.106628		0.127777	5.48355	5.42221	14.3074	12.7915	0.109985	1.0705	0.338654		2.74841	0	0.274536	9.82931	0.0150146	0	0.113831	0.0823059		4.95645	5.76383	2.03782		1.63293	3.44203	1.21694		0.183212		5.34973	18.4477
	4.94197	1.85945	2.3224	3.7574	5.7527	0.0785217	4.49658	0.330139			0	0.073822	7.05527	2.53746	0.391144	2.93875	2.84369	1.13113		5.95383	10.5342	1.79706	1.25931	8.72659	0.104614	0.269348	1.14523		7.21199	0	0.1521	13.9369	0	0.285492	0	0.272461		3.72377	4.10311	1.45067		2.73237	5.16448	1.82592		0.677211		11.3036	28.9818
	5.53378	0.854797	1.28995	1.21678	3.12433	4.392	5.95596	3.23605			0.641922	5.11536	2.7599	3.93854	0	0.668549	2.88617	4.12472		3.23367	4.17676	3.18619	0.155609	0.443329	0.251648	3.38556	0.173096		1.19363	1.50922	0.162781	14.3545	0	0	0.286957	0.175171		1.87573	1.75998	0.622248		2.21028	4.93979	1.74648		0.859389		14.5372	33.1586
	1.23531	0.913712	3.61133	5.46977	3.53703	5.01117	4.20709	1.56404			4.47701	3.10959	2.66516	3.99654	2.3228	8.64041	7.88229	4.04535		0.13559	0.0831604	0.543823	0.395721	0.27182	1.08856	1.24823	5.85925		0	0	6.01697	11.116	0	0.00500488	5.00093	1.97488		1.20327	1.92882	0.681942		3.01422	4.07071	1.43921		0.274583		14.6728	33.2417
	3.83165	5.10239	3.91397	4.04906	2.46658	6.57855	3.746	1.70309			6.65353	5.17432	7.12268	4.95792	0.219307	4.11935	5.78632	4.40234		0.597565	0.149261	2.11047	4.31808	1.18866	0.191589	0	14.3077		0	0	10.8041	0.274689	6.7341	3.12357	0.422607	0.122894		2.85792	4.84471	1.71286		2.68524	4.04295	1.4294		0.939399		15.2704	33.391
	3.56451	1.66554	5.5675	2.86633	2.57741	4.96503	4.9519	1.58075			6.57109	5.2926	7.36093	3.67563	2.27926	5.15082	4.18079	6.01221		4.39493	0.390106	0.935455	22.112	0.0575256	0.135498	0	7.58359		0.624313	1.30566	0.245392	1.28183	3.88141	14.5153	0.00250244	0.300018		4.45114	7.63746	2.70025		2.76956	4.90312	1.73352		0.608439		19.6653	33.7811
	2.35829	4.67985	4.8365	2.55722	4.24429	7.26019	4.85068	3.7811			6.96953	4.48526	11.7967	7.46278	0.0179062	4.41382	5.24347	5.75549		1.5372	5.68133	0.188049	0.87854	0.140381	2.70361	0.714844	0.102325		1.72517	0	0.149353	9.78473	0	6.16672	0	0.241577		1.49329	1.9071	0.674262		2.25844	3.7037	1.30946		0.611523		21.2025	39.4624
	0.299454	3.81779	3.50212	1.2543	3.10387	4.59515	1.8927	1.13234			12.5538	4.08609	7.61685	6.57855	0.183235	7.75909	6.41254	6.69946		0.168701	2.00061	0.829681	0.21582	0.360077	7.36172	0	0.173157		0	0	0.381439	0.975708	0	0.71283	1.16719	3.28674		1.38872	2.49835	0.883298		0.815489	1.09873	0.38846		0.561951		21.3712	41.463
	4.97321	0	2.92195	3.37814	2.04405	5.05511	5.96599	0.681809			11.5569	4.46808	6.75446	5.67059	0.974945	4.24051	6.98245	5.9039		0.0576477	1.80029	0.067749	0.120483	0.130676	0.608215	2.1568	0.208893		0	2.16577	0.150269	0.0275269	0.00354004	0.188355	0	0.872009		0.643845	0.847654	0.299691		0.425934	0.761431	0.269206		0.597061		21.4289	43.2633
	4.48953	4.92813	2.64594	3.09277	5.48811	9.06262	6.62205	3.17071			6.86172	7.04401	10.2414	6.97885	2.13033	0.278778	15.9665	7.05856		5.6438	0.0894775	0.00750732	12.4485	4.29178	0.186371	0	0.322601		1.68463	2.29697	0.108551	5.11969	0.335571	0.708588	0.00500488	0.0992126		2.87375	4.4612	1.57727		1.29478	1.75459	0.62034		0.367323		27.0727	43.3528
	2.34706	6.47527	4.36858	3.11963	4.42848	6.80841	6.41444	0.624542			5.77148	8.76065	11.2101	8.26129	0.0407944	0.142822	8.48968	6.96329		7.34164	0.132843	0.889679	4.23621	2.59021	0.262146	0	0.202515		1.17078	0	0.0905151	6.93585	0	0.164673	0.00250244	0.389709		1.95691	2.64136	0.933861		1.09425	2.39299	0.84605		0.504785		34.4143	43.4857
	4.02255	3.34198	2.01642	3.87814	5.16882	8.28845	7.68398	3.72612			13.3742	4.03568	8.082	7.23367	0.099678	9.77521	38.1968	4.57715		0.212524	0.895874	0.46051	0.124146	0.298218	0.134216	1.71704	2.02567		0.0124969	0	0.0470276	0.357666	0.225952	0.632385	0.294662	0.147125		0.733524	0.749216	0.264888		0.214664	0.214171	0.0757208		0.0805952		34.6268	44.3815
	3.40042	0	2.75667	5.32669	5.44719	7.3667	5.94171	5.2762			6.21179	15.8915	11.8841	5.09717	4.20272	4.11032	25.1942	14.4107		0.813782	0.795196	1.3017	0.325958	0.489288	0.115723	0.198608	0.17157		0	1.22583	5.30582	0.109619	0	2.10184	4.33531	0.157684		0.526478	0.413951	0.146354		1.65451	2.10457	0.744079		0.159053		35.4406	45.1767
	1.14871	1.4393	3.91652	5.50436	12.3608	7.00781	4.47498	3.99805			1.42004	3.46866	6.84619	4.03381	2.6033	4.06259	15.3654	20.9473		3.59436	0.103546	3.27585	0.211395	0.561768	0.199554	0.18158	0.184265		1.96701	0	6.5589	2.51257	0	0	0	0.708221		1.03904	1.48764	0.52596		1.46834	2.28207	0.806832		0.662605		39.035	45.2803
	3.22174	6.95914	5.61514	2.17035	12.9988	7.9527	5.53381	2.7085			0.771393	0.583404	0.13913	5.99829	5.9374	4.5726	0.141327	7.61914		0.113709	0.542694	0.468903	1.65707	2.52524	2.0976	0	0.084137		0.876312	0	0.0450134	6.89893	3.84015	0	0.0454864	5.78244		0.936169	1.00326	0.354706		2.18604	2.88643	1.02051		0.266686		39.1487	45.823
	3.86075	2.49211	4.25783	0.0757446	14.0232	4.18494	4.59584	3.52615			1.32251	8.8533	0.172363	7.50656	2.76602	6.78781	0.61731	18.2151		0.183411	7.3454	0.0249939	1.71036	0.0792847	0.240723	1.0437	3.95831		0	0	0.120666	10.0895	0	0	0.100281	4.9097		1.82327	2.5951	0.917505		1.90252	3.72198	1.31592		0.961297		39.3321	53.1684
	4.2547	9.13119	9.17409	0.797058	12.1954	5.08359	4.5959	4.02664			0	2.78558	0.0975037	0.565155	0.14296	1.99478	2.70984	19.6564		0.384216	4.84744	0.856659	0.0691223	0.0322266	0.0796204	0.468262	5.97958		0	2.40982	0.0752563	0.925232	0	3.00381	0.0397034	0.166962		1.58964	2.39495	0.846741		0.827599	1.2096	0.427659		0.435214		39.7163	58.0158
	4.46783	10.4617	7.72832	0.188294	13.2229	8.14172	2.63577	3.90814			0.114624	0.364624	3.74368	0.115631	0.00250244	0.169861	4.91742	20.4803		1.25613	0.0760803	0.183319	0.0639648	0.133575	3.38782	1.44568	0.521881		1.88553	0	0.131256	0.103943	0	0.065033	0	0.195465		0.883556	1.14851	0.406059		0.297653	0.645524	0.228227		0.229026		40.9724	58.0919
	11.2739	1.89577	8.56146	6.051	9.20126	2.6853	0.566666	7.10855			0.425812	0.0575256	11.3952	0.409637	0.016037	1.05954	0.0350037	2.77203		1.43378	0.271088	0.155243	0.706573	5.04785	3.38858	1.53406	0.779999		0	0	0.3143	1.50263	0	0.13266	0.00558472	3.4996		1.66465	1.70751	0.603697		0.681847	1.24798	0.441228		0.209859		42.4062	58.363
	1.71112	0	10.1816	7.19272	12.4087	0.168579	2.34123	4.01947			9.00494	0.0952148	0.908295	3.34592	1.60974	0.687225	0.180389	0.652069		0.493103	1.81458	1.60107	0.0900269	4.70026	2.9368	3.79913	0.824036		0.00747681	0	2.46765	7.30902	1.49612	2.48669	2.85484	3.6362		2.03238	1.64285	0.580834		2.53225	2.33014	0.823829		0.627653		42.8993	60.1776
	0	0.566284	1.14825	10.5717	16.8889	0.250244	1.25317	11.739			6.99985	5.77524	0.216949	2.95065	2.64673	6.80441	6.3082	0.628906		1.27811	1.40945	7.86557	3.89554	0.151062	0.146057	2.01801	2.00497		3.3399	0.463165	0.0685425	0.0160523	0.0150146	0.0223389	0	0.482788		2.3461	2.52885	0.894084		0.550976	1.14515	0.404873		0.0887793		1.27811	1.40945
	0	2.89192	1.71838	13.2597	12.611	0.436005	4.5863	21.1867			0.00250244	7.24814	5.75159	2.85083	2.89641	4.93689	0.927856	2.12595		0.0891418	0.576141	5.20425	3.79294	2.16443	2.68195	4.92969	0.99707		0.35434	4.32907	0.550476	0.887756	1.95288	6.57581	1.27534	2.89423		2.55445	1.95603	0.69156		2.35249	2.16274	0.764643		0.847509		1.36725	1.9856
	0	8.49031	0.0681152	13.7357	2.25503	2.91946	2.91782	5.33179			0.117035	8.30887	7.34265	0.210327	1.95306	8.98325	1.14026	0.198212		0.803314	0.462311	4.0293	5.19559	4.54254	10.8276	7.8443	7.97699		0	0.0174866	6.70575	0.159973	7.94428	3.97876	2.97948	6.84619		5.21024	3.58473	1.26739		3.57899	3.32113	1.1742		0.361097		2.17056	2.44791
	1.54921	4.45596	0.949402	1.27435	0.098938	8.56067	4.07718	4.75339			0	8.17316	9.56549	2.89273	6.01138	8.26321	6.58002	0.445648		3.17285	4.11032	4.4455	0.432221	5.56311	7.34207	5.32117	5.22162		0.0150146	0.907318	4.30643	7.59375	4.63321	4.78964	0.190704	3.8598		4.45111	2.03001	0.717716		3.28698	2.67105	0.944358		0.343033		5.34342	6.55823
	2.74023	0	5.34741	4.90897	5.09207	6.00867	3.80356	3.14569			3.83041	9.84616	12.6739	2.54526	4.74445	7.40991	8.04428	3.00778		0.0766602	1.10156	4.61563	1.2305	7.67441	6.10474	5.40552	6.23926		3.27252	0.795075	3.51892	6.75879	5.67636	6.16943	2.88644	4.74023		4.05603	2.84702	1.00657		4.22722	1.98331	0.701206		0.891005		5.42008	7.65979
	0	0	0.295013	9.54098	6.60165	9.55441	0.877991	0.437317			13.1447	7.16675	3.59094	6.35644	5.72302	10.556	9.28915	8.12289		1.44824	3.03436	6.37555	1.90335	8.47324	7.39938	3.84851	4.88354		3.02216	0	2.73666	6.93262	6.03143	6.19409	1.19743	6.06616		4.67077	2.57052	0.908815		4.02257	2.62441	0.927867		0.625475		6.86832	10.6942
	1.02431	4.50046	0.0932617	0.635925	0.78598	6.36868	2.41684	2.5415			6.33707	15.9548	0.243225	9.34955	0	7.93494	7.3208	16.4259		3.11822	4.35712	9.13898	2.80576	7.42526	3.45523	5.96527	10.3641		3.367	3.76856	4.82449	3.1156	5.28024	7.26202	0	3.66672		5.82875	2.8879	1.02103		3.91058	2.07857	0.734885		0.149582		9.98654	15.0513
	0.0299988	4.39456	0.569611	0.346191	0.114044	5.58145	1.40323	12.0442			7.7334	3.92517	0.935211	4.85541	1.2822	13.6305	26.4583	8.94537		3.78845	2.96835	5.41284	1.98367	11.3306	5.73816	6.27795	6.34576		3.13455	4.22348	3.78119	2.26605	6.0918	4.70312	0.161881	5.00339		5.48073	2.8556	1.00961		3.67068	1.8359	0.649089		0.153775		13.775	18.0196
	0.0967102	0.0732117	4.26407	2.44101	0.1427	5.8446	0.0625	13.0849			2.65607	0.0350037	8.15848	1.86197	0.0399933	8.57373	17.046	0.0930786		3.51856	5.12137	6.21304	2.58377	6.45252	9.31543	4.48828	7.31885		3.01837	4.00098	3.87845	5.74609	8.32517	4.258	1.03055	4.10791		5.62648	2.16303	0.764747		4.29569	2.10206	0.743191		0.23252		17.2935	23.141
	2.74841	0	0.127777	5.48355	0.274536	9.82931	5.42221	14.3074			0.0150146	0	12.7915	0.109985	0.113831	0.0823059	1.0705	0.338654		5.17099	4.05484	2.45294	4.11618	7.32062	7.98737	5.14575	9.04297		3.42957	3.34204	4.9003	7.14008	7.66122	7.0791	3.21794	2.39792		5.66146	2.24778	0.794709		4.89602	2.10679	0.744861		0.493736		22.4645	27.1958
	7.21199	0	5.95383	10.5342	0.1521	13.9369	1.79706	1.25931			0	0.285492	8.72659	0.104614	0	0.272461	0.269348	1.14523		6.2478	4.34918	9.27124	2.29547	5.75543	5.10452	5.77301	7.84009		3.64569	4.00583	4.21863	5.45252	5.60434	4.81152	1.40381	1.57672		5.82959	2.11383	0.747352		3.83988	1.60014	0.565733		0.0520912		28.7123	31.545
	1.19363	1.50922	3.23367	4.17676	0.162781	14.3545	3.18619	0.155609			0	0	0.443329	0.251648	0.286957	0.175171	3.38556	0.173096		6.39377	5.03912	5.32697	4.66275	8.04657	5.15912	7.82007	1.58514		3.57449	6.1676	4.99585	7.00549	6.98413	7.92444	0.0250092	4.51584		5.50419	2.03723	0.720268		5.14911	2.52738	0.893564		0.761588		35.1061	36.5841
	0	0	0.13559	0.0831604	6.01697	11.116	0.543823	0.395721			0	0.00500488	0.27182	1.08856	5.00093	1.97488	1.24823	5.85925		9.62668	5.89197	5.30237	2.55615	9.98825	2.89139	16.2023	2.24048		3.82208	4.22128	4.22223	6.74884	12.012	5.09515	0.777939	3.85596		6.83745	4.83576	1.7097		5.09443	3.24911	1.14874		0.411661		44.7328	42.4761
	0	0	0.597565	0.149261	10.8041	0.274689	2.11047	4.31808			6.7341	3.12357	1.18866	0.191589	0.422607	0.122894	0	14.3077		9.39127	5.59903	6.82288	3.88797	7.69916	0.336426	21.3184	4.77307		4.08777	5.56747	10.8383	5.14496	12.8876	9.07617	2.0112	7.8952		7.47853	6.21557	2.19754		7.18858	3.64664	1.28928		0.911009		54.1241	48.0751
	0.624313	1.30566	4.39493	0.390106	0.245392	1.28183	0.935455	22.112			3.88141	14.5153	0.0575256	0.135498	0.00250244	0.300018	0	7.58359		9.70926	5.2088	6.9411	3.2294	9.01288	0.964264	28.3735	0.893066		4.51477	5.85251	13.5148	7.29401	10.0379	5.24249	0.0224915	1.90033		8.04153	8.86963	3.13589		6.04741	4.30569	1.52229		0.576352		63.8333	53.2839
	1.72517	0	1.5372	5.68133	0.149353	9.78473	0.188049	0.87854			0	6.16672	0.140381	2.70361	0	0.241577	0.714844	0.102325		4.65793	4.7883	6.28134	3.66019	6.94391	1.3761	10.0803	6.42865		3.65512	6.19086	1.01569	6.01593	0.550842	7.45599	0.179688	0.930176		5.52708	2.56732	0.907683		3.24929	2.95779	1.04574		0.122238		68.4912	58.0722
	0	0	0.168701	2.00061	0.381439	0.975708	0.829681	0.21582			0	0.71283	0.360077	7.36172	1.16719	3.28674	0	0.173157		6.68176	5.25211	7.86108	7.24286	0.287903	2.29184	0.134582	4.36585		3.77356	4.6695	14.2097	2.73181	0.0274963	9.87433	0.00500488	1.81458		4.26475	3.05651	1.08064		4.63825	4.9873	1.76328		0.859267		75.173	63.3243
	0	2.16577	0.0576477	1.80029	0.150269	0.0275269	0.067749	0.120483			0.00354004	0.188355	0.130676	0.608215	0	0.872009	2.1568	0.208893		0.687622	5.59994	5.8735	3.05554	0.374451	0.156006	0.726746	2.19977		4.31232	8.93304	0.310303	6.28253	0	9.64764	3.40704	5.8526		2.3342	2.31796	0.819521		4.84319	3.57068	1.26243		0.117722		75.8606	68.9243
	1.68463	2.29697	5.6438	0.0894775	0.108551	5.11969	0.00750732	12.4485			0.335571	0.708588	4.29178	0.186371	0.00500488	0.0992126	0	0.322601		2.40436	9.37967	6.87424	5.30698	3.80237	2.52924	0.0890503	5.76086		4.00955	5.94827	2.43262	7.88342	0	0.022522	1.20706	4.03375		4.51834	2.92539	1.03428		3.19215	2.82171	0.997627		0.371699		78.265	78.304
	1.17078	0	7.34164	0.132843	0.0905151	6.93585	0.889679	4.23621			0	0.164673	2.59021	0.262146	0.00250244	0.389709	0	0.202515		0.201843	11.4912	8.57248	5.09103	1.20911	4.82672	0.531799	5.94208		4.22546	0.958679	5.46234	10.355	0	0	0.0399933	6.02545		4.73329	4.01094	1.41808		3.38337	3.79036	1.34009		0.500331		78.4668	89.7952
	0.0124969	0	0.212524	0.895874	0.0470276	0.357666	0.46051	0.124146			0.225952	0.632385	0.298218	0.134216	0.294662	0.147125	1.71704	2.02567		4.65362	12.31	5.51025	17.9466	7.04315	4.56363	2.53015	11.8293		9.78476	0	4.81525	7.47675	4.83282	0	2.10428	5.13586		8.29834	5.23044	1.84924		4.26872	3.44789	1.21901		0.0903067		83.1205	102.105
	0	1.22583	0.813782	0.795196	5.30582	0.109619	1.3017	0.325958			0	2.10184	0.489288	0.115723	4.33531	0.157684	0.198608	0.17157		7.64123	5.8176	5.80975	3.46268	10.0114	4.33359	6.70624	4.96381		10.6505	1.03033	4.75787	0.125305	7.0582	4.37952	5.04604	6.67603		6.09329	2.05539	0.726689		4.96547	3.35795	1.18721		0.431363		90.7617	107.923
	1.96701	0	3.59436	0.103546	6.5589	2.51257	3.27585	0.211395			0	0	0.561768	0.199554	0	0.708221	0.18158	0.184265		10.5041	8.46405	9.89828	16.1096	9.90418	10.5495	4.74933	9.11426		4.24863	1.80551	11.1703	0.0410156	9.39652	7.63586	1.46629	7.73322		9.91166	3.12943	1.10642		5.43717	4.10816	1.45246		0.0280107		101.266	116.387
	0.876312	0	0.113709	0.542694	0.0450134	6.89893	0.468903	1.65707			3.84015	0	2.52524	2.0976	0.0454864	5.78244	0	0.084137		7.7113	0.0687866	5.20825	10.996	8.06073	10.6306	13.4004	6.59003		0	0	9.72241	0.215393	6.36682	7.37488	4.69305	14.3695		7.83327	4.09898	1.44921		5.34275	5.20498	1.84024		0.305666		108.977	116.456
	0	0	0.183411	7.3454	0.120666	10.0895	0.0249939	1.71036			0	0	0.0792847	0.240723	0.100281	4.9097	1.0437	3.95831		15.0274	0.396301	7.76703	0.790771	4.0741	9.11914	1.2749	7.31043		1.64703	3.73703	20.6198	1.7984	7.09067	5.66248	0.323563	13.2792		5.72001	5.07106	1.79289		6.76977	6.9409	2.45398		0.734921		15.0274	0.396301
	0	2.40982	0.384216	4.84744	0.0752563	0.925232	0.856659	0.0691223			0	3.00381	0.0322266	0.0796204	0.0397034	0.166962	0.468262	5.97958		17.1662	1.66144	6.88055	0.0671387	9.65936	4.06256	0.31604	16.8461		0	5.25665	16.681	1.30273	6.14859	12.0294	0.130508	12.5363		7.08242	6.94054	2.45385		6.76065	6.34285	2.24254		0.92426		32.1936	2.05774
	1.88553	0	1.25613	0.0760803	0.131256	0.103943	0.183319	0.0639648			0	0.065033	0.133575	3.38782	0	0.195465	1.44568	0.521881		2.58429	5.84064	5.52359	0.502258	10.0195	0.167999	13.3254	12.1099		0	0	0.254273	10.4663	4.41443	7.19861	0.0200043	1.3291		6.25919	5.10976	1.80657		2.96033	4.01021	1.41782		0.172838		34.7779	7.89838
	0	0	1.43378	0.271088	0.3143	1.50263	0.155243	0.706573			0	0.13266	5.04785	3.38858	0.00558472	3.4996	1.53406	0.779999		0.0862427	5.26276	5.79996	3.84619	6.08417	0.154785	0.863892	0.207214		0.0351868	0	0.705505	7.9295	4.3865	1.47778	0.439316	3.2384		2.78815	2.71968	0.961553		2.27653	2.778	0.982171		0.715298		34.8642	13.1611
	0.00747681	0	0.493103	1.81458	2.46765	7.30902	1.60107	0.0900269			1.49612	2.48669	4.70026	2.9368	2.85484	3.6362	3.79913	0.824036		0.265411	7.98975	6.15793	10.6047	0.0200195	0.253967	3.32318	0.113709		0	0	0.364014	7.43652	0	0.147766	4.51738	0		3.59108	4.17886	1.47745		1.55821	2.83949	1.00391		0.274196		35.1296	21.1509
	3.3399	0.463165	1.27811	1.40945	0.0685425	0.0160523	7.86557	3.89554			0.0150146	0.0223389	0.151062	0.146057	0	0.482788	2.01801	2.00497		0.15979	0.039978	6.51981	0.311035	0	0.23407	2.3136	0.49762		4.30319	0.358734	0.989868	9.96838	0	5.51544	7.82848	0		1.25949	2.25504	0.797277		3.62051	3.88835	1.37474		0.159535		35.2894	21.1909
	0.35434	4.32907	0.0891418	0.576141	0.550476	0.887756	5.20425	3.79294			1.95288	6.57581	2.16443	2.68195	1.27534	2.89423	4.92969	0.99707		0.222687	0.535583	13.6571	0.365662	2.81659	0.224243	0	1.14404		2.20334	0.429993	8.68768	8.80615	0	9.26239	0.417755	1.62769		2.37073	4.64935	1.64379		3.92937	4.19455	1.483		0.492961		35.5121	21.7264
	0	0.0174866	0.803314	0.462311	6.70575	0.159973	4.0293	5.19559			7.94428	3.97876	4.54254	10.8276	2.97948	6.84619	7.8443	7.97699		4.26706	3.83966	1.62589	4.02179	7.42395	4.37012	1.29858	1.01147		0	0	0.0581665	10.2156	0.342163	0	0.0350037	13.5184		3.48232	2.12735	0.752131		3.02118	5.53184	1.9558		0.828995		39.7791	25.5661
	0.0150146	0.907318	3.17285	4.11032	4.30643	7.59375	4.4455	0.432221			4.63321	4.78964	5.56311	7.34207	0.190704	3.8598	5.32117	5.22162		4.44711	4.75427	0.0274963	0.156616	7.50671	7.18292	0.600586	0.0939331		0.188355	0.664703	0.149109	0	0	0.0599976	0	0		3.09621	3.25199	1.14975		0.132771	0.227445	0.0804138		0.0221864		44.2262	30.3204
	3.27252	0.795075	0.0766602	1.10156	3.51892	6.75879	4.61563	1.2305			5.67636	6.16943	7.67441	6.10474	2.88644	4.74023	5.40552	6.23926		1.22299	4.21869	0	0.21405	0.0375366	0.126343	0	6.586		0.0141296	0	2.92169	0	0.196686	0.0100098	1.33029	0		1.5507	2.49268	0.881296		0.559101	1.05858	0.374266		0.317928		45.4492	34.5391
	3.02216	0	1.44824	3.03436	2.73666	6.93262	6.37555	1.90335			6.03143	6.19409	8.47324	7.39938	1.19743	6.06616	3.84851	4.88354		3.80759	0.0942383	0	0.117859	0.0374756	0	0	9.34961		3.15476	2.50546	2.18426	0.392395	0	0.62677	3.1906	0.490112		1.67585	3.36939	1.19126		1.56804	1.32545	0.468616		0.93408		49.2568	34.6333
	3.367	3.76856	3.11822	4.35712	4.82449	3.1156	9.13898	2.80576			5.28024	7.26202	7.42526	3.45523	0	3.66672	5.96527	10.3641		0.190186	0.239746	4.68543	0.191589	0.0100098	0	4.25739	0.085022		0.21521	0	0.0510864	0	0	0	0	0		1.20742	2.01966	0.714059		0.0332871	0.0756505	0.0267465		0.122612		49.447	34.873
	3.13455	4.22348	3.78845	2.96835	3.78119	2.26605	5.41284	1.98367			6.0918	4.70312	11.3306	5.73816	0.161881	5.00339	6.27795	6.34576		2.57474	1.3562	2.33496	3.22754	0.0474854	0.0875244	2.02875	1.11066		0	0.693939	0.103516	0	8.92908	0	0	0.11676		1.59598	1.15385	0.407949		1.23041	3.11959	1.10294		0.760482		52.0217	36.2292
	3.01837	4.00098	3.51856	5.12137	3.87845	5.74609	6.21304	2.58377			8.32517	4.258	6.45252	9.31543	1.03055	4.10791	4.48828	7.31885		0.100678	0.293945	8.44537	13.7844	0.0125122	0.414734	0	0.406006		0	0	0.322327	3.07318	0.947571	0	0	0.508362		2.9322	5.25063	1.85638		0.60643	1.05306	0.372314		0.239551		52.1224	36.5232
	3.42957	3.34204	5.17099	4.05484	4.9003	7.14008	2.45294	4.11618			7.66122	7.0791	7.32062	7.98737	3.21794	2.39792	5.14575	9.04297		0.149353	0.106628	11.0489	0.599854	5.92743	1.67041	0	0.848755		0	1.69162	0.0499878	8.94708	0	0	0.09729	5.32452		2.54392	3.95231	1.39735		2.01381	3.35582	1.18646		0.776677		52.2718	36.6298
	3.64569	4.00583	6.2478	4.34918	4.21863	5.45252	9.27124	2.29547			5.60434	4.81152	5.75543	5.10452	1.40381	1.57672	5.77301	7.84009		1.12656	0.0708008	0	0.254944	0.463623	0.228271	0	2.11786		0	0	0.196472	7.97778	0	2.81256	0	7.03381		0.532757	0.73881	0.261209		2.25258	3.39065	1.19878		0.182768		53.3983	36.7006
	3.57449	6.1676	6.39377	5.03912	4.99585	7.00549	5.32697	4.66275			6.98413	7.92444	8.04657	5.15912	0.0250092	4.51584	7.82007	1.58514		6.3783	2.92096	0	1.03931	0.149353	0.139282	0.250671	0.244202		0	0.0124817	1.53021	2.05804	0	0	0	0.118225		1.39026	2.23595	0.790529		0.46487	0.833443	0.294667		0.291206		59.7766	39.6216
	3.82208	4.22128	9.62668	5.89197	4.22223	6.74884	5.30237	2.55615			12.012	5.09515	9.98825	2.89139	0.777939	3.85596	16.2023	2.24048		0.0910645	6.10059	0.0350342	2.42719	0.107117	0.10022	1.39972	0.272278		0	0.334259	0.183655	0	0	0	0	0.0606689		1.31665	2.11472	0.747666		0.0723228	0.123805	0.0437718		0.118845		59.8677	45.7222
	4.08777	5.56747	9.39127	5.59903	10.8383	5.14496	6.82288	3.88797			12.8876	9.07617	7.69916	0.336426	2.0112	7.8952	21.3184	4.77307		0.0935364	0.0876465	6.53864	0.357605	2.45984	0.454895	0	2.40723		2.03986	0.551971	2.46625	0	1.66681	0.781494	0.0556946	0.183899		1.54992	2.25934	0.798799		0.968246	0.961692	0.340009		0.513747		59.9612	45.8098
	4.51477	5.85251	9.70926	5.2088	13.5148	7.29401	6.9411	3.2294			10.0379	5.24249	9.01288	0.964264	0.0224915	1.90033	28.3735	0.893066		0.214996	0.0787964	3.90369	0.0150146	0.195557	4.14191	0	3.3681		1.07974	1.41244	4.86194	1.68549	0	0	0	0.874695		1.48976	1.92999	0.682356		1.23929	1.60884	0.568811		0.782106		60.1762	45.8886
	3.65512	6.19086	4.65793	4.7883	1.01569	6.01593	6.28134	3.66019			0.550842	7.45599	6.94391	1.3761	0.179688	0.930176	10.0803	6.42865		3.70551	0.09375	0	2.4823	0.150024	0.176758	0.492004	0.206543		0.0655212	0	0.0817261	0	0	0.0274658	0.0200043	0.766479		0.913361	1.39212	0.49219		0.12015	0.262986	0.0929795		0.13561		63.8817	45.9824
	3.77356	4.6695	6.68176	5.25211	14.2097	2.73181	7.86108	7.24286			0.0274963	9.87433	0.287903	2.29184	0.00500488	1.81458	0.134582	4.36585		0.12027	0.201904	0.0750122	0.0349731	0.218689	0.159119	1.40381	0.287293		0	0.963562	0.0616455	0	0	0	0	3.08508		0.312634	0.448254	0.158482		0.513786	1.09141	0.38587		0.637109		64.002	46.1843
	4.31232	8.93304	0.687622	5.59994	0.310303	6.28253	5.8735	3.05554			0	9.64764	0.374451	0.156006	3.40704	5.8526	0.726746	2.19977		0.22821	1.00134	0.0150146	0.801575	2.53101	0.657165	0.138	0.745483		0.324432	0.744751	0.201904	8.32007	0.0100098	5.74908	0	4.513		0.764725	0.795679	0.281315		2.48291	3.25192	1.14973		0.168651		64.2302	47.1856
	4.00955	5.94827	2.40436	9.37967	2.43262	7.88342	6.87424	5.30698			0	0.022522	3.80237	2.52924	1.20706	4.03375	0.0890503	5.76086		1.46097	5.01923	0.604187	0	0.0899658	0.370422	0.70459	3.17346		0.156952	0	0.839966	6.49115	3.28717	2.77814	0.00500488	1.32892		1.42785	1.77662	0.628129		1.86091	2.25042	0.795645		0.675727		65.6912	52.2048
	4.22546	0.958679	0.201843	11.4912	5.46234	10.355	8.57248	5.09103			0	0	1.20911	4.82672	0.0399933	6.02545	0.531799	5.94208		0.170471	1.46582	3.73926	1.13916	1.50641	5.18658	1.45386	1.96667		1.74063	0.514191	3.466	6.79236	0	0.0426636	1.90459	0.194458		2.07853	1.60564	0.56768		1.83186	2.33803	0.82662		0.809264		0.170471	1.46582
	9.78476	0	4.65362	12.31	4.81525	7.47675	5.51025	17.9466			4.83282	0	7.04315	4.56363	2.10428	5.13586	2.53015	11.8293		0.291809	0.229248	1.24042	0.0925293	2.08649	4.1217	0.772278	2.04053		8.43195	0.00247192	0.466187	5.84546	0	0.00750732	0	4.34699		1.35937	1.36297	0.481881		2.38757	3.35467	1.18606		0.435315		0.46228	1.69507
	10.6505	1.03033	7.64123	5.8176	4.75787	0.125305	5.80975	3.46268			7.0582	4.37952	10.0114	4.33359	5.04604	6.67603	6.70624	4.96381		3.48163	3.07263	2.22284	0	0.330383	0.269104	5.53021	3.10168		10.2593	0	3.18188	5.58887	2.31653	2.29437	3.19829	4.27356		2.25106	1.94021	0.685968		3.8891	3.04102	1.07516		0.219857		3.94391	4.7677
	4.24863	1.80551	10.5041	8.46405	11.1703	0.0410156	9.89828	16.1096			9.39652	7.63586	9.90418	10.5495	1.46629	7.73322	4.74933	9.11426		5.48618	0.295776	2.44208	1.2713	4.68372	3.72864	3.79486	4.47699		2.35559	2.16809	2.9234	3.23914	3.71551	4.01257	1.14784	2.0769		3.27244	1.78801	0.632157		2.70488	0.948193	0.335237		0.440907		9.43008	5.06348
	0	0	7.7113	0.0687866	9.72241	0.215393	5.20825	10.996			6.36682	7.37488	8.06073	10.6306	4.69305	14.3695	13.4004	6.59003		4.84735	4.01343	3.98138	3.16608	4.04382	7.77679	5.84357	3.51617		2.39554	0	2.03955	7.12842	4.59662	3.1654	5.81667	4.82666		4.64857	1.50938	0.533648		3.74611	2.29051	0.809818		0.367863		14.2774	9.0769
	1.64703	3.73703	15.0274	0.396301	20.6198	1.7984	7.76703	0.790771			7.09067	5.66248	4.0741	9.11914	0.323563	13.2792	1.2749	7.31043		4.52118	3.1297	5.03345	2.58295	4.89569	3.06421	6.23297	7.26257		3.21863	0.781403	4.20056	6.39587	2.51184	4.42731	2.51068	5.04657		4.59034	1.6312	0.576715		3.63661	1.74865	0.618242		0.278262		18.7986	12.2066
	0	5.25665	17.1662	1.66144	16.681	1.30273	6.88055	0.0671387			6.14859	12.0294	9.65936	4.06256	0.130508	12.5363	0.31604	16.8461		3.28265	2.43414	2.98993	3.60358	4.54437	4.84827	5.20953	5.26111		2.77475	0.508179	3.45618	2.00586	6.63898	4.87085	1.85167	5.32959		4.0217	1.08294	0.382879		3.42951	2.05177	0.725411		0.482204		22.0813	14.6407
	0	0	2.58429	5.84064	0.254273	10.4663	5.52359	0.502258			4.41443	7.19861	10.0195	0.167999	0.0200043	1.3291	13.3254	12.1099		4.22492	4.74744	4.07483	3.20929	7.24365	3.5509	5.63702	5.08014		3.71869	2.99008	3.45044	7.14227	6.07831	5.62262	1.80212	5.18054		4.72102	1.2901	0.456121		4.49813	1.79151	0.633393		0.779397		26.3062	19.3882
	0.0351868	0	0.0862427	5.26276	0.705505	7.9295	5.79996	3.84619			4.3865	1.47778	6.08417	0.154785	0.439316	3.2384	0.863892	0.207214		3.07574	3.06622	5.74963	2.10974	8.86646	4.5033	7.00836	5.99658		3.30618	4.31836	3.64002	5.96246	5.21283	5.38202	0.153656	7.20813		5.047	2.28545	0.808029		4.39796	2.13019	0.753137		0.566165		29.3819	22.4544
	0	0	0.265411	7.98975	0.364014	7.43652	6.15793	10.6047			0	0.147766	0.0200195	0.253967	4.51738	0	3.32318	0.113709		4.3078	3.64874	4.73047	6.11822	6.8952	3.80115	5.75958	5.93072		4.32016	5.04202	3.75696	4.56201	6.29736	7.17493	0	4.11914		5.14899	1.19061	0.420943		4.40907	2.12458	0.751151		0.404645		33.6897	26.1032
	4.30319	0.358734	0.15979	0.039978	0.989868	9.96838	6.51981	0.311035			0	5.51544	0	0.23407	7.82848	0	2.3136	0.49762		4.74841	5.48248	3.98291	2.71179	7.28955	4.94019	5.09912	7.74756		4.97253	5.64499	5.82092	3.58893	6.75494	5.41357	3.61087	0.146118		5.25025	1.64186	0.580486		4.49411	2.06242	0.729177		0.430775		38.4381	31.5856
	2.20334	0.429993	0.222687	0.535583	8.68768	8.80615	13.6571	0.365662			0	9.26239	2.81659	0.224243	0.417755	1.62769	0	1.14404		7.74561	6.03095	5.49316	2.96295	8.172	3.65216	6.2193	3.95966		3.70789	6.19775	3.83844	4.57257	8.97058	6.67273	3.32742	5.03888		5.52947	1.89731	0.6708		5.29078	1.90196	0.672445		0.805233		46.1837	37.6166
	0	0	4.26706	3.83966	0.0581665	10.2156	1.62589	4.02179			0.342163	0	7.42395	4.37012	0.0350037	13.5184	1.29858	1.01147		6.72021	5.25	5.19244	3.54394	11.6531	6.96399	15.3878	1.36597		6.60458	7.16452	4.56543	2.9104	7.70606	7.47705	1.29665	3.836		7.00968	4.50558	1.59296		5.19509	2.39162	0.845565		0.331409		52.904	42.8666
	0.188355	0.664703	4.44711	4.75427	0.149109	0	0.0274963	0.156616			0	0.0599976	7.50671	7.18292	0	0	0.600586	0.0939331		5.69641	4.52612	4.21551	3.39172	9.85407	9.99536	31.8287	5.35693		4.68765	6.66028	4.10895	5.00678	10.6036	9.13855	0.0224915	5.159		9.3581	9.41418	3.32842		5.67341	3.23704	1.14447		0.312893		58.6004	47.3927
	0.0141296	0	1.22299	4.21869	2.92169	0	0	0.21405			0.196686	0.0100098	0.0375366	0.126343	1.33029	0	0	6.586		7.7774	6.8764	6.15131	4.93707	9.72339	2.70441	18.3223	5.98889		6.5325	5.79269	4.24957	4.91931	7.30389	5.927	0.0342102	0.705078		7.81015	4.71216	1.666		4.43303	2.67922	0.947248		0.0998517		66.3778	54.2691
	3.15476	2.50546	3.80759	0.0942383	2.18426	0.392395	0	0.117859			0	0.62677	0.0374756	0	3.1906	0.490112	0	9.34961		1.95599	7.21027	5.05347	3.22266	17.4766	0.394653	20.5311	19.6115		5.12253	6.4657	6.9115	4.32037	15.3904	12.2297	0.744156	2.08173		9.43202	8.38157	2.96333		6.65826	4.94452	1.74815		0.433611		68.3338	61.4794
	0.21521	0	0.190186	0.239746	0.0510864	0	4.68543	0.191589			0	0	0.0100098	0	0	0	4.25739	0.085022		4.35712	6.26978	2.74347	2.41547	4.26605	0.459717	0.533814	7.68567		7.02402	6.4126	5.6604	6.48004	0	7.52362	0.303268	3.15655		3.59138	2.57006	0.908652		4.57006	3.02528	1.0696		0.497011		72.6909	67.7491
	0	0.693939	2.57474	1.3562	0.103516	0	2.33496	3.22754			8.92908	0	0.0474854	0.0875244	0	0.11676	2.02875	1.11066		0.0499878	0.374939	5.56183	10.2681	7.75092	0.485596	6.34259	20.9816		18.5347	7.29956	23.1629	9.0426	0.00250244	5.38086	0.0860748	2.77148		6.47695	6.98646	2.47009		8.28509	8.47356	2.99586		0.648611		72.7409	68.1241
	0	0	0.100678	0.293945	0.322327	3.07318	8.44537	13.7844			0.947571	0	0.0125122	0.414734	0	0.508362	0	0.406006		0.157349	0.111267	4.22907	5.25061	0.734009	6.8797	15.9916	4.57117		6.84012	0.0424805	4.51202	8.86365	0.223389	0.823914	0.0599976	3.328		4.74059	5.21263	1.84294		3.0867	3.40793	1.20489		0.46501		72.8982	68.2354
	0	1.69162	0.149353	0.106628	0.0499878	8.94708	11.0489	0.599854			0	0	5.92743	1.67041	0.09729	5.32452	0	0.848755		2.37549	2.17694	5.24097	4.81952	0.150146	6.37237	3.62585	0.217224		14.1441	0.926514	0.309326	8.04773	0.415894	0.781006	0.590576	6.58069		3.12231	2.29628	0.811859		3.97448	5.12475	1.81187		0.674304		75.2737	70.4123
	0	0	1.12656	0.0708008	0.196472	7.97778	0	0.254944			0	2.81256	0.463623	0.228271	0	7.03381	0	2.11786		4.3526	0.286072	4.20764	2.77576	1.20013	7.46912	0.551636	0.348938		2.8645	6.15338	0.572144	5.63672	7.22833	6.44403	1.78372	3.15515		2.64899	2.56217	0.905865		4.22975	2.44816	0.865554		0.227682		79.6263	70.6984
	0	0.0124817	6.3783	2.92096	1.53021	2.05804	0	1.03931			0	0	0.149353	0.139282	0	0.118225	0.250671	0.244202		6.01544	5.29163	5.69324	7.13232	6.57501	5.99085	0.735718	5.62408		0	5.90396	7.05689	0	4.84015	7.22931	2.75012	10.2122		5.38229	1.96434	0.694499		4.74907	3.62074	1.28012		0.670346		85.6418	75.99
	0	0.334259	0.0910645	6.10059	0.183655	0	0.0350342	2.42719			0	0	0.107117	0.10022	0	0.0606689	1.39972	0.272278		1.50549	4.62939	0.364807	4.9989	7.79297	3.74756	8.73694	4.67041		0.681335	7.05045	6.77264	0	12.2916	3.87732	0	3.83874		4.55581	2.82079	0.997301		4.31401	4.27634	1.51191		0.895699		87.1472	80.6194
	2.03986	0.551971	0.0935364	0.0876465	2.46625	0	6.53864	0.357605			1.66681	0.781494	2.45984	0.454895	0.0556946	0.183899	0	2.40723		2.91327	6.25085	4.52008	13.8027	10.0931	13.6442	1.97516	5.06769		0.0366211	2.84866	10.1411	0.303894	0	0.345642	0.0400085	17.5773		7.28339	4.65591	1.64611		3.91165	6.52166	2.30575		0.253782		90.0605	86.8702
	1.07974	1.41244	0.214996	0.0787964	4.86194	1.68549	3.90369	0.0150146			0	0	0.195557	4.14191	0	0.874695	0	3.3681
	0.0655212	0	3.70551	0.09375	0.0817261	0	0	2.4823			0	0.0274658	0.150024	0.176758	0.0200043	0.766479	0.492004	0.206543	DAY1	2.29831	2.27695	1.87903	3.18903	2.594	2.17149	3.02719	2.70752		0.859237	1.17008	1.52585	5.10601	1.76635	2.45025	1.32671	3.70197											DAY1	55.1595	54.6468
	0	0.963562	0.12027	0.201904	0.0616455	0	0.0750122	0.0349731			0	0	0.218689	0.159119	0	3.08508	1.40381	0.287293	DAY2	1.78747	2.5074	1.21111	3.89643	2.40784	2.00033	3.30615	3.27224		0.927449	0.828396	1.71859	5.44979	1.93346	2.55728	0.905109	2.82148											DAY2	42.8993	60.1776
	0.324432	0.744751	0.22821	1.00134	0.201904	8.32007	0.0150146	0.801575			0.0100098	5.74908	2.53101	0.657165	0	4.513	0.138	0.745483	DAY3	2.73713	2.1752	3.81857	1.9256	2.50175	1.43737	1.4163	2.93929		0.642821	0.806567	2.69025	4.0362	1.55915	2.25581	0.76712	2.9139											DAY3	65.6912	52.2048
	0.156952	0	1.46097	5.01923	0.839966	6.49115	0.604187	0			3.28717	2.77814	0.0899658	0.370422	0.00500488	1.32892	0.70459	3.17346
	1.74063	0.514191	0.170471	1.46582	3.466	6.79236	3.73926	1.13916			0	0.0426636	1.50641	5.18658	1.90459	0.194458	1.45386	1.96667		2.2743	2.31985	2.3029	3.00368	2.5012	1.86973	2.58321	2.97301		0.809836	0.935013	1.97823	4.864	1.75299	2.42111	0.999645	3.14578												54.5833	55.6764
	8.43195	0.00247192	0.291809	0.229248	0.466187	5.84546	1.24042	0.0925293			0	0.00750732	2.08649	4.1217	0	4.34699	0.772278	2.04053
	10.2593	0	3.48163	3.07263	3.18188	5.58887	2.22284	0			2.31653	2.29437	0.330383	0.269104	3.19829	4.27356	5.53021	3.10168
	2.35559	2.16809	5.48618	0.295776	2.9234	3.23914	2.44208	1.2713			3.71551	4.01257	4.68372	3.72864	1.14784	2.0769	3.79486	4.47699	NIGHT1	4.10083	4.40401	4.33797	4.26079	6.39177	4.15891	7.37634	6.99305		3.13442	3.43428	7.11416	5.11923	4.40217	5.12903	1.84134	4.49877											NIGHT1	98.4199	105.696
	2.39554	0	4.84735	4.01343	2.03955	7.12842	3.98138	3.16608			4.59662	3.1654	4.04382	7.77679	5.81667	4.82666	5.84357	3.51617	NIGHT2	4.54071	4.85232	6.30447	4.89344	6.21822	4.86296	7.07001	5.62173		3.63576	3.21659	5.28989	4.72457	5.39043	5.39887	1.47203	4.68252											NIGHT2	108.977	116.456
	3.21863	0.781403	4.52118	3.1297	4.20056	6.39587	5.03345	2.58295			2.51184	4.42731	4.89569	3.06421	2.51068	5.04657	6.23297	7.26257	NIGHT3	3.75252	3.61959	4.11892	3.98027	6.15947	4.77294	7.63016	5.74294		5.17811	3.78701	4.92764	4.93149	4.96247	4.84436	1.37646	4.59122											NIGHT3	90.0605	86.8702
	2.77475	0.508179	3.28265	2.43414	3.45618	2.00586	2.98993	3.60358			6.63898	4.87085	4.54437	4.84827	1.85167	5.32959	5.20953	5.26111
	3.71869	2.99008	4.22492	4.74744	3.45044	7.14227	4.07483	3.20929			6.07831	5.62262	7.24365	3.5509	1.80212	5.18054	5.63702	5.08014		4.13135	4.29197	4.92046	4.37817	6.25649	4.59827	7.35884	6.11924		3.98276	3.47929	5.77723	4.9251	4.91836	5.12409	1.56328	4.59084												99.1525	103.007
	3.30618	4.31836	3.07574	3.06622	3.64002	5.96246	5.74963	2.10974			5.21283	5.38202	8.86646	4.5033	0.153656	7.20813	7.00836	5.99658
	4.32016	5.04202	4.3078	3.64874	3.75696	4.56201	4.73047	6.11822			6.29736	7.17493	6.8952	3.80115	0	4.11914	5.75958	5.93072
	4.97253	5.64499	4.74841	5.48248	5.82092	3.58893	3.98291	2.71179			6.75494	5.41357	7.28955	4.94019	3.61087	0.146118	5.09912	7.74756			MEAN	STD	SEM	TTEST																									MEAN
	3.70789	6.19775	7.74561	6.03095	3.83844	4.57257	5.49316	2.96295			8.97058	6.67273	8.172	3.65216	3.32742	5.03888	6.2193	3.95966	DAY	FA	2.47849	0.377992	0.13364																								DAY	FA	59.4837
	6.60458	7.16452	6.72021	5.25	4.56543	2.9104	5.19244	3.54394			7.70606	7.47705	11.6531	6.96399	1.29665	3.836	15.3878	1.36597		PM	2.11333	1.37336	0.485556	0.480345																								PM	50.7198
	4.68765	6.66028	5.69641	4.52612	4.10895	5.00678	4.21551	3.39172			10.6036	9.13855	9.85407	9.99536	0.0224915	5.159	31.8287	5.35693	NIGHT	FA	5.25685	1.17583	0.415719	0.144319																							NIGHT	FA	126.164
	6.5325	5.79269	7.7774	6.8764	4.24957	4.91931	6.15131	4.93707			7.30389	5.927	9.72339	2.70441	0.0342102	0.705078	18.3223	5.98889		PM	4.29512	1.30836	0.462576																									PM	103.083
	5.12253	6.4657	1.95599	7.21027	6.9115	4.32037	5.05347	3.22266			15.3904	12.2297	17.4766	0.394653	0.744156	2.08173	20.5311	19.6115
	7.02402	6.4126	4.35712	6.26978	5.6604	6.48004	2.74347	2.41547			0	7.52362	4.26605	0.459717	0.303268	3.15655	0.533814	7.68567
	18.5347	7.29956	0.0499878	0.374939	23.1629	9.0426	5.56183	10.2681			0.00250244	5.38086	7.75092	0.485596	0.0860748	2.77148	6.34259	20.9816
	6.84012	0.0424805	0.157349	0.111267	4.51202	8.86365	4.22907	5.25061			0.223389	0.823914	0.734009	6.8797	0.0599976	3.328	15.9916	4.57117
	14.1441	0.926514	2.37549	2.17694	0.309326	8.04773	5.24097	4.81952			0.415894	0.781006	0.150146	6.37237	0.590576	6.58069	3.62585	0.217224
	2.8645	6.15338	4.3526	0.286072	0.572144	5.63672	4.20764	2.77576			7.22833	6.44403	1.20013	7.46912	1.78372	3.15515	0.551636	0.348938
	0	5.90396	6.01544	5.29163	7.05689	0	5.69324	7.13232			4.84015	7.22931	6.57501	5.99085	2.75012	10.2122	0.735718	5.62408
	0.681335	7.05045	1.50549	4.62939	6.77264	0	0.364807	4.9989			12.2916	3.87732	7.79297	3.74756	0	3.83874	8.73694	4.67041
	0.0366211	2.84866	2.91327	6.25085	10.1411	0.303894	4.52008	13.8027			0	0.345642	10.0931	13.6442	0.0400085	17.5773	1.97516	5.06769
	2.60147	0	0.401489	9.82221	12.9545	9.3316	5.1416	8.54865			0	4.01489	5.39825	9.41211	6.07254	17.6733	8.35651	4.44354
	9.92502	0.882172	4.0545	8.21765	25.0652	5.44543	4.06244	15.0839			3.3205	7.69311	7.99884	0	4.9758	10.4244	17.1705	0.186951
	7.70865	2.05914	14.4631	12.3864	12.4323	4.06671	4.46008	12.6235			4.03778	13.491	8.5318	0	9.41269	3.49756	1.08246	0.116577
	0.00500488	0	14.3612	0.924988	0.0100098	2.57025	4.43543	0.809326			4.69476	22.6576	11.5971	1.47937	0.397858	0.214477	0.0150146	0.976562
	0	1.94159	16.1094	1.93109	0.0125122	0.0574951	15.1924	2.17261			4.80926	8.0058	8.24634	6.63519	0	14.9159	1.39392	5.33783
	0.924927	0.461609	10.6791	0.225525	0.8573	0	17.0288	0.13501			0	0	0.37677	0.0482178	0.0450134	9.3927	1.02161	11.4493
	0.687531	0	0.694214	0.173767	2.68402	1.95367	0	0.216309			0	1.30609	0.0474854	0.0199585	0	3.83441	0.574768	7.1839
	0	2.04623	2.57501	7.56183	0	7.36127	0.151917	5.70862			0	0.720215	6.26575	0	0.245697	0.177429	0	0.126404
	0	0	0.139709	4.35644	3.32043	8.01813	0.186951	7.52417			0	0	0.208557	0	0.0350037	0.602966	2.07031	0.567749
	5.25568	1.00189	1.30774	0.214722	1.88763	3.20703	0.102173	0.0701904			0	0	0.0987549	0	0	1.25085	0.664734	0.219666
	1.20752	0	1.45776	1.7124	0	0	0.00750732	0.0501709			0	0.394104	0.0475464	0.861084	0.238403	0.176636	0	0.686585
	0.0100098	0.00250244	0.074585	0.144226	0.0150146	0	15.539	0.61261			2.5661	15.4398	2.79913	6.82489	0.0375061	1.05872	0	4.69696
	0	1.2276	1.51843	0.0740356	4.09699	1.53229	2.72632	0.438477			0	2.52271	0.130981	0.0325317	0.0231018	0.473572	1.33362	0.263916
	0	0	0.0996704	2.52338	0.0380859	9.11536	1.69037	8.06427			0	0.0499878	0.112366	0.00500488	0	0.183777	0.222778	0.119019
Day 1	0.859237	1.17008	2.29831	2.27695	1.52585	5.10601	1.87903	3.18903			1.76635	2.45025	2.594	2.17149	1.32671	3.70197	3.02719	2.70752
Night 1	3.13442	3.43428	4.10083	4.40401	7.11416	5.11923	4.33797	4.26079			4.40217	5.12903	6.39177	4.15891	1.84134	4.49877	7.37634	6.99305
Day 2	0.927449	0.828396	1.78747	2.5074	1.71859	5.44979	1.21111	3.89643			1.93346	2.55728	2.40784	2.00033	0.905109	2.82148	3.30615	3.27224
Night 2	3.63576	3.21659	4.54071	4.85232	5.28989	4.72457	6.30447	4.89344			5.39043	5.39887	6.21822	4.86296	1.47203	4.68252	7.07001	5.62173
Day 3	0.642821	0.806567	2.73713	2.1752	2.69025	4.0362	3.81857	1.9256			1.55915	2.25581	2.50175	1.43737	0.76712	2.9139	1.4163	2.93929
Figure 2H FOOD INTAKE
RUN1	MICE1	MICE2	MICE3	MICE4	MICE5	MICE6	MICE7	MICE8		RUN2	MICE 9	MICE 10	MICE 11	MICE 12	MICE 13	MICE 14	MICE 15	MICE 16		FA: M3	FA: M4	FA: M7	FA: M8	FA: M11	FA: M12	FA: M15	FA: M16		PM: M1	PM: M2	PM: M5	PM: M6	PM: M9	PM: M10	PM: M13	PM: M14		MEAN	STD	SEM		MEAN	STD	SEM		TTEST		FA: M3	FA: M4
	PM	PM	FA	FA	PM	PM	FA	FA			PM	PM	FA	FA	PM	PM	FA	FA		0.0299053	0	0.00909588	0	0.0707303	0.00316763	0.279401	0.0979397		0	0	0.0565412	0.0706196	0.15238	0.0396758	0	0		0.06128	0.0953228	0.0337017		0.0399021	0.0537726	0.0190115		0.58933		0.0299053	0
	0	0.0767951	0.00155686	0.0997467	0.00567659	0.0148078	0.00141197	0			0	0.0519276	0.00722071	0.00346584	0.0088471	0.00277107	0.0196536	0.00730835		0	0.371149	0.00389254	0	0.016064	0	0.437257	0.0459576		0	0	0.00515675	0.0443542	0.00803584	0.0652784	0	0.0627546		0.10929	0.183527	0.0648867		0.0231975	0.0291618	0.0103103		0.211161		0.0299053	0.371149
	0	0.0228226	0.0374811	0.135354	0.00573358	0.00415428	0	0			0.0114015	0.0341643	0	0.00566337	0.00147306	0	0.0129303	0.00954939		0	0.00311089	0.0124462	0	0.00384545	0.0793531	0.112416	0.011549		0	0.275927	0	0.0918605	0.0731065	0.00344944	0	0.110161		0.0278401	0.0431716	0.0152635		0.0693131	0.0953426	0.0337087		0.281236		0.0299053	0.374259
	0	0.0881911	0	0.137821	0	0.0112867	0	0.00944036			0	0.015562	0.0586526	0.0399027	0	0.160858	0.0209546	0.022228		0	0.282607	0.0167134	0	0	0.00848508	0.0524919	0.0207331		0	0	0	0.0638864	0.0666881	0	0	0.0879459		0.0476288	0.0965513	0.034136		0.0273151	0.0383487	0.0135583		0.588949		0.0299053	0.656866
	0	0	0.105008	0.360675	0	0	0	0			0	0.139212	0.0269751	0.000184044	0.0198236	0.00479589	0.0131941	0.00356058		0.00812984	0.00314283	0.00884053	0.390675	0	0	0	0.0146041		0.00750112	0.018358	0.0509601	0.0904031	0	0.00216365	0	0		0.053174	0.136473	0.0482506		0.0211732	0.0329093	0.0116352		0.529519		0.0380352	0.660009
	0	0.00249767	0.0164336	0	0.0506801	0.00358368	0.00554647	0			0.00451213	0.0898794	0.00550529	0.0323004	0.0591078	0	0	0.0140524		0.00684261	0	0	0.0494824	0	0	0	0		0	0	0	0.058013	0	0.0230064	0	0.00114846		0.00704062	0.0173154	0.00612192		0.010271	0.0208812	0.00738262		0.741246		0.0448778	0.660009
	0.0018614	0.128183	0.0093744	0.239356	0.0335116	0	0.00936889	0.072128			0.00175409	0.174635	0.00358117	0	0.0151202	0.0612051	0	0.154264		0.0232413	0	0	0	0.0970119	0	0	0		0	0	0.00408149	0.0272064	0	0.0124128	0	0.00455427		0.0150317	0.0341088	0.0120593		0.00603187	0.0095663	0.0033822		0.484228		0.068119	0.660009
	0	0.0696213	0	0.578519	0.0008322	0.0293974	0.00400188	0			0	0.00218451	0.0721232	0	0.00139413	0.12047	0	0.00386129		0	0	0	0.0518537	0.0485275	0	0.446283	0		0	0	0	0.177072	0.13499	0	0	0.202937		0.0683331	0.154392	0.0545857		0.0643749	0.0907172	0.0320734		0.951033		0.068119	0.660009
	0	0.0345975	0.0283546	0.012669	0.13686	0.00520703	0.0027277	0.107009			0.00189255	0.0779544	0	0.000955671	0	0.0231957	0	0.102513		0.00252986	0.0105247	0	0.0633612	0.0310351	0	0.312028	0		0	0.0194572	0	0	0.0320302	0	0	0.00907898		0.0524348	0.107212	0.0379052		0.0075708	0.0121209	0.00428538		0.25917		0.0706489	0.670534
	0	0.00278386	0	0.0667785	0	0	0.00491334	0.00589122			0.0114015	0.117271	0.00675119	0.00546669	0	0.0200086	0.00697371	0.0268523		0	0	0.0093919	0	0	0	0	0.00583053		0	0	0.0256607	0	0	0	0	0		0.0019028	0.00364961	0.00129033		0.00320759	0.00907245	0.00320759		0.711543		0.0706489	0.670534
	0.00869337	0.03066	0.0119153	0.38604	0.130192	0.00237299	0.0400503	0.0571558			0.00166164	0.0127193	0.0296675	0.012648	0	0.14811	0	0.0762252		0.00511527	0	0.00375223	0	0	0.00248432	0	0		0	0.00141621	0	0	0	0	0	0		0.00141898	0.00208083	0.000735686		0.000177026	0.000500704	0.000177026		0.122999		0.0757642	0.670534
	0.0156378	0	0.037751	0.320529	0.104142	0	0.0785234	0.0166458			0	0.0466961	0.00276972	0.0806077	0	0.0298157	0.0101195	0.478733		0.0106208	0.0775819	0	0	0	0.00469708	0	0		0	0	0	0.00172448	0	0	0	0.368285		0.0116125	0.0269259	0.00951973		0.0462512	0.130123	0.0460054		0.473112		0.086385	0.748116
	0.0107184	0.00508219	0.404098	0.0497015	0.0880408	0.00312432	0.0134808	0.00900033			0.0151058	0.173985	0.0409981	0	0.00370425	0.205737	0.0041061	0.449037		0	0	0	0.114331	0	0	0	0		0	0	0	0.0820525	0	0	0	0.0227075		0.0142913	0.040422	0.0142913		0.013095	0.0289739	0.0102438		0.946717		0.086385	0.748116
	0.0250063	0.00227436	0.0673706	0.309786	0.0638993	0.0280162	0.107104	0.0627749			0	0.00993806	0.00647569	0.553303	0.00187913	0.0225615	0	0.00501967		0	0	0	0	0	0	0	0		0	0.00413263	0	0.0237467	0	0	0.00234026	0		0	0	0		0.00377745	0.00821418	0.00290415		0.214362		0.086385	0.748116
	0.0113934	0.0650711	0.0420292	0.522578	0.111419	0.348601	0	0.075563			0.00789306	0.135789	0.0463056	0	0	0.213277	0.00384184	0		0	0.00113726	0	0	0	0	0.287605	0		0.00713372	0.0055418	0	0.00776577	0.0291179	0	0	0		0.0360927	0.101627	0.0359305		0.0061949	0.00987599	0.00349169		0.421452		0.086385	0.749253
	0.0307403	0.0315354	0.317162	0.00565815	0.105304	0.11822	0.0107123	0.00416994			0	0.317617	0.0577549	0.0815592	0	0.19289	0	0.069155		0	0	0	0.0854063	0.0267179	0	0	0		0	0	0	0.0554867	0.011802	0	0	0		0.0140155	0.0303235	0.010721		0.00841108	0.0194646	0.00688177		0.666709		0.086385	0.749253
	0.0494103	0.00237727	0	0.0478568	0.112648	0.127208	0.00869051	0.112844			0	0.0112816	0.0055213	0	0	0.00499046	0.0422898	0.303009		0	0.00238609	0	0	0.00859976	0	0	0		0	0	0	0	0	0.00416279	0	0		0.00137323	0.00303699	0.00107374		0.000520348	0.00147177	0.000520348		0.486483		0.086385	0.751639
	0.0417087	0.0041194	0.0125747	0	0.0432475	0.10447	0	0.0901038			0.128636	0.00390816	0.00754696	0	0.00999588	0.081522	0	0.17885		0	0.00519466	0.00166169	0	0	0.107676	0.0329339	0.00160837		0	0	0	0	0	0	0	0		0.0186343	0.0376698	0.0133183		0	0	0		0.183532		0.086385	0.756834
	0.283393	0.00385761	0.133654	0	0.431681	0.153202	0	0.146743			0.00500531	0.0430607	0.10905	0.0818536	0	0	0.00520743	0.692924		0	0	0.0231931	0	0	0.00940871	0	0		0	0.00420988	0.0489547	0	0	0	0	0.00308228		0.00407523	0.00839716	0.00296884		0.00703086	0.0170224	0.00601831		0.666348		0.086385	0.756834
	0.637247	0.0283392	0.253294	0	0	0.143023	0	0.00124019			0	0.000901103	0	0	0	0.179238	0	0.22451		0.013195	0.00401545	0.327258	0	0.0440521	0.00291133	0.152133	0		0	0	0	0.0219922	0.0723712	0	0	0		0.0679456	0.116771	0.0412849		0.0117954	0.0256576	0.00907133		0.205302		0.09958	0.760849
	0.0656495	0	0.115346	0	0	0.0645256	0	0.219305			0	0	0	0.00255364	0	0.104193	0.0154512	0		0.26905	0.0246916	0.00159067	0.00542951	0.0757146	0	0	0		0	0	0	0.0103614	0.00416493	0	0	0.238588		0.0470595	0.0933851	0.0330166		0.0316393	0.0837007	0.0295927		0.733171		0.36863	0.785541
	0.0627433	0.00696534	0.054335	0	0.00583422	0.0586948	0	0			0	0.0556452	0.155231	0.115255	0.00433607	0.0710151	0.0109458	0		0.00711203	0.1072	0	0	0	0.00241184	0.234661	0.00247359		0	0.00239766	0.00362563	0.112055	0	0	0	0.00649309		0.0442322	0.0853296	0.0301686		0.0155714	0.0390561	0.0138084		0.402236		0.375742	0.89274
	0.00395036	0.00732237	0.197899	0.178544	0.146314	0.0133438	0	0			0.0258928	0.0440663	0	0.250787	0	0.122393	0.0105585	0		0.124457	0	0	0.0038445	0	0.00179124	0.179864	0.15442		0	9.58443e-05	0	0.256732	0	0.142991	0.0163432	0		0.0580471	0.0799539	0.028268		0.0520204	0.0963448	0.034063		0.89364		0.500199	0.89274
	0	0.2292	0.20815	0.192671	0.162026	0.153162	0.00854203	0.173605			0.101812	0	0	0.146393	0	0.174888	0	0.0163691		0.105731	0.360013	0	0.141048	0	0.00685692	0.0877864	0		0.0672036	0	0.00228524	0.027781	0.158021	0	0.222233	0.193954		0.0876795	0.123598	0.0436984		0.0839346	0.0932808	0.0329797		0.946433		0.60593	1.25275
	0.0155708	0.600122	0.481507	0.182989	0.0546539	0.0981481	0.00887758	0.288589			0.0670956	0.109564	0.20952	0	0	0.280545	0.00342406	0.121584		0.123947	0.260793	0.057446	0	0.135305	0.0876334	0.249284	0.00333309		0.37431	0.119227	0.0821912	0	0	0	0	0.114419		0.114718	0.0996676	0.0352378		0.0862684	0.127969	0.0452438		0.627528		0.123947	0.260793
	0.00816154	0	0	0.361036	0.099303	0.104233	0	0.331649			0.0401193	0.14832	0.175572	0.276167	0.00515215	0.0843716	0.0512667	0.0358567		0.0147946	0.193294	0.00169277	0.304572	0.0280628	0.104603	0.107967	0.0903351		0.37431	0.0176935	0.135189	0.0778456	0	0.0896623	0	0		0.105665	0.101822	0.0359995		0.0868375	0.126756	0.0448151		0.748113		0.138742	0.454087
	0.010494	0	0.00872636	0.0097127	0.0828664	0.19102	0	0.0807465			0.0101592	0.0466728	0.335586	0.236825	0.00569995	0.0892475	0.279458	0.000302315		0.0182319	0.168076	0.199701	0.0688627	0.00770509	0	0.119092	0.130892		0.0412016	0	0.0255029	0.0890303	0.130496	0	0.153554	0.191021		0.08907	0.076636	0.0270949		0.0788508	0.0733212	0.0259229		0.789198		0.156974	0.622162
	0.0348414	0	0.163576	0.546845	0.165746	0.257769	0	0.160701			0.0326057	0.0301558	0.00227666	0.348537	0.0233351	0.162796	0.279508	0		0.0368168	0.528462	0.00615132	0.199962	0.156564	0.0422087	0.228757	0.14247		0.263601	0.0737951	0.134798	0.161765	0.355796	0.112255	0	0.113437		0.167674	0.166757	0.0589575		0.151931	0.111269	0.0393396		0.827427		0.193791	1.15062
	0.00380182	0.127555	0.0334559	0	0.0733273	0.0032804	0.0158297	0.0263836			0.00490114	0.00793159	0.0312177	0.0512548	0	0	0.279481	0.0447893		0.00464773	0.04248	0.00627899	0.248804	0.134601	0.00321507	0.0118384	0.176187		0.528955	0.00556278	0.0927031	0.08763	0.0122712	0.176785	0	0.0836158		0.0785065	0.0954482	0.033746		0.12344	0.174271	0.061614		0.532743		0.198438	1.1931
	0	0	0.0299053	0	0.0565412	0.0706196	0.00909588	0			0.15238	0.0396758	0.0707303	0.00316763	0	0	0.279401	0.0979397		0.548757	0.578063	0.0218111	0.219615	0	0.00359011	0.188144	0.120887		0.24522	0.19749	0.235442	0.174018	0.196084	0.08429	0	0.0883412		0.210108	0.233256	0.0824684		0.152611	0.0860964	0.0304397		0.523663		0.747195	1.77117
	0	0	0	0.371149	0.00515675	0.0443542	0.00389254	0			0.00803584	0.0652784	0.016064	0	0	0.0627546	0.437257	0.0459576		0.0185366	0.00568485	0.0191728	0.167042	0.227531	0.00337791	0.0211101	0.146476		0.0957806	0.0637515	0.220248	0.121759	0.158942	0.0595861	0	0.250166		0.0761163	0.0894262	0.0316169		0.121279	0.0847683	0.0299701		0.317453		0.765732	1.77685
	0	0.275927	0	0.00311089	0	0.0918605	0.0124462	0			0.0731065	0.00344944	0.00384545	0.0793531	0	0.110161	0.112416	0.011549		0.255393	0	0.0350955	0.544482	0.00228	0.0462613	0.165886	0.369593		0.686747	0	0.0740781	0.132568	0.154488	0.101636	0.00419664	0.21595		0.177374	0.199101	0.0703928		0.171208	0.220724	0.0780378		0.954045		1.02112	1.77685
	0	0	0	0.282607	0	0.0638864	0.0167134	0			0.0666881	0	0	0.00848508	0	0.0879459	0.0524919	0.0207331		0.00076437	0.119611	0.00381792	0.0022521	0.00334692	0.13175	0.0372915	0.217323		0.2745	0.243485	0.0418036	0.0761504	0.4798	0.191955	0	0		0.0645196	0.0819529	0.0289747		0.163462	0.167109	0.059082		0.15491		1.02189	1.89646
	0.00750112	0.018358	0.00812984	0.00314283	0.0509601	0.0904031	0.00884053	0.390675			0	0.00216365	0	0	0	0	0	0.0146041		0.12904	0	0.0148855	0	0.145861	0.000957489	0.232559	0.332941		0.0486269	0.119495	0.314596	0.155146	0	0.224464	0	0		0.10703	0.126173	0.044609		0.107791	0.117788	0.0416443		0.99023		1.15093	1.89646
	0	0	0.00684261	0	0	0.058013	0	0.0494824			0	0.0230064	0	0	0	0.00114846	0	0		0	0.106323	0.402527	0.0133738	0.00249839	0.150115	0.0145164	0.534496		0.260519	0.131908	0.317238	0.0359497	0.0400619	0.00223422	0	0.17273		0.152981	0.205191	0.0725459		0.12008	0.121475	0.042948		0.702218		1.15093	2.00279
	0	0	0.0232413	0	0.00408149	0.0272064	0	0			0	0.0124128	0.0970119	0	0	0.00455427	0	0		0.00556946	0.0957327	0.336236	0	0.101522	0.045738	0.00992966	0.299543		0.103534	0	0.0781765	0.128261	0.128448	0.0238218	0.11301	0.148047		0.111784	0.133368	0.0471526		0.0904123	0.052972	0.0187284		0.679982		1.1565	2.09852
	0	0	0	0	0	0.177072	0	0.0518537			0.13499	0	0.0485275	0	0	0.202937	0.446283	0		0.0365353	0.224323	0.262308	0	0.00117135	0.087816	0.00148058	0.0316634		0	0.483683	0.0200791	0.265006	0	0	0	0.18322		0.0806622	0.104968	0.0371118		0.118999	0.17923	0.0633675		0.609802		1.19303	2.32284
	0	0.0194572	0.00252986	0.0105247	0	0	0	0.0633612			0.0320302	0	0.0310351	0	0	0.00907898	0.312028	0		0.011806	0.00996494	0	0	0	0.16404	0	0.210469		0.0878282	0.00144744	0.124527	0.0735116	0.0135109	0	0.172207	0.149425		0.049535	0.0860359	0.0304183		0.0778072	0.0679925	0.024039		0.47789		1.20484	2.33281
	0	0	0	0	0.0256607	0	0.0093919	0			0	0	0	0	0	0	0	0.00583053		0	0	0.435778	0.139575	0	0.169856	0	0.0276203		0.0371094	0	0.0316501	0.0694499	0	0.0108633	0.080277	0.231244		0.0966037	0.153222	0.0541723		0.0575742	0.0762701	0.0269655		0.529368		1.20484	2.33281
	0	0.00141621	0.00511527	0	0	0	0.00375223	0			0	0	0	0.00248432	0	0	0	0		0.233006	0	0.264378	0.210675	0	0.00541758	0.0926614	0.0101304		0.297376	0.00332165	0.0211825	0.253644	0	0	0	0.143525		0.102034	0.115883	0.040971		0.0898811	0.124899	0.0441584		0.843021		1.43785	2.33281
	0	0	0.0106208	0.0775819	0	0.00172448	0	0			0	0	0	0.00469708	0	0.368285	0	0		0.0210395	0	0.00300336	0	0.056231	0	0.00497007	0.216287		0.196364	0.0215712	0.0482106	0.175194	0	0.0029242	0	0		0.0376914	0.074693	0.026408		0.055533	0.0822701	0.0290869		0.656688		1.45889	2.33281
	0	0	0	0	0	0.0820525	0	0.114331			0	0	0	0	0	0.0227075	0	0		0.111395	0.585627	0.109266	0.232509	0.0869918	0.0619767	0	0.00664139		0.476525	0.0170538	0.0116739	0	0	0	0	0.0183649		0.149301	0.190673	0.0674131		0.0654522	0.166291	0.0587927		0.364448		1.57028	2.91843
	0	0.00413263	0	0	0	0.0237467	0	0			0	0	0	0	0.00234026	0	0	0		0.102465	0.361814	0.0682814	0.352718	0	0.215304	0	0		0.317122	0	0.0305862	0	0.0464992	0	0	0		0.137573	0.153728	0.0543511		0.049276	0.1097	0.038785		0.207236		1.67275	3.28025
	0.00713372	0.0055418	0	0.00113726	0	0.00776577	0	0			0.0291179	0	0	0	0	0	0.287605	0		0	0.376514	0	0.00704384	0	0.310182	0.214638	0.137727		0	0	0.00748491	0	0.378978	0.0992122	0.00154781	0.348585		0.130763	0.15412	0.0544897		0.104476	0.163757	0.057897		0.74582		1.67275	3.65676
	0	0	0	0	0	0.0554867	0	0.0854063			0.011802	0	0.0267179	0	0	0	0	0		0.0059967	0.00257397	0.0855584	0.00587463	0.27901	0.194509	0	0.186263		0	0.0412803	0.000787735	0	0	0.117844	0	0.332114		0.0949732	0.110591	0.0390997		0.0615032	0.116882	0.0413241		0.565683		1.67874	3.65933
	0	0	0	0.00238609	0	0	0	0			0	0.00416279	0.00859976	0	0	0	0	0		0	0.00722122	0.0632241	0.196083	0.519629	0	0.0231838	0		0	0.0673344	0	0.00397873	0	0.0597787	0.00246382	0.0226717		0.101168	0.181726	0.0642499		0.0195284	0.0282652	0.00999326		0.229829		1.67874	3.66656
	0	0	0	0.00519466	0	0	0.00166169	0			0	0	0	0.107676	0	0	0.0329339	0.00160837		0.00590038	0	0.0085597	0.0199094	0.0060854	0.0528812	0.233217	0.00295591		0.0351515	0.0396397	0	0.0711751	0	0.141976	0.00246638	0.136622		0.0411886	0.0794308	0.028083		0.0533789	0.0584408	0.020662		0.731812		1.68464	3.66656
	0	0.00420988	0	0	0.0489547	0	0.0231931	0			0	0	0	0.00940871	0	0.00308228	0	0		0.271671	0	0.479186	0.0666118	0.00386024	0.0354452	0.492612	0.325651		0.340217	0	0.0123611	0.127461	0.0642433	0.0456097	0.000303209	0.0107651		0.20938	0.209465	0.074057		0.07512	0.115465	0.0408232		0.134681		1.95631	3.66656
	0	0	0.013195	0.00401545	0	0.0219922	0.327258	0			0.0723712	0	0.0440521	0.00291133	0	0	0.152133	0		0	0.0103588	0	0	0	0.0582209	0.06563	0.205576		0	0	0	0.196014	0.150998	0.0343792	0.337308	0.00178242		0.0424732	0.0713482	0.0252254		0.0900603	0.126094	0.0445808		0.368619		0	0.0103588
	0	0	0.26905	0.0246916	0	0.0103614	0.00159067	0.00542951			0.00416493	0	0.0757146	0	0	0.238588	0	0		0	0	0.102663	0.0236239	0	0.0246477	0.247184	0.0128117		0	0.157799	0	0.358475	0.112572	0.0919976	0	0.200507		0.0513663	0.0860743	0.0304319		0.115169	0.124575	0.044044		0.253154		0	0.0103588
	0	0.00239766	0.00711203	0.1072	0.00362563	0.112055	0	0			0	0	0	0.00241184	0	0.00649309	0.234661	0.00247359		0.071938	0	0.212499	0.176979	0.103149	0	0.495017	0.00986385		0	0.190964	0	0.159429	0.165282	0.0019896	0	0.0789557		0.133681	0.166676	0.058929		0.0745775	0.0853116	0.0301622		0.387051		0.071938	0.0103588
	0	9.58443e-05	0.124457	0	0	0.256732	0	0.0038445			0	0.142991	0	0.00179124	0.0163432	0	0.179864	0.15442		0.270587	0.322752	0	0.109672	0.0167878	0.0024724	0.0237408	0		0	0	0	0.149603	0.00476003	0	0	0.0622301		0.0932514	0.131311	0.0464256		0.0270741	0.0540003	0.019092		0.208557		0.342525	0.333111
	0.0672036	0	0.105731	0.360013	0.00228524	0.027781	0	0.141048			0.158021	0	0	0.00685692	0.222233	0.193954	0.0877864	0		0	0.158946	0	0.0473351	0.00452089	0	0	0		0.285737	0	0	0.0956268	0	0	0	0		0.0263503	0.0560232	0.0198072		0.0476705	0.101848	0.0360086		0.612015		0.342525	0.492057
	0.37431	0.119227	0.123947	0.260793	0.0821912	0	0.057446	0			0	0	0.135305	0.0876334	0	0.114419	0.249284	0.00333309		0.101404	0.259852	0.199427	0.0124869	0.0036459	0	0	0		0.190489	0	0	0.0971832	0	0	0	0		0.0721021	0.104305	0.0368774		0.0359591	0.0710998	0.0251376		0.431585		0.443929	0.751909
	0.37431	0.0176935	0.0147946	0.193294	0.135189	0.0778456	0.00169277	0.304572			0	0.0896623	0.0280628	0.104603	0	0	0.107967	0.0903351		0.091877	0.0137911	0.113246	0	0	0	0.249535	0		0.0269985	0.134236	0	0.155928	0	0	0	0		0.0585561	0.0896766	0.0317055		0.0396453	0.0659955	0.0233329		0.638372		0.535806	0.7657
	0.0412016	0	0.0182319	0.168076	0.0255029	0.0890303	0.199701	0.0688627			0.130496	0	0.00770509	0	0.153554	0.191021	0.119092	0.130892		0	0	0	0.0159464	0	0	0	0.020854		0	0	0.0278783	0.0430012	0	0	0.189747	0.00175333		0.00460005	0.00861803	0.00304693		0.0327975	0.0654958	0.0231563		0.247321		0.535806	0.7657
	0.263601	0.0737951	0.0368168	0.528462	0.134798	0.161765	0.00615132	0.199962			0.355796	0.112255	0.156564	0.0422087	0	0.113437	0.228757	0.14247		0	0	0.556885	0.129937	0.00790882	0	0	0.106457		0	0	0	0.00515747	0.0594311	0.0287895	0.0528621	0		0.100149	0.192043	0.0678973		0.01828	0.0253789	0.00897279		0.251796		0.535806	0.7657
	0.528955	0.00556278	0.00464773	0.04248	0.0927031	0.08763	0.00627899	0.248804			0.0122712	0.176785	0.134601	0.00321507	0	0.0836158	0.0118384	0.176187		0.368266	0	0	0.230852	0	0	0	0.0109506		0.00497055	0.00825024	0	0.0729175	0.0623302	0.0863969	0	0		0.0762585	0.142683	0.0504461		0.0293582	0.0375385	0.0132719		0.383795		0.904072	0.7657
	0.24522	0.19749	0.548757	0.578063	0.235442	0.174018	0.0218111	0.219615			0.196084	0.08429	0	0.00359011	0	0.0883412	0.188144	0.120887		0	0.385143	0.00153589	0.043015	0	0	0.0592842	0.0173626		0.224118	0	0	0.0966554	0	0	0	0		0.0632926	0.131994	0.0466668		0.0400967	0.0816869	0.0288807		0.678962		0.904072	1.15084
	0.0957806	0.0637515	0.0185366	0.00568485	0.220248	0.121759	0.0191728	0.167042			0.158942	0.0595861	0.227531	0.00337791	0	0.250166	0.0211101	0.146476		0	0.0090332	0.000614166	0.00222826	0	0.0282803	0	0.0156259		0	0	0	0	0	0	0.00342667	0.0595121		0.00697273	0.0102952	0.00363989		0.00786735	0.0209021	0.00739		0.915061		0.904072	1.15988
	0.686747	0	0.255393	0	0.0740781	0.132568	0.0350955	0.544482			0.154488	0.101636	0.00228	0.0462613	0.00419664	0.21595	0.165886	0.369593		0	0.24968	0	0	0	0	0.123652	0.00199461		0	0.166503	0	0	0	0	0	0.00442028		0.0469159	0.0926016	0.0327396		0.0213654	0.0586648	0.0207412		0.52043		0.904072	1.40956
	0.2745	0.243485	0.00076437	0.119611	0.0418036	0.0761504	0.00381792	0.0022521			0.4798	0.191955	0.00334692	0.13175	0	0	0.0372915	0.217323		0.336985	0	0	0.117977	0.0130615	0	0	0.00813103		0.0496526	0.0240917	0	0.00423431	0	0.000856638	0	0		0.0595192	0.119148	0.0421251		0.00985441	0.0180775	0.00639137		0.263234		1.24106	1.40956
	0.0486269	0.119495	0.12904	0	0.314596	0.155146	0.0148855	0			0	0.224464	0.145861	0.000957489	0	0	0.232559	0.332941		0	0	0.103786	0.054492	0.04738	0	0	0.0024085		0.00496817	0	0	0.205382	0	0	0	0		0.0260082	0.0388772	0.0137452		0.0262938	0.0723836	0.0255915		0.992295		1.24106	1.40956
	0.260519	0.131908	0	0.106323	0.317238	0.0359497	0.402527	0.0133738			0.0400619	0.00223422	0.00249839	0.150115	0	0.17273	0.0145164	0.534496		0	0	0	0	0	0	0.37727	0.027947		0	0	0	0	0.00718903	0.00404763	0	0		0.0506521	0.132335	0.0467877		0.00140458	0.00273294	0.00096624		0.310464		1.24106	1.40956
	0.103534	0	0.00556946	0.0957327	0.0781765	0.128261	0.336236	0			0.128448	0.0238218	0.101522	0.045738	0.11301	0.148047	0.00992966	0.299543		0.161482	0.00325298	0.0257082	0	0	0	0	0		0	0.0587759	0.0107174	0	0	0	0	0		0.0238054	0.0563337	0.019917		0.00868666	0.0205836	0.00727742		0.48757		1.40254	1.41281
	0	0.483683	0.0365353	0.224323	0.0200791	0.265006	0.262308	0			0	0	0.00117135	0.087816	0	0.18322	0.00148058	0.0316634		0.1842	0	0.0133185	0	0	0	0.00264883	0.0205388		0.0343385	0	0.00100851	0.0105672	0	0	0	0.00114107		0.0275883	0.0637485	0.0225385		0.00588191	0.0120495	0.00426016		0.360031		1.58674	1.41281
	0.0878282	0.00144744	0.011806	0.00996494	0.124527	0.0735116	0	0			0.0135109	0	0	0.16404	0.172207	0.149425	0	0.210469		0	0	0	0.175157	0.0100689	0	0	0		0.0332279	0	0	0.190304	0.101397	0	0	0.156079		0.0231532	0.0615196	0.0217505		0.060126	0.0784134	0.0277233		0.311838		1.58674	1.41281
	0.0371094	0	0	0	0.0316501	0.0694499	0.435778	0.139575			0	0.0108633	0	0.169856	0.080277	0.231244	0	0.0276203		0	0.148757	0	0.0253835	0	0	0.229651	0.285572		0	0	0	0.150916	0	0	0	0.110123		0.0861704	0.118117	0.0417606		0.0326299	0.0613946	0.0217063		0.274388		1.58674	1.56157
	0.297376	0.00332165	0.233006	0	0.0211825	0.253644	0.264378	0.210675			0	0	0	0.00541758	0	0.143525	0.0926614	0.0101304		0	0.00110531	0	0	0	0	0.0747671	0.284654		0	0.234158	0	0	0	0.489026	0	0		0.0450658	0.100265	0.0354491		0.0903981	0.180714	0.063892		0.54495		1.58674	1.56267
	0.196364	0.0215712	0.0210395	0	0.0482106	0.175194	0.00300336	0			0	0.0029242	0.056231	0	0	0	0.00497007	0.216287		0.0632214	0	0	0	0	0.0154481	0.180622	0.00574017		0.13552	0	0	0	0	0	0	0		0.033129	0.0633727	0.0224056		0.0169401	0.0479137	0.0169401		0.573529		1.64996	1.56267
	0.476525	0.0170538	0.111395	0.585627	0.0116739	0	0.109266	0.232509			0	0	0.0869918	0.0619767	0	0.0183649	0	0.00664139		0.192698	0	0	0	0.00263929	0.00614405	0.502503	0.00504494		0	0	0	0	0	0	0	0.13951		0.0886288	0.180029	0.0636497		0.0174388	0.0493243	0.0174388		0.298952		1.84266	1.56267
	0.317122	0	0.102465	0.361814	0.0305862	0	0.0682814	0.352718			0.0464992	0	0	0.215304	0	0	0	0		0	0.212495	0.0294976	0	0.218249	0.0056262	0.123188	0.0213394		0	0	0.00208044	0.159722	0.0897226	0	0.0439798	0.17855		0.0762994	0.0946771	0.0334734		0.0592569	0.074918	0.0264875		0.695728		1.84266	1.77517
	0	0	0	0.376514	0.00748491	0	0	0.00704384			0.378978	0.0992122	0	0.310182	0.00154781	0.348585	0.214638	0.137727		0.151884	0	0.0196214	0.341667	0	0	0	0.0873652		0.254491	0.412199	0	0	0	0	0	0		0.0750671	0.12115	0.0428331		0.0833362	0.159962	0.0565549		0.908867		0.151884	0
	0	0.0412803	0.0059967	0.00257397	0.000787735	0	0.0855584	0.00587463			0	0.117844	0.27901	0.194509	0	0.332114	0	0.186263		0	0	0.00287676	0.205646	0.242655	0.204567	0.0588407	0.00513458		0	0.10838	0	0	0.164248	0.0285692	0	0.103666		0.089965	0.108078	0.0382115		0.0506079	0.0652437	0.0230671		0.392788		0.151884	0
	0	0.0673344	0	0.00722122	0	0.00397873	0.0632241	0.196083			0	0.0597787	0.519629	0	0.00246382	0.0226717	0.0231838	0		0.121453	0	0	0.0996075	0.0410585	0.150085	0.00549221	0.251217		0	0	0.259436	0	0.0716066	0.00568628	0.00586116	0.0443048		0.0836142	0.0895172	0.0316491		0.0483619	0.0892454	0.031553		0.443378		0.273337	0
	0.0351515	0.0396397	0.00590038	0	0	0.0711751	0.0085597	0.0199094			0	0.141976	0.0060854	0.0528812	0.00246638	0.136622	0.233217	0.00295591		0.349465	0.204229	0.00365543	0.0281868	0.276535	0.348446	0.127186	0.294819		0	0	0.155259	0.10219	0.220037	0.00345516	0	0.19351		0.204065	0.137572	0.0486391		0.0843064	0.0952905	0.0336903		0.0624807		0.622802	0.204229
	0.340217	0	0.271671	0	0.0123611	0.127461	0.479186	0.0666118			0.0642433	0.0456097	0.00386024	0.0354452	0.000303209	0.0107651	0.492612	0.325651		0	0.375004	0.00257158	0.164043	0.185386	0.275535	0.107861	0.398274		0.246014	0	0.107577	0.205993	0.124533	0.174692	0.258241	0.320369		0.188584	0.152866	0.0540463		0.179677	0.101142	0.035759		0.892638		0.622802	0.579233
	0	0	0	0.0103588	0	0.196014	0	0			0.150998	0.0343792	0	0.0582209	0.337308	0.00178242	0.06563	0.205576		0.165012	0.0508347	0.131506	0.032968	0.149763	0.109533	0.161007	0.542088		0.07622	0	0.0113344	0.360076	0.150075	0.144065	0.00564468	0.316149		0.167839	0.159035	0.0562272		0.132946	0.14013	0.0495436		0.648651		0.787814	0.630068
	0	0.157799	0	0	0	0.358475	0.102663	0.0236239			0.112572	0.0919976	0	0.0246477	0	0.200507	0.247184	0.0128117		0.0866909	0.0020237	0.54613	0.240002	0.00415182	0.475118	0.242619	0.0488176		0.401687	0.16696	0.250009	0	0.0572677	0.0872035	0	0.0994453		0.205694	0.211085	0.0746299		0.132822	0.136995	0.048435		0.426469		0.874505	0.632092
	0	0.190964	0.071938	0	0	0.159429	0.212499	0.176979			0.165282	0.0019896	0.103149	0	0	0.0789557	0.495017	0.00986385		0.00322342	0.142734	0.122726	0.158421	0.275615	0.00611877	0.0941057	0.089653		0.143579	0.0230198	0.0873547	0.143454	0.120291	0.0748591	0	0.103781		0.111575	0.0877054	0.0310086		0.0870423	0.052899	0.0187026		0.509155		0.877729	0.774826
	0	0	0.270587	0.322752	0	0.149603	0	0.109672			0.00476003	0	0.0167878	0.0024724	0	0.0622301	0.0237408	0		0	0.192946	0.337897	0	0.135094	0.0318718	0.37635	0.104338		0.0805798	0.00569916	0.142982	0.00874424	0.0311255	0.402309	0.200149	0.00876331		0.147312	0.146184	0.0516838		0.110044	0.137906	0.048757		0.608125		0.877729	0.967772
	0.285737	0	0	0.158946	0	0.0956268	0	0.0473351			0	0	0.00452089	0	0	0	0	0		0.120364	0.0710459	0.137813	0.515795	0.00218916	0.143517	0.0654697	0.353074		0.43646	0.00248671	0.20352	0.272027	0.00915241	0.00146341	0.0646102	0.00248432		0.176159	0.171492	0.0606316		0.124025	0.163502	0.0578067		0.543736		0.998093	1.03882
	0.190489	0	0.101404	0.259852	0	0.0971832	0.199427	0.0124869			0	0	0.0036459	0	0	0	0	0		0.0536137	0.196326	0.234657	0	0.00101185	0.254912	0.313967	0.333147		0	0.00471211	0.123568	0.25451	0.376041	0.00191736	0	0.154915		0.173454	0.136452	0.0482431		0.114458	0.14176	0.0501196		0.410666		1.05171	1.23514
	0.0269985	0.134236	0.091877	0.0137911	0	0.155928	0.113246	0			0	0	0	0	0	0	0.249535	0		0.252128	0.101388	0.178933	0.00210476	0.19494	0.264171	0.00150967	0		0.153809	0.0816092	0.241031	0.192942	0.00691843	0.00256395	0	0.219059		0.124397	0.113303	0.0400587		0.112242	0.102047	0.0360792		0.824874		1.30383	1.33653
	0	0	0	0	0.0278783	0.0430012	0	0.0159464			0	0	0	0	0.189747	0.00175333	0	0.020854		0.240781	0.149203	0.377242	0.00180531	0.00160027	0	0.263736	0.187276		0.0575008	0.0154243	0.156326	0.0306158	0.00126934	0.0107746	0.346552	0.195426		0.152705	0.14174	0.0501126		0.101736	0.122197	0.0432032		0.453904		1.54461	1.48574
	0	0	0	0	0	0.00515747	0.556885	0.129937			0.0594311	0.0287895	0.00790882	0	0.0528621	0	0	0.106457		0.0493135	0.307011	0.082386	0.145132	0.0038805	0	0.0324802	0.109625		0.214357	0.249498	0.3698	0.0471821	0.0779734	0.00335503	0	0.188562		0.0912285	0.100743	0.0356182		0.143841	0.13272	0.0469235		0.386903		1.59393	1.79275
	0.00497055	0.00825024	0.368266	0	0	0.0729175	0	0.230852			0.0623302	0.0863969	0	0	0	0	0	0.0109506		0.116562	0.0766325	0.221559	0.13059	0.0949841	0.11463	0.131092	0.00500488		0.0995321	0.164522	0.0118356	0.269091	0.131104	0	0	0		0.111382	0.0606232	0.0214335		0.0845106	0.0996967	0.0352481		0.525354		1.71049	1.86938
	0.224118	0	0	0.385143	0	0.0966554	0.00153589	0.043015			0	0	0	0	0	0	0.0592842	0.0173626		0.171425	0.281761	0.122392	0.179147	0	0.0998349	0.00113964	0.350689		0.260591	0.09409	0	0.00340557	0	0.00716448	0	0		0.150799	0.123565	0.0436869		0.0456563	0.0926956	0.0327728		0.0747628		1.88192	2.15114
	0	0	0	0.0090332	0	0	0.000614166	0.00222826			0	0	0	0.0282803	0.00342667	0.0595121	0	0.0156259		0.266207	0.181874	0.12951	0.182989	0	0.148286	0	0		0.151689	0.20405	0.114853	0	0	0.212493	0	0.21359		0.113608	0.102076	0.0360892		0.112084	0.0986391	0.0348742		0.976204		2.14812	2.33301
	0	0.166503	0	0.24968	0	0	0	0			0	0	0	0	0	0.00442028	0.123652	0.00199461		0	0.27038	0.264389	0.155766	0.0352573	0	0.00612831	0.00352097		0.286211	0.248241	0	0.0490437	0	0.00599432	0.00246549	0.257624		0.0919301	0.120091	0.0424587		0.106197	0.13209	0.0467009		0.824433		2.14812	2.60339
	0.0496526	0.0240917	0.336985	0	0	0.00423431	0	0.117977			0	0.000856638	0.0130615	0	0	0	0	0.00813103		0.00836086	0.23599	0.166176	0.288641	0.190459	0.250552	0	0.416789		0.0619011	0.205568	0.00457859	0.0172968	0	0	0	0.0408115		0.194621	0.139609	0.0493592		0.0412695	0.0701533	0.0248029		0.0148639		2.15648	2.83938
	0.00496817	0	0	0	0	0.205382	0.103786	0.054492			0	0	0.04738	0	0	0	0	0.0024085		0	0.150313	0.143438	0.155113	0.168436	0.50578	0.00274754	0.240245		0.353764	0.13483	0.368121	0.0229597	0	0	0	0.233975		0.170759	0.158506	0.0560403		0.139206	0.159949	0.0565505		0.697844		2.15648	2.9897
	0	0	0	0	0	0	0	0			0.00718903	0.00404763	0	0	0	0	0.37727	0.027947		0.167516	0.0337648	0.252487	0.00867367	0.176404	0.0424304	0.0111322	0.0530129		0.438199	0	0.281793	0.00613213	0	0	0.0310817	0.377707		0.0931777	0.0921359	0.032575		0.141864	0.190521	0.0673595		0.525781		2.324	3.02346
	0	0.0587759	0.161482	0.00325298	0.0107174	0	0.0257082	0			0	0	0	0	0	0	0	0		0.193135	0.00261402	0.357496	0.307982	0.24042	0.236539	0.242865	0.310783		0.231044	0.177996	0.137513	0	0.203349	0.245094	0.0943685	0		0.236479	0.108171	0.0382443		0.13617	0.0970725	0.0343203		0.0712249		2.51713	3.02608
	0.0343385	0	0.1842	0	0.00100851	0.0105672	0.0133185	0			0	0	0	0	0	0.00114107	0.00264883	0.0205388		0.183968	0.00494003	0.338689	0.00961971	0.0163331	0.0981483	0.171535	0.126741		0.0674725	0.071198	0.366973	0	0.0748649	0.197062	0	0.129508		0.118747	0.114175	0.0403671		0.113385	0.121098	0.0428145		0.928687		2.7011	3.03102
	0.0332279	0	0	0	0	0.190304	0	0.175157			0.101397	0	0.0100689	0	0	0.156079	0	0		0.184517	0	0.271654	0.00122452	0.183917	0.0337295	0.511999	0.321692		0	0	0.00487471	0.00106049	0.189372	0.148419	0.254963	0.0356445		0.188592	0.178846	0.0632317		0.0792917	0.102744	0.0363254		0.156123		2.88562	3.03102
	0	0	0	0.148757	0	0.150916	0	0.0253835			0	0	0	0	0	0.110123	0.229651	0.285572		0.0612946	0	0.0391541	0.0398378	0.0727387	0.14569	0.136537	0.0051899		0	0.324142	0.0560393	0.0215883	0.0198646	0.121402	0	0.136356		0.0625552	0.0544552	0.0192528		0.0849241	0.110002	0.0388918		0.614277		0.0612946	0
	0	0.234158	0	0.00110531	0	0	0	0			0	0.489026	0	0	0	0	0.0747671	0.284654		0.132435	0	0.0850105	0	0.0797782	0.103362	0.289247	0.116334		0	0.488735	0.0332904	0.00861835	0.00750065	0.0187011	0	0		0.100771	0.0908481	0.0321196		0.0696056	0.169744	0.0600135		0.654084		0.193729	0
	0.13552	0	0.0632214	0	0	0	0	0			0	0	0	0.0154481	0	0	0.180622	0.00574017		0.103851	0.336573	0.166454	0	0.449309	0	0.157304	0.183636		0	0	0	0.0521135	0.173783	0.0133629	0	0.0422697		0.174641	0.154976	0.0547923		0.0351912	0.0597308	0.021118		0.0323948		0.297581	0.336573
	0	0	0.192698	0	0	0	0	0			0	0	0.00263929	0.00614405	0	0.13951	0.502503	0.00504494		0	0.0216799	0.125752	0.247851	0	0	0	0		0	0	0	0.0136004	0.00851917	0.000428677	0	0.0495129		0.0494105	0.0911693	0.0322332		0.00900763	0.0171554	0.00606535		0.238301		0.297581	0.358252
	0	0	0	0.212495	0.00208044	0.159722	0.0294976	0			0.0897226	0	0.218249	0.0056262	0.0439798	0.17855	0.123188	0.0213394		0	0.00334358	0.161775	0.191433	0	0	0.122096	0		0	0	0	0.0603237	0	0	0.00317669	0		0.0598309	0.0837499	0.0296101		0.00793755	0.0211964	0.00749405		0.111424		0.297581	0.361596
	0.254491	0.412199	0.151884	0	0	0	0.0196214	0.341667			0	0	0	0	0	0	0	0.0873652		0	0	0.673097	0	0	0	0	0		0.289144	0	0.192739	0.0316305	0	0.180734	0.249669	0		0.0841371	0.237976	0.0841371		0.117989	0.122696	0.0433795		0.725966		0.297581	0.361596
	0	0.10838	0	0	0	0	0.00287676	0.205646			0.164248	0.0285692	0.242655	0.204567	0	0.103666	0.0588407	0.00513458		0	0	0.00856781	0.00516319	0.0116405	0	0	0.00450993		0.0584927	0.00156832	0.142055	0.0314455	0	0.00462866	0.0554819	0.0858898		0.00373518	0.00454022	0.00160521		0.0474452	0.0493682	0.0174543		0.0257769		0.297581	0.361596
	0	0	0.121453	0	0.259436	0	0	0.0996075			0.0716066	0.00568628	0.0410585	0.150085	0.00586116	0.0443048	0.00549221	0.251217		0.135659	0.0978317	0.00427151	0.326091	0	0.208283	0.207046	0.0363512		0	0	0	0.00478458	0	0	0	0		0.126942	0.115255	0.0407488		0.000598073	0.00169161	0.000598073		0.00782896		0.43324	0.459428
	0	0	0.349465	0.204229	0.155259	0.10219	0.00365543	0.0281868			0.220037	0.00345516	0.276535	0.348446	0	0.19351	0.127186	0.294819		0.174541	0	0	0	0.0355577	0.102961	0.0515661	0		0	0.0688252	0	0	0	0	0	0		0.0455782	0.0636621	0.0225079		0.00860315	0.0243334	0.00860315		0.147196		0.607781	0.459428
	0.246014	0	0	0.375004	0.107577	0.205993	0.00257158	0.164043			0.124533	0.174692	0.185386	0.275535	0.258241	0.320369	0.107861	0.398274		0.00493908	0.00523567	0	0	0	0	0	0.132579		0	0	0.204976	0	0	0	0	0		0.0178442	0.0464168	0.0164108		0.025622	0.07247	0.025622		0.80196		0.61272	0.464663
	0.07622	0	0.165012	0.0508347	0.0113344	0.360076	0.131506	0.032968			0.150075	0.144065	0.149763	0.109533	0.00564468	0.316149	0.161007	0.542088		0.116421	0	0	0.00215721	0	0	0	0.117247		0.0908232	0.190136	0.0538807	0	0	0	0.00283408	0		0.0294781	0.0539226	0.0190645		0.0422092	0.0687216	0.0242968		0.686413		0.729141	0.464663
	0.401687	0.16696	0.0866909	0.0020237	0.250009	0	0.54613	0.240002			0.0572677	0.0872035	0.00415182	0.475118	0	0.0994453	0.242619	0.0488176		0	0	0.0253544	0	0	0	0.141664	0.0407744		0.0135241	0	0	0	0	0	0	0		0.0259742	0.0492471	0.0174115		0.00169051	0.00478148	0.00169051		0.186782		0.729141	0.464663
	0.143579	0.0230198	0.00322342	0.142734	0.0873547	0.143454	0.122726	0.158421			0.120291	0.0748591	0.275615	0.00611877	0	0.103781	0.0941057	0.089653		0.367736	0	0	0.375013	0	0	0.00134945	0.112219		0	0.00620747	0	0	0.052484	0	0	0		0.10704	0.167673	0.0592814		0.00733644	0.0183713	0.00649522		0.116744		1.09688	0.464663
	0.0805798	0.00569916	0	0.192946	0.142982	0.00874424	0.337897	0			0.0311255	0.402309	0.135094	0.0318718	0.200149	0.00876331	0.37635	0.104338		0	0	0.0982533	0.00179481	0	0	0	0		0	0	0	0.0113039	0.0364203	0	0	0.0416994		0.012506	0.0346528	0.0122516		0.011178	0.0177018	0.00625855		0.924466		1.09688	0.464663
	0.43646	0.00248671	0.120364	0.0710459	0.20352	0.272027	0.137813	0.515795			0.00915241	0.00146341	0.00218916	0.143517	0.0646102	0.00248432	0.0654697	0.353074		0	0	0.00808621	0	0	0.0029068	0	0.00387192		0	0.00302553	0	0.0126247	0	0	0	0.0747232		0.00185812	0.00295701	0.00104546		0.0112967	0.0259977	0.00919159		0.324898		1.09688	0.464663
	0	0.00471211	0.0536137	0.196326	0.123568	0.25451	0.234657	0			0.376041	0.00191736	0.00101185	0.254912	0	0.154915	0.313967	0.333147		0.0762405	0	0	0	0	0	0	0.148436		0	0	0	0.0354471	0	0.14125	0	0		0.0280845	0.0554666	0.0196104		0.0220872	0.0497212	0.0175791		0.823153		1.17312	0.464663
	0.153809	0.0816092	0.252128	0.101388	0.241031	0.192942	0.178933	0.00210476			0.00691843	0.00256395	0.19494	0.264171	0	0.219059	0.00150967	0		0.208824	0.157187	0	0.183982	0	0	0	0		0	0	0	0.0136366	0	0	0	0		0.0687491	0.0958816	0.0338993		0.00170457	0.00482126	0.00170457		0.0682937		1.38194	0.62185
	0.0575008	0.0154243	0.240781	0.149203	0.156326	0.0306158	0.377242	0.00180531			0.00126934	0.0107746	0.00160027	0	0.346552	0.195426	0.263736	0.187276		0	0.0867529	0	0.00377655	0	0	0.34367	0		0	0	0	0	0	0	0	0		0.0542749	0.120761	0.0426956		0	0	0		0.224371		1.38194	0.708603
	0.214357	0.249498	0.0493135	0.307011	0.3698	0.0471821	0.082386	0.145132			0.0779734	0.00335503	0.0038805	0	0	0.188562	0.0324802	0.109625		0	0	0.0264692	0	0.175272	0	0	0.0528021		0.10972	0.104229	0.0808859	0	0.180541	0.0133157	0	0		0.031818	0.0610738	0.0215928		0.0610865	0.0679965	0.0240404		0.38039		1.38194	0.708603
	0.0995321	0.164522	0.116562	0.0766325	0.0118356	0.269091	0.221559	0.13059			0.131104	0	0.0949841	0.11463	0	0	0.131092	0.00500488		0	0	0	0	0	0.00202465	0	0.109814		0.169534	0.254164	0.134248	0.00289249	0	0	0	0		0.0139798	0.0387292	0.0136928		0.0701047	0.101457	0.0358704		0.165885		1.38194	0.708603
	0.260591	0.09409	0.171425	0.281761	0	0.00340557	0.122392	0.179147			0	0.00716448	0	0.0998349	0	0	0.00113964	0.350689		0.281883	0	0	0.237085	0	0	0.0388689	0		0	0	0	0	0	0	0	0		0.0697297	0.118491	0.0418928		0	0	0		0.118229		1.66382	0.708603
	0.151689	0.20405	0.266207	0.181874	0.114853	0	0.12951	0.182989			0	0.212493	0	0.148286	0	0.21359	0	0		0	0	0	0	0	0	0.261121	0		0	0.857753	0	0	0	0	0	0.132184		0.0326401	0.0923201	0.0326401		0.123742	0.30017	0.106126		0.425681		1.66382	0.708603
	0.286211	0.248241	0	0.27038	0	0.0490437	0.264389	0.155766			0	0.00599432	0.0352573	0	0.00246549	0.257624	0.00612831	0.00352097		0	0.00681972	0	0.191799	0.172015	0	0.0201502	0.065134		0	0	0	0.0264807	0	0.189839	0	0.169826		0.0569898	0.0802571	0.0283752		0.0482682	0.0818905	0.0289527		0.83276		1.66382	0.715423
	0.0619011	0.205568	0.00836086	0.23599	0.00457859	0.0172968	0.166176	0.288641			0	0	0.190459	0.250552	0	0.0408115	0	0.416789		0.287065	0.461072	0.0141583	0	0	0	0.318846	0.136404		0	0	0	0.0222597	0.098176	0.180819	0	0.0322542		0.152193	0.181329	0.0641094		0.0416886	0.0654285	0.0231325		0.127236		1.95089	1.17649
	0.353764	0.13483	0	0.150313	0.368121	0.0229597	0.143438	0.155113			0	0	0.168436	0.50578	0	0.233975	0.00274754	0.240245		0	5.91278e-05	0.0189362	0.213754	0.238154	0.183157	0.323679	0.16182		0.122752	0	0.246658	0.00942516	0	0	0	0		0.142445	0.122441	0.0432894		0.0473545	0.0910712	0.0321985		0.0997869		0	5.91278e-05
	0.438199	0	0.167516	0.0337648	0.281793	0.00613213	0.252487	0.00867367			0	0	0.176404	0.0424304	0.0310817	0.377707	0.0111322	0.0530129		0	0	0	0	0.155453	0.306223	0.30777	0.198568		0.367422	0	0	0.0314169	0	0	0	0.0750732		0.121002	0.138852	0.0490914		0.059239	0.127362	0.0450293		0.369556		0	5.91278e-05
	0.231044	0.177996	0.193135	0.00261402	0.137513	0	0.357496	0.307982			0.203349	0.245094	0.24042	0.236539	0.0943685	0	0.242865	0.310783		0.107717	0	0.0198727	0	0	0	0.00182915	0.260853		0.0201921	0	0.00687981	0.0104542	0.0960422	0.119508	0	0.293959		0.048784	0.0933553	0.0330061		0.0683793	0.102174	0.0361239		0.694861		0.107717	5.91278e-05
	0.0674725	0.071198	0.183968	0.00494003	0.366973	0	0.338689	0.00961971			0.0748649	0.197062	0.0163331	0.0981483	0	0.129508	0.171535	0.126741		0.333332	0	0.150019	0.0739327	0.170246	0.312084	0.00479984	0.15463		0.145708	0.00238133	0.382276	0.00293064	0.154664	0.0359402	0	0.00542355		0.14988	0.125176	0.0442563		0.0911654	0.134235	0.0474591		0.380874		0.44105	5.91278e-05
	0	0	0.184517	0	0.00487471	0.00106049	0.271654	0.00122452			0.189372	0.148419	0.183917	0.0337295	0.254963	0.0356445	0.511999	0.321692		0.0667343	0.440535	0.213418	0.18664	0.195236	0.00157452	0.100774	0.476759		0.0975962	0	0	0.0165224	0.166147	0.175348	0.394971	0.49037		0.210209	0.169444	0.0599074		0.167619	0.185104	0.0654442		0.638623		0.507784	0.440594
	0	0.324142	0.0612946	0	0.0560393	0.0215883	0.0391541	0.0398378			0.0198646	0.121402	0.0727387	0.14569	0	0.136356	0.136537	0.0051899		0	0.24361	0.166944	0.0664215	0.348564	0.766126	0.264529	0.015563		0.401197	0	0.0051012	0.0405464	0.416203	0.00275707	0	0.0665159		0.23397	0.248526	0.0878673		0.11654	0.181908	0.0643142		0.299074		0.507784	0.684204
	0	0.488735	0.132435	0	0.0332904	0.00861835	0.0850105	0			0.00750065	0.0187011	0.0797782	0.103362	0	0	0.289247	0.116334		0.448837	0.135914	0.451716	0.18848	0	0	0.0509081	0.213015		0.00111198	0.0288916	0.173427	0.0104485	0.0113606	0.256513	0	0.00105476		0.186109	0.181413	0.0641392		0.0603508	0.0984255	0.0347987		0.10682		0.956621	0.820118
	0	0	0.103851	0.336573	0	0.0521135	0.166454	0			0.173783	0.0133629	0.449309	0	0	0.0422697	0.157304	0.183636		0.00244713	0.289711	0.28332	0.0825682	0.0449276	0.00190067	0.40026	0.1696		0.163602	0	0.245418	0.0661936	0.0399928	0.00898313	0.00241709	0.194102		0.159342	0.150666	0.0532685		0.0900886	0.0969617	0.0342812		0.292738		0.959068	1.10983
	0	0	0	0.0216799	0	0.0136004	0.125752	0.247851			0.00851917	0.000428677	0	0	0	0.0495129	0	0		0	0.440617	0.0524569	0	0.00427151	0.119519	0.00513267	0.115584		0.0485716	0	0.200932	0.0440188	0.277873	0.50064	0	0.107379		0.0921977	0.149562	0.052878		0.147427	0.173278	0.0612631		0.506088		0.959068	1.55045
	0	0	0	0.00334358	0	0.0603237	0.161775	0.191433			0	0	0	0	0.00317669	0	0.122096	0		0.00526619	0	0.0714807	0.181646	0.243752	0.121532	0.248971	0.249433		0.183367	0.159246	0.129219	0.0265417	0.147827	0.00411987	0	0.00964642		0.14026	0.106327	0.0375922		0.0824958	0.079195	0.0279997		0.23812		0.964335	1.55045
	0.289144	0	0	0	0.192739	0.0316305	0.673097	0			0	0.180734	0	0	0.249669	0	0	0		0.193562	0.0482922	0.307436	0.142251	0.224485	0.202741	0.356856	0.227686		0.308934	0.0016222	0.198233	0.000857353	0.182384	0	0.377788	0		0.212914	0.0945497	0.0334284		0.133727	0.154764	0.0547174		0.23717		1.1579	1.59874
	0.0584927	0.00156832	0	0	0.142055	0.0314455	0.00856781	0.00516319			0	0.00462866	0.0116405	0	0.0554819	0.0858898	0	0.00450993		0.0574579	0.231239	0.132319	0.12623	0.219944	0.119585	0.365725	0.237465		0.00759602	0.227059	0.308456	0.0247488	0.187845	0.00465107	0.0511293	0.284652		0.186246	0.0967589	0.0342094		0.137017	0.128802	0.0455384		0.401982		1.21535	1.82998
	0	0	0.135659	0.0978317	0	0.00478458	0.00427151	0.326091			0	0	0	0.208283	0	0	0.207046	0.0363512		0.329647	0.210316	0.112831	0.321739	0.00783825	0.399877	0.00411224	0.0229092		0.295325	0	0.235334	0.00251007	0.166302	0.0813179	0.389861	0.213098		0.176159	0.160978	0.0569141		0.172969	0.138838	0.0490867		0.966744		1.545	2.04029
	0	0.0688252	0.174541	0	0	0	0	0			0	0	0.0355577	0.102961	0	0	0.0515661	0		0.0703707	0.12034	0.588209	0.253788	0.35197	0.00419807	0.00525093	0.296652		0.170599	0.210996	0.149592	0.0199471	0.216009	0.00452328	0	0.0889235		0.211347	0.201573	0.0712667		0.107574	0.091347	0.032296		0.205972		1.61537	2.16063
	0	0	0.00493908	0.00523567	0.204976	0	0	0			0	0	0	0	0	0	0	0.132579		0.233597	0.313456	0.0528936	0.256383	0.012105	0	0.383966	0.206108		0.408442	0.29412	0.410067	0.0233641	0.225699	0.157876	0	0		0.182314	0.144174	0.0509732		0.189946	0.1729	0.0611294		0.924964		1.84897	2.47409
	0.0908232	0.190136	0.116421	0	0.0538807	0	0	0.00215721			0	0	0	0	0.00283408	0	0	0.117247		0	0.381874	0.01262	0.0029726	0.0343113	0	0.0148926	0.0589409		0.597801	0.209232	0	0.164709	0.0298319	0.512287	0	0.350779		0.0632014	0.130337	0.046081		0.23308	0.233004	0.0823794		0.093487		1.84897	2.85596
	0.0135241	0	0	0	0	0	0.0253544	0			0	0	0	0	0	0	0.141664	0.0407744		0.355496	0	0.00658703	0.121358	0.133295	0	0	0.127317		0.0251102	0.179222	0.150989	0.276972	0	0.0106821	0	0.000454903		0.0930067	0.123012	0.0434914		0.0804288	0.107322	0.0379441		0.830633		2.20447	2.85596
	0	0.00620747	0.367736	0	0	0	0	0.375013			0.052484	0	0	0	0	0	0.00134945	0.112219		0	0	0.0684128	0.0679979	0.0857067	0	0.109554	0.170036		0.271454	0.0738916	0.00862694	0.276972	0	0.00170803	0	0.15988		0.0627135	0.0610624	0.0215888		0.0990665	0.121294	0.042884		0.461501		2.20447	2.85596
	0	0	0	0	0	0.0113039	0.0982533	0.00179481			0.0364203	0	0	0	0	0.0416994	0	0		0	0.0135975	0.160116	0.246844	0	0.325771	0.0116062	0.00204849		0.635918	0	0.216417	0.276971	0	0	0	0.32394		0.094998	0.131379	0.0464495		0.181656	0.229561	0.081162		0.369791		2.20447	2.86956
	0	0.00302553	0	0	0	0.0126247	0.00808621	0			0	0	0	0.0029068	0	0.0747232	0	0.00387192		0	0.00878715	0.331138	0.270412	0	0.0861406	0.00468063	0		0.335718	0.0283909	0	0.276971	0	0.00324726	0.00278234	0.188902		0.0876447	0.135668	0.047966		0.104501	0.140694	0.0497428		0.810816		2.20447	2.87835
	0	0	0.0762405	0	0	0.0354471	0	0			0	0.14125	0	0	0	0	0	0.148436		0.199448	0.0585461	0.142284	0.245217	0.154866	0.00503063	0	0		0.00605965	0.197059	0	0.0986424	0.30647	0.0589695	0.0725956	0.0408745		0.100674	0.0974754	0.0344627		0.0975838	0.104718	0.0370233		0.952147		2.40391	2.93689
	0	0	0.208824	0.157187	0	0.0136366	0	0.183982			0	0	0	0	0	0	0	0		0.00533485	0.275061	0.114393	0.123339	0.0696888	0.498606	0	0.222973		0	0.396685	0.250301	0	0.0297518	0.184582	0.154026	0.239957		0.163674	0.165983	0.0586837		0.156913	0.141065	0.049874		0.931282		2.40925	3.21195
	0	0	0	0.0867529	0	0	0	0.00377655			0	0	0	0	0	0	0.34367	0		0.281553	0.809442	0.118518	0.138784	0.264344	0.12729	0.189768	0.0664902		0	0.209723	0.115768	0	0.141347	0.132042	0	0.232033		0.249524	0.237906	0.0841123		0.103864	0.0943679	0.0333641		0.12977		2.6908	4.0214
	0.10972	0.104229	0	0	0.0808859	0	0.0264692	0			0.180541	0.0133157	0.175272	0	0	0	0	0.0528021		0.0512362	0	0.221685	0.0869122	0.0622387	0.370433	0.391739	0.0329323		0	0.367398	0.334568	0.000219345	0	0	0	0.116093		0.152147	0.155734	0.0550603		0.102285	0.158879	0.0561722		0.536355		2.74204	4.0214
	0.169534	0.254164	0	0	0.134248	0.00289249	0	0			0	0	0	0.00202465	0	0	0	0.109814
	0	0	0.281883	0	0	0	0	0.237085			0	0	0	0	0	0	0.0388689	0	DAY1	0.0252471	0.0521981	0.0174098	0.0377263	0.0175958	0.00955179	0.108952	0.0147965		0.00340994	0.013814	0.00821941	0.0509631	0.0309461	0.0122142	0.0100382	0.0546538											DAY1	0.60593	1.25275
	0	0.857753	0	0	0	0	0	0			0	0	0	0	0	0.132184	0.261121	0	DAY2	0.0767775	0.0739653	0.0566325	0.0485452	0.0178088	0.00586832	0.114779	0.0442863		0.0412509	0.0406157	0.00173686	0.0896298	0.0314034	0.0307285	0.0261385	0.0414402											DAY2	1.84266	1.77517
	0	0	0	0.00681972	0	0.0264807	0	0.191799			0	0.189839	0.172015	0	0	0.169826	0.0201502	0.065134	DAY3	0.0812871	0.0490206	0.0598501	0.0752494	0.041513	0.0235511	0.0870611	0.0527209		0.0304682	0.0957827	0.0374214	0.0145313	0.0240537	0.03602	0.0129651	0.0318631											DAY3	1.95089	1.17649
	0	0	0.287065	0.461072	0	0.0222597	0.0141583	0			0.098176	0.180819	0	0	0	0.0322542	0.318846	0.136404
	0.122752	0	0	5.91278e-05	0.246658	0.00942516	0.0189362	0.213754			0	0	0.238154	0.183157	0	0	0.323679	0.16182		0.0611039	0.0583947	0.0446308	0.0538403	0.0256392	0.0129904	0.103597	0.0372679		0.025043	0.0500708	0.0157926	0.051708	0.0288011	0.0263209	0.0163806	0.0426524												1.46649	1.40147
	0.367422	0	0	0	0	0.0314169	0	0			0	0	0.155453	0.306223	0	0.0750732	0.30777	0.198568
	0.0201921	0	0.107717	0	0.00687981	0.0104542	0.0198727	0			0.0960422	0.119508	0	0	0	0.293959	0.00182915	0.260853
	0.145708	0.00238133	0.333332	0	0.382276	0.00293064	0.150019	0.0739327			0.154664	0.0359402	0.170246	0.312084	0	0.00542355	0.00479984	0.15463	NIGHT1	0.0815131	0.152773	0.120182	0.124999	0.079094	0.0798699	0.102047	0.154995		0.211875	0.0686558	0.0858546	0.0949809	0.0899841	0.0643708	0.0220844	0.123094											NIGHT1	1.95631	3.66656
	0.0975962	0	0.0667343	0.440535	0	0.0165224	0.213418	0.18664			0.166147	0.175348	0.195236	0.00157452	0.394971	0.49037	0.100774	0.476759	NIGHT2	0.120234	0.126292	0.185242	0.139797	0.10917	0.158075	0.122053	0.193054		0.167296	0.0987701	0.141614	0.0827801	0.0837178	0.0732141	0.0526641	0.134971											NIGHT2	2.88562	3.03102
	0.401197	0	0	0.24361	0.0051012	0.0405464	0.166944	0.0664215			0.416203	0.00275707	0.348564	0.766126	0	0.0665159	0.264529	0.015563	NIGHT3	0.114252	0.167558	0.158234	0.14157	0.125892	0.164658	0.147783	0.153641		0.19227	0.107747	0.157011	0.0708909	0.11649	0.0939873	0.0602321	0.14513											NIGHT3	2.74204	4.0214
	0.00111198	0.0288916	0.448837	0.135914	0.173427	0.0104485	0.451716	0.18848			0.0113606	0.256513	0	0	0	0.00105476	0.0509081	0.213015
	0.163602	0	0.00244713	0.289711	0.245418	0.0661936	0.28332	0.0825682			0.0399928	0.00898313	0.0449276	0.00190067	0.00241709	0.194102	0.40026	0.1696		0.105333	0.148875	0.154552	0.135455	0.104719	0.134201	0.123961	0.16723		0.19048	0.0917242	0.12816	0.082884	0.0967305	0.0771907	0.0449935	0.134398												2.52799	3.57299
	0.0485716	0	0	0.440617	0.200932	0.0440188	0.0524569	0			0.277873	0.50064	0.00427151	0.119519	0	0.107379	0.00513267	0.115584
	0.183367	0.159246	0.00526619	0	0.129219	0.0265417	0.0714807	0.181646			0.147827	0.00411987	0.243752	0.121532	0	0.00964642	0.248971	0.249433
	0.308934	0.0016222	0.193562	0.0482922	0.198233	0.000857353	0.307436	0.142251			0.182384	0	0.224485	0.202741	0.377788	0	0.356856	0.227686			MEAN	STD	SEM	TTEST																									MEAN
	0.00759602	0.227059	0.0574579	0.231239	0.308456	0.0247488	0.132319	0.12623			0.187845	0.00465107	0.219944	0.119585	0.0511293	0.284652	0.365725	0.237465	DAY	FA	0.0496831	0.0273457	0.00966815																								DAY	FA	1.19239
	0.295325	0	0.329647	0.210316	0.235334	0.00251007	0.112831	0.321739			0.166302	0.0813179	0.00783825	0.399877	0.389861	0.213098	0.00411224	0.0229092		PM	0.0320962	0.0142723	0.00504602	0.129133																								PM	0.770308
	0.170599	0.210996	0.0703707	0.12034	0.149592	0.0199471	0.588209	0.253788			0.216009	0.00452328	0.35197	0.00419807	0	0.0889235	0.00525093	0.296652	NIGHT	FA	0.134291	0.0224543	0.00793878	0.127968																							NIGHT	FA	3.22298
	0.408442	0.29412	0.233597	0.313456	0.410067	0.0233641	0.0528936	0.256383			0.225699	0.157876	0.012105	0	0	0	0.383966	0.206108		PM	0.10582	0.0444169	0.0157037																									PM	2.53968
	0.597801	0.209232	0	0.381874	0	0.164709	0.01262	0.0029726			0.0298319	0.512287	0.0343113	0	0	0.350779	0.0148926	0.0589409
	0.0251102	0.179222	0.355496	0	0.150989	0.276972	0.00658703	0.121358			0	0.0106821	0.133295	0	0	0.000454903	0	0.127317
	0.271454	0.0738916	0	0	0.00862694	0.276972	0.0684128	0.0679979			0	0.00170803	0.0857067	0	0	0.15988	0.109554	0.170036
	0.635918	0	0	0.0135975	0.216417	0.276971	0.160116	0.246844			0	0	0	0.325771	0	0.32394	0.0116062	0.00204849
	0.335718	0.0283909	0	0.00878715	0	0.276971	0.331138	0.270412			0	0.00324726	0	0.0861406	0.00278234	0.188902	0.00468063	0
	0.00605965	0.197059	0.199448	0.0585461	0	0.0986424	0.142284	0.245217			0.30647	0.0589695	0.154866	0.00503063	0.0725956	0.0408745	0	0
	0	0.396685	0.00533485	0.275061	0.250301	0	0.114393	0.123339			0.0297518	0.184582	0.0696888	0.498606	0.154026	0.239957	0	0.222973
	0	0.209723	0.281553	0.809442	0.115768	0	0.118518	0.138784			0.141347	0.132042	0.264344	0.12729	0	0.232033	0.189768	0.0664902
	0	0.367398	0.0512362	0	0.334568	0.000219345	0.221685	0.0869122			0	0	0.0622387	0.370433	0	0.116093	0.391739	0.0329323
	0.0927734	0	0	0.0052166	0.234084	0.362477	0.208718	0.262944			0	0.00241089	0.5434	0	0.393924	0.0113916	0.105917	0.00494575
	0.479895	0.00258255	0.0658941	0.094635	0.114554	0.366694	0.0193853	0.00632763			0.0913897	0.0944214	0	0	0.0433321	0.15391	0.307232	0
	0.00015068	0.0483065	0.21915	0.018158	0.0904884	0.182665	0.48947	0.0524845			0.172324	0.10161	0	0	0.00104427	0.0413933	0.0642433	0
	0	0	0.243512	0	0	0.16391	0.470068	0			0.10289	0.10108	0.0930071	0.643482	0	0.0078907	0	0.00385475
	0	0.224616	0.121568	0.00427437	0	0	0.194431	0.010067			0	0.0114717	0.196411	0.00679112	0	0.122555	0.00336838	0.0847912
	0.158527	0.0309915	0.00331593	0	0.169813	0	0.00485611	0			0	0	0	0	0	0	0.196981	0.080534
	0.0726051	0	0.188675	0	0.0752134	0.145339	0	0			0	0.117051	0	0	0	0	0.00834656	0.00421906
	0	0.148874	0.323104	0.232033	0	0.298899	0	0.0197792			0	0.0603352	0	0	0	0	0	0
	0	0	0	0.00133514	0.161626	0.209752	0	0.0556221			0	0	0	0	0	0.0536823	0.0566921	0
	0.173195	0	0.0481834	0	0	0.00442505	0	0			0	0	0	0	0	0.172907	0.110718	0
	0	0	0.00325394	0	0	0	0	0			0	0.033287	0	0.00910091	0	0	0	0
	0	0	0	0	0	0	0.0167961	0.00465012			0	0.10431	0.00388241	0.124543	0	0.093318	0	0.104521
	0	0.183956	0.144025	0	0.239165	0.107276	0.00490379	0.0236187			0	0	0	0	0	0	0.204828	0
	0	0	0	0.182003	0	0.321069	0.00846863	0.200329			0	0	0	0	0	0	0	0
Day 1	0.00340994	0.013814	0.0252471	0.0521981	0.00821941	0.0509631	0.0174098	0.0377263			0.0309461	0.0122142	0.0175958	0.00955179	0.0100382	0.0546538	0.108952	0.0147965
Night 1	0.211875	0.0686558	0.0815131	0.152773	0.0858546	0.0949809	0.120182	0.124999			0.0899841	0.0643708	0.079094	0.0798699	0.0220844	0.123094	0.102047	0.154995
Day 2	0.0412509	0.0406157	0.0767775	0.0739653	0.00173686	0.0896298	0.0566325	0.0485452			0.0314034	0.0307285	0.0178088	0.00586832	0.0261385	0.0414402	0.114779	0.0442863
Night 2	0.167296	0.0987701	0.120234	0.126292	0.141614	0.0827801	0.185242	0.139797			0.0837178	0.0732141	0.10917	0.158075	0.0526641	0.134971	0.122053	0.193054
Day 3	0.0304682	0.0957827	0.0812871	0.0490206	0.0374214	0.0145313	0.0598501	0.0752494			0.0240537	0.03602	0.041513	0.0235511	0.0129651	0.0318631	0.0870611	0.0527209
Night 3	0.19227	0.107747	0.114252	0.167558	0.157011	0.0708909	0.158234	0.14157			0.11649	0.0939873	0.125892	0.164658	0.0602321	0.14513	0.147783	0.153641
Figure 2I WATER CONSUMPTION																				FA: M3	FA: M4	FA: M7	FA: M8	FA: M11	FA: M12	FA: M15	FA: M16		PM: M1	PM: M2	PM: M5	PM: M6	PM: M9	PM: M10	PM: M13	PM: M14
RUN1	MICE1	MICE2	MICE3	MICE4	MICE5	MICE6	MICE7	MICE8		RUN2	MICE 9	MICE 10	MICE 11	MICE 12	MICE 13	MICE 14	MICE 15	MICE 16		FA1	FA2	FA3	FA4	FA5	FA6	FA7	FA8		PM1	PM2	PM3	PM4	PM5	PM6	PM7	PM8		MEAN	STD	SEM		MEAN	STD	SEM		TTEST		FA: M3	FA: M4
	PM	PM	FA	FA	PM	PM	FA	FA			PM	PM	FA	FA	PM	PM	FA	FA		0.174084	0	0.131781	0.0968385	0.021682	0	0.137345	0.314264		0	0	0	0.178122	0	0.0094614	0	0		0.109499	0.106385	0.0376127		0.0234479	0.0625854	0.0221273		0.0687108		0.174084	0
	0.0153151	0	0	0	0.00353041	0	0.0055215	0			0.112772	0.104366	0.112952	0.0746125	0	0	0	0.0126199		0.00484657	0	0	0	0.01229	0	0.826372	0		0	0	0.135248	0.0230868	0	0.0113027	0.134905	0		0.105439	0.291334	0.103002		0.0380677	0.0604256	0.0213637		0.532228		0.178931	0
	0	0	0.0208059	0.0583727	0.00551399	0	0	0			0.00885827	0.0192877	0.0999513	0.0619965	0	0	0.0173119	0.00918761		0	0	0.243138	0	0	0	0.398485	0.00595951		0	0.238813	0	0.21562	0.288258	0.123029	0	0.194188		0.0809479	0.153772	0.0543668		0.132489	0.118945	0.0420535		0.46575		0.178931	0
	0	0	0	0	0	0	0	0.00613675			0	0.0837945	0.0939134	0	0	0.0133704	0	0		0	0.633409	0	0	0	0	0.141325	0		0	0.22809	0	0.0222588	0	0	0	0.226556		0.0968417	0.222374	0.0786212		0.0596131	0.103798	0.0366982		0.674397		0.178931	0.633409
	0	0	0	0.253196	0	0.0243055	0.162802	0			0.00986458	0.0978097	0.0301883	0	0	0.11266	0	0		0	0.404299	0.11069	0.36326	0	0	0	0		0.0665495	0	0	0	0	0	0	0		0.109781	0.173721	0.0614196		0.00831869	0.0235288	0.00831869		0.123902		0.178931	1.03771
	0	0	0	0	0	0	0.00408396	0			0	0	0	0	0	0	0	0.00966903		0	0	0	0.269463	0.0140004	0	0	0		0	0	0	0.167221	0	0.087091	0	0		0.0354329	0.0946891	0.0334777		0.031789	0.0626365	0.0221453		0.928952		0.178931	1.03771
	0.0669265	0	0	0.205038	0.0615004	6.71558e-05	0	0.00567001			0	0.127036	0	0	0	0.0614808	0.0366786	0.16297		0.0754695	0	0	0	0.0644424	0	0	0		0	0	0	0.0141475	0	0	0	0		0.017489	0.0325171	0.0114965		0.00176844	0.0050019	0.00176844		0.197964		0.2544	1.03771
	0	0.195843	0	0.321731	0.0200818	0.0140356	0	0.00746782			0.0092943	0.155569	0	0	0	0.1667	0	0		0	0	0	0	0.368975	0	0.736893	0		0	0	0	0.0134308	0.423011	0	0.256589	0.143836		0.138233	0.274196	0.096943		0.104608	0.159509	0.056395		0.768725		0.2544	1.03771
	0	0.0835014	0	0.609302	0.107932	0	0	0.169651			0	0	0	0	0	0	0	0		0	0	0	0.0363503	0	0	0.551259	0		0	0	0	0	0	0	0	0		0.0734511	0.193482	0.0684062		0	0	0		0.301094		0.2544	1.03771
	0	0	0.0747006	0.293327	0	0.0366548	0.235007	0.0171138			0.42871	0.164745	0	0	0	0	0	0.0982177		0	0	0.134709	0	0	0	0	0.00730228		0	0	0.00913095	0	0	0	0	0		0.0177514	0.0473271	0.0167326		0.00114137	0.00322828	0.00114137		0.338801		0.2544	1.03771
	0	0.0040578	0	0.191888	0.232825	0	0	0			0.1475	0	0.0109355	0.0836488	0	0.286336	0	0.219399		0	0	0	0	0	0	0	0		0	0	0	0	0	0	0	0		0	0	0		0	0	0		#DIV/0!		0.2544	1.03771
	0.151902	0	0.229817	0.588171	0.0421648	0	0	0			0.213398	0.294503	0.0814649	0.211047	0	0.313427	0.00484666	0.144211		0	0	0	0	0	0	0	0		0	0	0	0.00929189	0	0	0	0.310802		0	0	0		0.0400117	0.109464	0.0387013		0.318732		0.2544	1.03771
	0	0	0.0656263	0.179318	0.23126	0	0.101592	0			0.0226495	0.158223	0.182252	0.191194	0	0.282408	0.0606398	0.634427		0	0	0	0	0	0	0	0		0	0	0	0.431315	0	0	0	0		0	0	0		0.0539143	0.152493	0.0539143		0.334282		0.2544	1.03771
	0	0	0.881434	0.504016	0.180852	0.0160397	0.131814	0.269256			0	0.180549	0.016544	0	0	0.410252	0	0.205936		0	0	0	0	0	0	0	0		0	0	0	0.127831	0	0	0.0982932	0		0	0	0		0.0282655	0.0529295	0.0187134		0.153169		0.2544	1.03771
	0.130612	0.0733245	0.188905	0.449854	0	0.334305	0.127793	0			0.0386874	0.09384	0.233041	0.784127	0	0.331797	0	0.605988		0	0	0	0	0.0131686	0	0.518316	0		0.176318	0.0786047	0	0.0135722	0	0	0	0		0.0664356	0.182646	0.0645749		0.0335619	0.0637402	0.0225356		0.638189		0.2544	1.03771
	0.14667	0.0788573	0.36045	0.369646	0.241362	0.333317	0.203267	0			0.14391	0.348468	0.239695	0	0	0.377906	0	0.0731227		0	0	0	0	0.0247994	0	0	0		0	0	0	0.203555	0	0	0	0.0292549		0.00309992	0.00876789	0.00309992		0.0291013	0.0712295	0.0251834		0.322865		0.2544	1.03771
	0.142361	0	0.12572	0	0.517533	0.253001	0.202284	0.23655			0	0.229703	0	0.609556	0	0.11445	0.26908	0.235674		0	0	0	0	0.0575728	0	0	0		0	0	0	0	0	0.187403	0	0		0.00719661	0.0203551	0.0071966		0.0234254	0.066257	0.0234254		0.518571		0.2544	1.03771
	0.25954	0	0	0	0	0.311468	0	0.190497			0.274936	0.204185	0	0	0	0	0.421224	0.797986		0	0	0	0	0.0575728	0	0	0		0	0	0	0	0	0	0	0		0.00719661	0.0203551	0.0071966		0	0	0		0.334282		0.2544	1.03771
	0.408635	0.095691	0	0	0.329658	0.245458	0	0.219678			0	0	0.147307	0.106056	0.149622	0	0.151328	0.129444		0	0	0.19376	0	0.0575731	0	0	0		0	0	0	0	0	0	0	0		0.0314166	0.0686206	0.0242611		0	0	0		0.21629		0.2544	1.03771
	0.416179	0.136789	0.518458	0	0	0.234118	0	0			0	0	0	0	0	0.398183	0	0.336968		0	0	0.396381	0.214992	0.0575728	0	0	0		0	0	0	0	0.084352	0	0	0		0.0836182	0.146735	0.0518787		0.010544	0.0298229	0.010544		0.189125		0.2544	1.03771
	0.756448	0.128824	0.172778	0	0	0.0524292	0	0.253595			0	0	0	0	0	0.431018	0.148576	0		0.397241	0	0.0755711	0	0.0618086	0	0	0		0	0	0	0.151206	0.202191	0	0	0.455527		0.0668275	0.137115	0.0484775		0.101115	0.164514	0.0581646		0.657603		0.651641	1.03771
	0.00526667	0	0	0	0.333439	0.169909	0.0273786	0			0	0.0420096	0.339767	0.270338	0	0.363609	0.0194447	0		0.129915	0.205821	0	0	0.0655832	0	0	0		0	0.12017	0	0.0114331	0	0	0	0		0.0501648	0.0787483	0.0278417		0.0164504	0.0420997	0.0148845		0.303634		0.781556	1.24353
	0.23804	0.145893	0.132858	0	0.410434	0.185046	0.0902709	0			0.287418	0	0	0.473736	0	0.237118	0.0440069	0		0.160933	0	0	0	0.0655832	0	0.156221	0.0821667		0.0674865	0	0	0.552162	0	0.0728857	0	0		0.058113	0.0700408	0.0247632		0.0865668	0.190788	0.0674536		0.698084		0.942489	1.24353
	0	0.253002	0.572863	0.534699	0.00356746	0.133791	0.122649	0.368449			0	0	0	0.421509	0	0.131578	0.0622873	0.251145		0.184787	0	0	0.104496	0.065583	0	0	0		0	0	0	0.252059	0	0	0.328885	0.299036		0.0443583	0.0693084	0.0245042		0.109997	0.153216	0.05417		0.288198		1.12728	1.24353
	0.419815	0.449348	0	0.519428	0.210371	0	0.270144	0.453632			0.319963	0.133543	0.386066	0.0310371	0	0.48084	0.182499	0.246476		0.071475	0.189789	0.0925233	0	0.0655832	0	0.244709	0		0.508152	0	0	0	0	0	0	0		0.08301	0.0916107	0.0323893		0.063519	0.179659	0.063519		0.788564		0.071475	0.189789
	0.240587	0.395708	0	0.0541606	0	0.343229	0.118451	0.247101			0.34523	0.304887	0.0210698	0.590338	0	0.534143	0.0044781	0		0.284204	0.327582	0.120012	0.225652	0.065583	0.203464	0.0907273	0.0709868		0.62103	0.0989442	0.10027	0	0.213297	0.149931	0	0.274044		0.173526	0.101053	0.0357275		0.182189	0.201088	0.0710952		0.914844		0.355679	0.517371
	0.0870769	0.162072	0.470699	0.54052	0.00644302	0	0.0846205	0.559083			0	0.144243	0.373513	0.155634	0.184168	0.246787	0.417093	0		0	0.443951	0.132062	0	0.0300391	0	0.192947	0.25509		0.160218	0	0.210026	0.250131	0.334793	0.00780535	0.102631	0.139801		0.131761	0.159842	0.0565127		0.150676	0.11523	0.04074		0.789967		0.355679	0.961321
	0	0	0.270834	0.270584	0.383595	0.438214	0	0.196404			0.283257	0.210485	0.0884912	0.253449	0	0	0.530036	0		0	0.253772	0	0.158549	0.17174	0.0770712	0.291037	0.215939		0.269083	0.25582	0.00978851	0.294998	0.303422	0	0	0		0.146014	0.110677	0.0391301		0.141639	0.149543	0.0528714		0.947914		0.355679	1.21509
	0	0.32369	0.18643	0	0.0391974	0.0918791	0	0			0	0.00319004	0.0695116	0.263233	0	0	0.242561	0.0143948		0	0.187246	0	0.289892	0.146923	0.0214019	0.224277	0.131078		0.486861	0	0.132902	0.144871	0.141697	0.221324	0.117477	0.127121		0.125102	0.109166	0.0385959		0.171532	0.141079	0.0498789		0.473774		0.355679	1.40234
	0	0	0.174084	0	0	0.178122	0.131781	0.0968385			0	0.0094614	0.021682	0	0	0	0.137345	0.314264		0	0.224971	0.169862	0.365807	0.111141	0.00829935	0.157882	0.174772		0.315206	0.0528312	0.151208	0.216608	0.435412	0.174821	0	0		0.151592	0.117918	0.0416902		0.168261	0.1538	0.0543765		0.811322		0.355679	1.62731
	0	0	0.00484657	0	0.135248	0.0230868	0	0			0	0.0113027	0.01229	0	0.134905	0	0.826372	0		0.352719	0	0	0	0.111141	0	0.0981741	0.376833		0	0.177715	0.18453	0	0.115097	0.179712	0	0.545075		0.117358	0.159562	0.0564138		0.150266	0.180335	0.0637581		0.704905		0.708398	1.62731
	0	0.238813	0	0	0	0.21562	0.243138	0			0.288258	0.123029	0	0	0	0.194188	0.398485	0.00595951		0.506661	0.364722	0	0	0.111141	0	0.13116	0.412251		0.657119	0	0.212009	0.14224	0.106436	0	0	0.381101		0.190742	0.206389	0.0729694		0.187363	0.230748	0.0815817		0.97581		1.21506	1.99203
	0	0.22809	0	0.633409	0	0.0222588	0	0			0	0	0	0	0	0.226556	0.141325	0		0.0850959	0.212212	0	0.125095	0.111141	0.349749	0.192423	0.145553		0.401143	0.218762	0.230497	0.097805	0.260641	0	0	0		0.152658	0.103078	0.0364436		0.151106	0.149636	0.0529044		0.981062		1.30016	2.20424
	0.0665495	0	0	0.404299	0	0	0.11069	0.36326			0	0	0	0	0	0	0	0		0	0.118515	0	0.458311	0.102044	0.00848389	0.166585	0.211138		0.158669	0.303896	0.15263	0.248832	0.307918	0.216259	0	0		0.133135	0.153582	0.0542993		0.173526	0.121558	0.0429773		0.568989		1.30016	2.32276
	0	0	0	0	0	0.167221	0	0.269463			0	0.087091	0.0140004	0	0	0	0	0		0.155029	0.1504	0	0	0.0786405	0	0.178401	0.409679		0.52025	0.19618	0.24847	0.0753999	0.133207	0.229876	0	0.467997		0.121519	0.138547	0.0489839		0.233922	0.180641	0.0638664		0.184305		1.45518	2.47316
	0	0	0.0754695	0	0	0.0141475	0	0			0	0	0.0644424	0	0	0	0	0		0	0.0850334	0.577768	0.0054698	0.133168	0.62599	0.0532408	0.305594		0.246362	0	0.0881352	0.164088	0	0.183635	0.356045	0.190746		0.223283	0.252997	0.0894481		0.153626	0.121568	0.0429809		0.49424		1.45518	2.55819
	0	0	0	0	0	0.0134308	0	0			0.423011	0	0.368975	0	0.256589	0.143836	0.736893	0		0.151623	0.434563	0.525516	0	0.0884252	0	0	0.466129		0.177875	0.0944548	0.12049	0.271298	0	0	0.147994	0.249388		0.208282	0.228675	0.0808488		0.132688	0.10137	0.0358395		0.407059		1.60681	2.99276
	0	0	0	0	0	0	0	0.0363503			0	0	0	0	0	0	0.551259	0		0.0142317	0	0.327649	0	0.0284557	0	0	0.00778246		0.257966	0.364007	0	0.171546	0	0	0.00609291	0.259686		0.0472648	0.113738	0.0402125		0.132412	0.149134	0.0527267		0.219964		1.62104	2.99276
	0	0	0	0	0.00913095	0	0.134709	0			0	0	0	0	0	0	0	0.00730228		0.100589	0	0.157243	0	0	0.404174	0	0.265173		0.184049	0.214604	0.211841	0.0930347	0	0	0.388861	0.144815		0.115897	0.151686	0.0536289		0.15465	0.127789	0.0451803		0.589227		1.72163	2.99276
	0	0	0	0	0	0	0	0			0	0	0	0	0	0	0	0		0.250015	0	0.591479	0.32965	0	0	0	0		0.354588	0.0183172	0.0504289	0.135352	0	0	0	0.354587		0.146393	0.223471	0.0790091		0.114159	0.155106	0.0548382		0.742475		1.97164	2.99276
	0	0	0	0	0	0.00929189	0	0			0	0	0	0	0	0.310802	0	0		0.220715	0	0.0334377	0	0.108485	0	0.11131	0.110939		0.324047	0.0182719	0.157473	0.336551	0	0	0	0		0.0731109	0.0788652	0.0278831		0.104543	0.14927	0.0527749		0.606711		2.19236	2.99276
	0	0	0	0	0	0.431315	0	0			0	0	0	0	0	0	0	0		0.0828371	0.390954	0	0.271379	0.236355	0	0	0		0.588828	0.152019	0	0.216797	0	0	0	0		0.122691	0.155285	0.0549015		0.119705	0.207775	0.0734597		0.974492		2.27519	3.38371
	0	0	0	0	0	0.127831	0	0			0	0	0	0	0.0982932	0	0	0		0.226446	0.43181	0	0.419842	0.011014	0.694944	0	0		0.370226	0	0.152099	0	0.100725	0	0	0		0.223007	0.267052	0.0944171		0.0778812	0.131921	0.0466413		0.189802		2.50164	3.81552
	0.176318	0.0786047	0	0	0	0.0135722	0	0			0	0	0.0131686	0	0	0	0.518316	0		0	0.591843	0	0.164536	0.00632429	0.322483	0.256866	0		0	0	0.00350952	0	0	0	0.213395	0.378583		0.167756	0.214552	0.0758555		0.0744359	0.143701	0.0508059		0.324047		2.50164	4.40736
	0	0	0	0	0	0.203555	0	0			0	0	0.0247994	0	0	0.0292549	0	0		0	0.096715	0.404201	0.205435	0.233913	0.492587	0	0		0	0.00952005	0.0649509	0	0	0.374333	0	0		0.179106	0.191109	0.0675674		0.0561005	0.130525	0.0461474		0.154976		2.50164	4.50408
	0	0	0	0	0	0	0	0			0	0.187403	0.0575728	0	0	0	0	0		0	0	0	0	0.459138	0	0	0		0	0.285404	0	0.0302496	0	0.16351	0	0.0663176		0.0573923	0.16233	0.0573923		0.0681851	0.10441	0.0369146		0.876588		2.50164	4.50408
	0	0	0	0	0	0	0	0			0	0	0.0575728	0	0	0	0	0		0	0	0.00994873	0.190782	0.293981	0	0.496061	0		0	0	0	0.421238	0	0.368936	0	0.479339		0.123847	0.187576	0.0663183		0.158689	0.220992	0.0781325		0.738916		2.50164	4.50408
	0	0	0	0	0	0	0.19376	0			0	0	0.0575731	0	0	0	0	0		0.367155	0	0.688422	0	0.0804796	0	0.192555	0.454269		0.482918	0	0.00911713	0.02108	0.0254312	0.0154166	0.0100186	0.181694		0.22286	0.256713	0.0907616		0.0932094	0.168281	0.0594965		0.252063		2.86879	4.50408
	0	0	0	0	0	0	0.396381	0.214992			0.084352	0	0.0575728	0	0	0	0	0		0	0	0	0	0	0.165716	0.434119	0.590221		0	0	0.0577264	0.546167	0.370696	0	0.711035	0		0.148757	0.235206	0.0831578		0.210703	0.290185	0.102596		0.646249		0	0
	0	0	0.397241	0	0	0.151206	0.0755711	0			0.202191	0	0.0618086	0	0	0.455527	0	0		0	0	0	0	0	0.0316944	0.0631628	0.0162392		0.362508	0.218506	0	0.284754	0.228094	0.212213	0	0.602112		0.013887	0.0230372	0.00814488		0.238523	0.194457	0.0687509		0.00587427		0	0
	0	0.12017	0.129915	0.205821	0	0.0114331	0	0			0	0	0.0655832	0	0	0	0	0		0	0	0.42693	0.219653	0	0	0.622336	0		0	0.195756	0	0.446102	0.229544	0	0	0.170299		0.158615	0.243941	0.0862461		0.130213	0.161854	0.057224		0.787778		0	0
	0.0674865	0	0.160933	0	0	0.552162	0	0			0	0.0728857	0.0655832	0	0	0	0.156221	0.0821667		0.424955	0.273345	0	0.296603	0.188165	0	0.278531	0		0	0	0	0.143971	0.200582	0	0	0		0.1827	0.164416	0.05813		0.043069	0.0811709	0.0286982		0.0491618		0.424955	0.273345
	0	0	0.184787	0	0	0.252059	0	0.104496			0	0	0.065583	0	0.328885	0.299036	0	0		0	0.377941	0.255084	0	0.0127487	0	0	0		0.239063	0	0	0.175231	0	0	0	0		0.0807217	0.149256	0.05277		0.0517868	0.0973962	0.0344348		0.653138		0.424955	0.651286
	0.508152	0	0.071475	0.189789	0	0	0.0925233	0			0	0	0.0655832	0	0	0	0.244709	0		0.288137	0.0944748	0	0	0.00801468	0	0	0		0.583423	0	0	0.311486	0	0	0	0		0.0488284	0.102078	0.03609		0.111864	0.219512	0.0776091		0.473601		0.713093	0.745761
	0.62103	0.0989442	0.284204	0.327582	0.10027	0	0.120012	0.225652			0.213297	0.149931	0.065583	0.203464	0	0.274044	0.0907273	0.0709868		0.174732	0	0.675783	0	0	0	0.380414	0		0	0.0661287	0	0.184707	0	0	0	0		0.153866	0.251433	0.088895		0.0313544	0.0661435	0.0233853		0.203878		0.887825	0.745761
	0.160218	0	0	0.443951	0.210026	0.250131	0.132062	0			0.334793	0.00780535	0.0300391	0	0.102631	0.139801	0.192947	0.25509		0	0	0	0	0.0166812	0	0	0		0	0	0.200305	0.290603	0	0	0.236761	0		0.00208515	0.00589769	0.00208515		0.0909587	0.127862	0.0452059		0.0697181		0.887825	0.745761
	0.269083	0.25582	0	0.253772	0.00978851	0.294998	0	0.158549			0.303422	0	0.17174	0.0770712	0	0	0.291037	0.215939		0	0	0	0.101368	0	0	0	0.23381		0	0	0	0	0.266444	0.00326347	0	0		0.0418973	0.0852724	0.0301484		0.0337135	0.0940444	0.0332497		0.857931		0.887825	0.745761
	0.486861	0	0	0.187246	0.132902	0.144871	0	0.289892			0.141697	0.221324	0.146923	0.0214019	0.117477	0.127121	0.224277	0.131078		0.350353	0	0.331535	0.217887	0	0	0	0		0	0	0	0	0	0.260896	0	0		0.112472	0.159883	0.0565272		0.032612	0.0922407	0.032612		0.241255		1.23818	0.745761
	0.315206	0.0528312	0	0.224971	0.151208	0.216608	0.169862	0.365807			0.435412	0.174821	0.111141	0.00829935	0	0	0.157882	0.174772		0.0859938	0.335651	0	0	0	0	0	0		0.241185	0	0	0.364555	0	0	0	0		0.0527056	0.118221	0.0417975		0.0757176	0.144027	0.0509211		0.732056		1.32417	1.08141
	0	0.177715	0.352719	0	0.18453	0	0	0			0.115097	0.179712	0.111141	0	0	0.545075	0.0981741	0.376833		0	0.279355	0	0	0	0	0	0		0	0	0	0	0	0	0	0		0.0349194	0.0987669	0.0349194		0	0	0		0.334282		1.32417	1.36077
	0.657119	0	0.506661	0.364722	0.212009	0.14224	0	0			0.106436	0	0.111141	0	0	0.381101	0.13116	0.412251		0	0	0	0	0	0	0.0348625	0		0	0.255025	0	0	0	0	0	0		0.00435782	0.0123258	0.00435781		0.0318782	0.0901651	0.0318782		0.406762		1.32417	1.36077
	0.401143	0.218762	0.0850959	0.212212	0.230497	0.097805	0	0.125095			0.260641	0	0.111141	0.349749	0	0	0.192423	0.145553		0.332875	0	0	0.402214	0	0	0	0		0	0.0905371	0	0	0	0	0	0		0.0918862	0.171146	0.0605094		0.0113171	0.0320097	0.0113171		0.211674		1.65705	1.36077
	0.158669	0.303896	0	0.118515	0.15263	0.248832	0	0.458311			0.307918	0.216259	0.102044	0.00848389	0	0	0.166585	0.211138		0	0	0.256167	0	0	0	0	0		0.0920982	0	0	0.137206	0	0	0	0		0.0320208	0.0905685	0.0320208		0.028663	0.0544256	0.0192424		0.929655		1.65705	1.36077
	0.52025	0.19618	0.155029	0.1504	0.24847	0.0753999	0	0			0.133207	0.229876	0.0786405	0	0	0.467997	0.178401	0.409679		0	0	0	0	0	0	0	0		0	0	0	0	0	0	0	0		0	0	0		0	0	0		#DIV/0!		1.65705	1.36077
	0.246362	0	0	0.0850334	0.0881352	0.164088	0.577768	0.0054698			0	0.183635	0.133168	0.62599	0.356045	0.190746	0.0532408	0.305594		0	0	0.0899525	0	0	0	0.289913	0		0	0	0	0	0	0	0.194031	0		0.0474832	0.10289	0.036377		0.0242539	0.0686003	0.0242539		0.603534		1.65705	1.36077
	0.177875	0.0944548	0.151623	0.434563	0.12049	0.271298	0.525516	0			0	0	0.0884252	0	0.147994	0.249388	0	0.466129		0.160373	0	0.131819	0	0.0123277	0	0	0		0	0	0	0	0	0	0	0		0.0380649	0.067248	0.0237758		0	0	0		0.131694		1.81742	1.36077
	0.257966	0.364007	0.0142317	0	0	0.171546	0.327649	0			0	0	0.0284557	0	0.00609291	0.259686	0	0.00778246		0	0	0	0	0.0390496	0	0	0		0.203092	0	0	0.271	0.288197	0	0	0.0203724		0.0048812	0.0138061	0.0048812		0.0978326	0.131795	0.0465967		0.0672236		1.81742	1.36077
	0.184049	0.214604	0.100589	0	0.211841	0.0930347	0.157243	0			0	0	0	0.404174	0.388861	0.144815	0	0.265173		0	0.115605	0	0	0.0254617	0	0	0		0	0	0	0.296204	0	0	0	0.292786		0.0176334	0.0405769	0.0143461		0.0736236	0.136328	0.0481991		0.284299		1.81742	1.47637
	0.354588	0.0183172	0.250015	0	0.0504289	0.135352	0.591479	0.32965			0	0	0	0	0	0.354587	0	0		0	0.232835	0	0	0	0	0	0.234495		0	0.340895	0	0	0	0.20892	0	0		0.0584163	0.108167	0.0382427		0.0687269	0.132055	0.0466886		0.866792		1.81742	1.70921
	0.324047	0.0182719	0.220715	0	0.157473	0.336551	0.0334377	0			0	0	0.108485	0	0	0	0.11131	0.110939		0.196652	0	0	0	0	0	0.14882	0		0	0	0	0	0	0	0	0		0.0431839	0.0809765	0.0286295		0	0	0		0.153692		2.01407	1.70921
	0.588828	0.152019	0.0828371	0.390954	0	0.216797	0	0.271379			0	0	0.236355	0	0	0	0	0		0.27046	0	0	0	0.0582828	0	0.118336	0		0	0	0	0	0	0	0	0.13464		0.0558848	0.0967796	0.0342167		0.01683	0.0476023	0.01683		0.32311		2.28453	1.70921
	0.370226	0	0.226446	0.43181	0.152099	0	0	0.419842			0.100725	0	0.011014	0.694944	0	0	0	0		0	0	0.00554848	0	0.209226	0	0.60083	0		0	0	0	0.299563	0	0.157374	0	0.507054		0.101951	0.21436	0.0757877		0.120499	0.191031	0.0675395		0.857641		2.28453	1.70921
	0	0	0	0.591843	0.00350952	0	0	0.164536			0	0	0.00632429	0.322483	0.213395	0.378583	0.256866	0		0.203724	0.0674686	0	0.447733	0	0	0	0		0.586752	0	0	0.00684738	0	0	0	0		0.0898657	0.161207	0.0569952		0.0741999	0.207116	0.0732266		0.86835		0.203724	0.0674686
	0	0.00952005	0	0.096715	0.0649509	0	0.404201	0.205435			0	0.374333	0.233913	0.492587	0	0	0	0		0	0	0	0.289385	0	0	0	0		0	0.437438	0	0	0.163938	0.334201	0	0		0.0361731	0.102313	0.0361731		0.116947	0.177484	0.0627502		0.283541		0.203724	0.0674686
	0	0.285404	0	0	0	0.0302496	0	0			0	0.16351	0.459138	0	0	0.0663176	0	0		0	0	0	0	0.263148	0.284185	0.0465145	0		0	0	0	0	0.0920281	0	0	0.173346		0.0742309	0.124263	0.0439337		0.0331718	0.0651539	0.0230354		0.421728		0.203724	0.0674686
	0	0	0	0	0	0.421238	0.00994873	0.190782			0	0.368936	0.293981	0	0	0.479339	0.496061	0		0.427561	0.161699	0.01303	0	0.319729	0.342286	0	0.630767		0	0	0.38105	0.123168	0	0	0	0.260151		0.236884	0.232215	0.0821003		0.0955461	0.148812	0.052613		0.169244		0.631285	0.229168
	0.482918	0	0.367155	0	0.00911713	0.02108	0.688422	0			0.0254312	0.0154166	0.0804796	0	0.0100186	0.181694	0.192555	0.454269		0	0	0	0	0.121331	0.055604	0	0.110964		0.112518	0	0.0319576	0.229721	0.227683	0.0544586	0	0.108155		0.0359873	0.0531376	0.018787		0.0955618	0.0925048	0.0327054		0.136544		0.631285	0.229168
	0	0	0	0	0.0577264	0.546167	0	0			0.370696	0	0	0.165716	0.711035	0	0.434119	0.590221		0.0730095	0.0876494	0	0.330663	0.161768	0.28352	0.139333	0.67095		0	0	0	0.438946	0.0664358	0.109376	0.236577	0.128514		0.218362	0.212817	0.075242		0.122481	0.151903	0.0537059		0.317233		0.704294	0.316817
	0.362508	0.218506	0	0	0	0.284754	0	0			0.228094	0.212213	0	0.0316944	0	0.602112	0.0631628	0.0162392		0.0920286	0.228994	0.581786	0	0.223283	0.227872	0.180431	0.273322		0.265367	0.284792	0.196634	0.0619249	0.0992279	0.125758	0	0		0.225965	0.169007	0.059753		0.129213	0.110918	0.0392153		0.197285		0.796323	0.545812
	0	0.195756	0	0	0	0.446102	0.42693	0.219653			0.229544	0	0	0	0	0.170299	0.622336	0		0.0930119	0.0835209	0.430649	0.101845	0.223283	0.0780277	0.0925541	0.0789633		0	0	0.278655	0	0.186353	0.0948715	0	0.482905		0.147732	0.123985	0.0438352		0.130348	0.176736	0.0624856		0.823133		0.889335	0.629333
	0	0	0.424955	0.273345	0	0.143971	0	0.296603			0.200582	0	0.188165	0	0	0	0.278531	0		0	0.16459	0.164944	0.160918	0.197095	0.00952339	0.402522	0.390678		0.181669	0.012825	0.243444	0.38074	0.222356	0.17297	0	0		0.186284	0.149365	0.0528083		0.151751	0.137597	0.048648		0.637975		0.889335	0.793922
	0.239063	0	0	0.377941	0	0.175231	0.255084	0			0	0	0.0127487	0	0	0	0	0		0	0.0923405	0.306361	0	0.0676346	0.346994	0.256684	0.270475		0.247032	0	0.375499	0.395597	0	0.320488	0.574366	0.222588		0.167561	0.142324	0.0503192		0.266946	0.196612	0.0695127		0.266181		0.889335	0.886263
	0.583423	0	0.288137	0.0944748	0	0.311486	0	0			0	0	0.00801468	0	0	0	0	0		0.0179911	0.173394	0.340636	0.0615063	0.0928717	0.506463	0.216223	0.527825		0.152908	0	0.309582	0.246401	0	0.13487	0	0.307675		0.242114	0.197026	0.0696592		0.14393	0.134729	0.0476339		0.264081		0.907326	1.05966
	0	0.0661287	0.174732	0	0	0.184707	0.675783	0			0	0	0	0	0	0	0.380414	0		0.354163	0.144301	0.224117	0.155097	0.0961218	0.442101	0.31523	0		0.115497	0	0.257277	0.10896	0.0467815	0.10841	0	0.419696		0.216392	0.146384	0.0517547		0.132078	0.142394	0.050344		0.262409		1.26149	1.20396
	0	0	0	0	0.200305	0.290603	0	0			0	0	0.0166812	0	0.236761	0	0	0		0.186355	0.436964	0.49494	0	0.179689	0.00581074	0.00953102	0		0.164126	0.241174	0.324831	0.430369	0.18159	0	0.12845	0.397493		0.164161	0.202644	0.0716455		0.233504	0.144971	0.0512551		0.444305		1.44784	1.64092
	0	0	0	0	0	0	0	0.101368			0.266444	0.00326347	0	0	0	0	0	0.23381		0.251326	0.272507	0.403458	0.0657663	0.103191	0	0.347882	0.281667		0.241245	0.267695	0.260893	0.17871	0.220546	0.164176	0.482594	0.314808		0.215725	0.143047	0.0505748		0.266333	0.0999927	0.0353528		0.425869		1.69917	1.91343
	0	0	0.350353	0	0	0	0.331535	0.217887			0	0.260896	0	0	0	0	0	0		0.151636	0.206034	0.243477	0.201413	0.167212	0	0.110108	0		0.203577	0.290147	0.290282	0.121406	0.351172	0	0	0		0.134985	0.0922789	0.0326255		0.157073	0.146667	0.0518546		0.723829		1.85081	2.11946
	0.241185	0	0.0859938	0.335651	0	0.364555	0	0			0	0	0	0	0	0	0	0		0.309473	0.509948	0.34045	0.290836	0.0406179	0.195915	0	0.182552		0.232161	0.313605	0	0.179526	0	0	0	0		0.233724	0.165898	0.0586538		0.0906615	0.130231	0.0460435		0.0756621		2.16028	2.62941
	0	0	0	0.279355	0	0	0	0			0	0	0	0	0	0	0	0		0.147307	0.229708	0.37017	0.155892	0.0462303	0.0719032	0	0		0.202911	0.0863523	0.116489	0.0770407	0	0.231176	0	0.18678		0.127651	0.126909	0.0448692		0.112594	0.088677	0.031352		0.787268		2.30759	2.85912
	0	0.255025	0	0	0	0	0	0			0	0	0	0	0	0	0.0348625	0		0	0.528801	0.175757	0.173871	0.0233602	0	0	0.00554562		0.51466	0.412074	0	0	0	0.126731	0.163483	0.257592		0.113417	0.184554	0.0652497		0.184318	0.197136	0.069698		0.469992		2.30759	3.38792
	0	0.0905371	0.332875	0	0	0	0	0.402214			0	0	0	0	0	0	0	0		0	0.334499	0.374208	0.730438	0.220807	0.569937	0	0.180474		0.321223	0.292048	0	0.0274544	0	0	0	0.285488		0.301296	0.257844	0.0911616		0.115777	0.15283	0.0540336		0.101879		2.30759	3.72242
	0.0920982	0	0	0	0	0.137206	0.256167	0			0	0	0	0	0	0	0	0		0	0.373428	0.15147	0.165558	0.220279	0.274893	0	0.541979		0.43807	0.126179	0.246134	0.158798	0	0	0	0.319879		0.215951	0.183051	0.0647182		0.161133	0.163985	0.0579776		0.538274		2.30759	4.09585
	0	0	0	0	0	0	0	0			0	0	0	0	0	0	0	0		0.491392	0.18454	0.519527	0	0.211176	0	0	0.0855303		0.390089	0	0.406896	0.139065	0	0	0	0.564518		0.186521	0.213482	0.0754772		0.187571	0.231236	0.0817542		0.992602		2.79898	4.28039
	0	0	0	0	0	0	0.0899525	0			0	0	0	0	0.194031	0	0.289913	0		0.314583	0	0.291357	0.427506	0.216273	0.273678	0.315335	0		0.51387	0.094615	0.562807	0	0.281385	0.124694	0.372898	0.339941		0.229842	0.153579	0.0542984		0.286276	0.201236	0.0711478		0.538491		3.11356	4.28039
	0	0	0.160373	0	0	0	0.131819	0			0	0	0.0123277	0	0	0	0	0		0.0104341	0	0.18296	0	0.216274	0.272839	0.482086	0.270995		0	0.224575	0.141519	0	0.023963	0.391905	0	0.25156		0.179449	0.170306	0.0602124		0.12919	0.14851	0.0525062		0.539418		3.12399	4.28039
	0.203092	0	0	0	0	0.271	0	0			0.288197	0	0.0390496	0	0	0.0203724	0	0		0.299923	0	0.282907	0	0.216274	0.327226	0.498932	0.340169		0	0	0.241719	0	0.490273	0.379677	0.327206	0.237785		0.245679	0.171391	0.0605959		0.209583	0.190922	0.067501		0.696682		3.42392	4.28039
	0	0	0	0.115605	0	0.296204	0	0			0	0	0.0254617	0	0	0.292786	0	0		0.149796	0	0.442898	0	0.216274	0	0	0		0.189148	0.498138	0.224316	0	0.125754	0.201215	0	0		0.101121	0.161938	0.0572539		0.154821	0.168514	0.0595789		0.526283		0.149796	0
	0	0.340895	0	0.232835	0	0	0	0			0	0.20892	0	0	0	0	0	0.234495		0	0	0	0	0.191625	0.416187	0	0		0	0.339765	0	0	0	0.0701294	0	0		0.0759765	0.152948	0.0540754		0.0512369	0.119138	0.0421216		0.723542		0.149796	0
	0	0	0.196652	0	0	0	0	0			0	0	0	0	0	0	0.14882	0		0.127146	0.542168	0.0696268	0	0.19199	0	0.883583	0.112674		0	0	0	0.17342	0	0.173913	0	0.238831		0.240898	0.311902	0.110274		0.0732705	0.103103	0.0364525		0.170939		0.276942	0.542168
	0	0	0.27046	0	0	0	0	0			0	0	0.0582828	0	0	0.13464	0.118336	0		0	0.152536	0.417851	0.228633	0.210829	0	0	0		0	0	0	0.104111	0.0674801	0	0	0		0.126231	0.15451	0.0546276		0.0214488	0.0409044	0.0144619		0.0848892		0.276942	0.694704
	0	0	0	0	0	0.299563	0.00554848	0			0	0.157374	0.209226	0	0	0.507054	0.60083	0		0	0	0.204889	0.295187	0.0321779	0	0	0		0	0	0	0	0	0	0	0		0.0665318	0.116336	0.041131		0	0	0		0.12806		0.276942	0.694704
	0.586752	0	0.203724	0.0674686	0	0.00684738	0	0.447733			0	0	0	0	0	0	0	0		0	0	0.156937	0	0.0221062	0	0.222416	0		0.328425	0	0	0.19339	0	0.128451	0	0		0.0501823	0.0881885	0.0311793		0.0812832	0.124732	0.0440994		0.573856		0.276942	0.694704
	0	0.437438	0	0	0	0	0	0.289385			0.163938	0.334201	0	0	0	0	0	0		0	0	0.440617	0	0.139636	0	0	0		0.114428	0.0557661	0.231327	0	0	0	0.0943432	0		0.0725316	0.15655	0.0553487		0.061983	0.0827054	0.0292408		0.86859		0.276942	0.694704
	0	0	0	0	0	0	0	0			0.0920281	0	0.263148	0.284185	0	0.173346	0.0465145	0		0.377891	0	0	0.258285	0.303479	0	0	0		0	0	0	0.229338	0	0	0	0.220089		0.117457	0.165289	0.0584385		0.0561783	0.104051	0.0367877		0.389852		0.654833	0.694704
	0	0	0.427561	0.161699	0.38105	0.123168	0.01303	0			0	0	0.319729	0.342286	0	0.260151	0	0.630767		0.218879	0.249876	0	0	0.0153656	0.260748	0	0		0	0.132704	0	0	0	0	0	0		0.0931085	0.12491	0.0441624		0.016588	0.0469179	0.016588		0.127087		0.873712	0.94458
	0.112518	0	0	0	0.0319576	0.229721	0	0			0.227683	0.0544586	0.121331	0.055604	0	0.108155	0	0.110964		0	0	0	0	0	0	0	0.443016		0	0	0.0622425	0	0	0	0.143815	0		0.055377	0.15663	0.055377		0.0257571	0.0524395	0.0185402		0.619906		0.873712	0.94458
	0	0	0.0730095	0.0876494	0	0.438946	0	0.330663			0.0664358	0.109376	0.161768	0.28352	0.236577	0.128514	0.139333	0.67095		0.134827	0	0	0	0	0	0	0		0.221395	0.110069	0.153006	0	0	0	0.257211	0		0.0168533	0.0476684	0.0168533		0.0927102	0.108192	0.0382515		0.0910388		1.00854	0.94458
	0.265367	0.284792	0.0920286	0.228994	0.196634	0.0619249	0.581786	0			0.0992279	0.125758	0.223283	0.227872	0	0	0.180431	0.273322		0	0	0.165234	0	0	0	0.214809	0		0	0	0	0	0	0	0	0		0.0475054	0.0889552	0.0314504		0	0	0		0.153157		1.00854	0.94458
	0	0	0.0930119	0.0835209	0.278655	0	0.430649	0.101845			0.186353	0.0948715	0.223283	0.0780277	0	0.482905	0.0925541	0.0789633		0.387904	0	0.0454636	0.377835	0	0	0	0		0	0	0	0	0.0712357	0	0	0		0.1014	0.174454	0.0616789		0.00890446	0.0251856	0.00890446		0.159906		1.39644	0.94458
	0.181669	0.012825	0	0.16459	0.243444	0.38074	0.164944	0.160918			0.222356	0.17297	0.197095	0.00952339	0	0	0.402522	0.390678		0	0	0.197918	0	0	0	0	0		0	0	0	0	0	0	0	0		0.0247397	0.0699745	0.0247397		0	0	0		0.334282		1.39644	0.94458
	0.247032	0	0	0.0923405	0.375499	0.395597	0.306361	0			0	0.320488	0.0676346	0.346994	0.574366	0.222588	0.256684	0.270475		0	0	0	0	0	0	0	0		0	0	0	0.105297	0	0	0	0.304287		0	0	0		0.051198	0.108699	0.0384309		0.204072		1.39644	0.94458
	0.152908	0	0.0179911	0.173394	0.309582	0.246401	0.340636	0.0615063			0	0.13487	0.0928717	0.506463	0	0.307675	0.216223	0.527825		0	0	0	0	0	0	0	0		0	0	0	0.135017	0	0.111114	0	0		0	0	0		0.0307664	0.0573253	0.0202676		0.151267		1.39644	0.94458
	0.115497	0	0.354163	0.144301	0.257277	0.10896	0.224117	0.155097			0.0467815	0.10841	0.0961218	0.442101	0	0.419696	0.31523	0		0.393828	0	0	0	0	0	0	0		0	0	0	0	0	0	0	0		0.0492286	0.139239	0.0492285		0	0	0		0.334282		1.79027	0.94458
	0.164126	0.241174	0.186355	0.436964	0.324831	0.430369	0.49494	0			0.18159	0	0.179689	0.00581074	0.12845	0.397493	0.00953102	0		0	0.266808	0	0	0	0	0	0		0	0	0	0	0	0	0	0		0.0333509	0.0943307	0.0333509		0	0	0		0.334282		1.79027	1.21139
	0.241245	0.267695	0.251326	0.272507	0.260893	0.17871	0.403458	0.0657663			0.220546	0.164176	0.103191	0	0.482594	0.314808	0.347882	0.281667		0	0	0.194902	0	0	0	0	0		0	0	0	0	0	0	0	0		0.0243628	0.0689084	0.0243628		0	0	0		0.334282		1.79027	1.21139
	0.203577	0.290147	0.151636	0.206034	0.290282	0.121406	0.243477	0.201413			0.351172	0	0.167212	0	0	0	0.110108	0		0	0	0	0	0	0	0	0.363034		0.142237	0.308404	0.240259	0	0	0	0	0		0.0453793	0.128352	0.0453793		0.0863625	0.12728	0.0450002		0.5317		1.79027	1.21139
	0.232161	0.313605	0.309473	0.509948	0	0.179526	0.34045	0.290836			0	0	0.0406179	0.195915	0	0	0	0.182552		0.339427	0	0	0.130065	0	0	0	0		0	0	0	0	0	0	0	0		0.0586865	0.122226	0.0432135		0	0	0		0.195929		2.1297	1.21139
	0.202911	0.0863523	0.147307	0.229708	0.116489	0.0770407	0.37017	0.155892			0	0.231176	0.0462303	0.0719032	0	0.18678	0	0		0	0	0	0	0.0164928	0	0.44128	0		0	0.208064	0	0	0	0	0	0		0.0572217	0.15529	0.0549035		0.026008	0.0735618	0.026008		0.615413		2.1297	1.21139
	0.51466	0.412074	0	0.528801	0	0	0.175757	0.173871			0	0.126731	0.0233602	0	0.163483	0.257592	0	0.00554562		0	0	0	0	0.180794	0	0	0		0	0.269438	0	0.123625	0	0.372389	0	0.431021		0.0225992	0.0639203	0.0225992		0.149559	0.182596	0.0645574		0.0845981		2.1297	1.21139
	0.321223	0.292048	0	0.334499	0	0.0274544	0.374208	0.730438			0	0	0.220807	0.569937	0	0.285488	0	0.180474		0.152353	0.611074	0	0	0.0140858	0	0.070488	0.230663		0	0	0	0.0664101	0.461226	0.239676	0	0		0.134833	0.210291	0.0743491		0.0959139	0.169448	0.0599088		0.689727		2.28205	1.82246
	0.43807	0.126179	0	0.373428	0.246134	0.158798	0.15147	0.165558			0	0	0.220279	0.274893	0	0.319879	0	0.541979		0	0	0	0.353758	0.132979	0.163716	0.228107	0		0.0647335	0.104315	0.202359	0.171362	0	0	0	0		0.10982	0.133727	0.0472797		0.0678462	0.0832906	0.0294477		0.463595		0	0
	0.390089	0	0.491392	0.18454	0.406896	0.139065	0.519527	0			0	0	0.211176	0	0	0.564518	0	0.0855303		0	0	0	0	0.126594	0.534164	0.180029	0		0.609007	0	0	0.0117893	0	0	0	0.451843		0.105098	0.187236	0.066198		0.13408	0.248243	0.0877671		0.795906		0	0
	0.51387	0.094615	0.314583	0	0.562807	0	0.291357	0.427506			0.281385	0.124694	0.216273	0.273678	0.372898	0.339941	0.315335	0		0.282881	0	0	0	0	0	0.390537	0.434838		0	0	0	0	0.265678	0.167542	0	0.243042		0.138532	0.195702	0.0691913		0.0845327	0.119856	0.0423755		0.516523		0.282881	0
	0	0.224575	0.0104341	0	0.141519	0	0.18296	0			0.023963	0.391905	0.216274	0.272839	0	0.25156	0.482086	0.270995		0.226543	0	0	0	0.130947	0.148828	0.115913	0.0929852		0	0.130559	0	0	0.234912	0.00373363	0	0.246197		0.0894021	0.08346	0.0295076		0.0769252	0.110529	0.0390778		0.80258		0.509424	0
	0	0	0.299923	0	0.241719	0	0.282907	0			0.490273	0.379677	0.216274	0.327226	0.327206	0.237785	0.498932	0.340169		0.27862	0.320501	0.269989	0.210295	0.108949	0.109001	0	0.116009		0.429651	0	0.337821	0.0461121	0.301264	0.125517	0.317474	0.224318		0.17667	0.11018	0.0389545		0.22277	0.151875	0.0536959		0.49848		0.788044	0.320501
	0.189148	0.498138	0.149796	0	0.224316	0	0.442898	0			0.125754	0.201215	0.216274	0	0	0	0	0		0.134075	0.0863972	0.44165	0.226144	0	0.526592	0.151489	0.267448		0.130367	0	0.0514374	0.0439129	0.49088	0	0.224192	0.410357		0.229225	0.178511	0.0631131		0.168893	0.190108	0.0672134		0.523491		0.922119	0.406898
	0	0.339765	0	0	0	0	0	0			0	0.0701294	0.191625	0.416187	0	0	0	0		0	0.143202	0.184257	0.10274	0.101945	0.269147	0.286673	0		0.0972805	0	0.143787	0	0	0.234539	0	0.167473		0.135995	0.108278	0.0382821		0.080385	0.0937322	0.0331393		0.290604		0.922119	0.5501
[truncated: 66 more rows]
[truncated: 14 more columns]

## Sheet: Figure 8
Figure 8 D	IP: HDAC9
rora			gst1a			prdm16
FA	PM2.5		FA	PM2.5		FA	PM2.5
[truncated: 56 more rows]

## Sheet: Figure 9
Figure 9 A							Figure 9 B
[truncated: 228 more rows]

[truncated: 4 more sheets: Supplemental Figure 1 , Supplemental Figure 2, Supplemental Figure 10, Supplemental Figure 11]
